# Supplementary material for: Using deep learning to quantify neuronal activation from single-cell and spatial transcriptomic data
Source: Nat Commun. 2024 Jan 26;15:779. doi: 10.1038/s41467-023-44503-5 (PMC10817898; doi:10.1038/s41467-023-44503-5)
Supplement: Supplementary file 4 — Supplementary Data 1–8 [file 41467_2023_44503_MOESM4_ESM.xlsx]

## Sheet: Table of Contents
Table	Name	Description
Supp. Data 1	Datasets	Information about datasets used and their purpose in the study.
Supp. Data 2	Feature Attributions	Gene-level feature importance to NEUROeSTIMator.
Supp. Data 3	GSEA	Gene set enrichment analysis results for feature importance results in Table 2.
Supp. Data 4	GSEA (Patch-seq)	Gene set enrichment analysis results for Patch-seq analysis.
Supp. Data 5	Fig 3 KS tests	KS test results depicted in Figure 3.
Supp. Data 6	Fig 4 KS tests	KS test results depicted in Figure 4.
Supp. Data 7	Visium Results	Brain region-level information from the Visium dataset.
Supp. Data 8	Benchmarking	Performance benchmarking results.

## Sheet: Supp. Data 1
dataset	use	species	stimulation	tissue
Allen Cell Types Database: mouse	training	mouse	NA	cortex, hippocampus
Allen Cell Types Database: human	training	human	NA	cortex
GSE111899	target gene selection	mouse	sensory experience	cortex (visual)
GSE125068	target gene selection	mouse	kainic acid	hippocampus
GSE55591	target gene selection	mouse	KCl	neuron culture
Allen Patch-Sequencing Dataset: mouse	training, application	mouse	Patch-sequencing protocol	cortex
Allen Patch-Sequencing Dataset: human	validation of ephys findings	human	Patch-sequencing protocol	cortex
Allen Smart-Sequencing Dataset	training, application	mouse	NA	cortex
GSE106678	training, application	mouse	PTZ	cortex
GSE137763	training, application	rat	cocaine	nucleus accumbens
GSE136656	training, application	human	KCl	neuron culture
GSE102827	training, application	mouse	sensory experience	cortex (visual)
SOR - Visium	training, application	mouse	spatial object recognition training	whole brain slice
SOR - Single Nuclei	training, application	mouse	spatial object recognition training	hippocampus (dorsal)

## Sheet: Supp. Data 2
	target	gene	attribution	target
1	FALSE	Arc	2.47284e-07	TRUE
2	FALSE	Btg2	6.29749e-08	TRUE
3	FALSE	Coq10b	5.56425e-08	TRUE
4	FALSE	Crem	2.21928e-07	TRUE
5	TRUE	Dusp1	1.20619e-07	TRUE
		Dusp5	7.57387e-08	TRUE
		Egr1	4.01287e-07	TRUE
		Egr3	2.14084e-07	TRUE
		Fbxo33	2.93328e-07	TRUE
		Fos	4.47018e-07	TRUE
		Fosl2	3.30401e-07	TRUE
		Gadd45g	1.26335e-07	TRUE
		Gmeb2	4.56025e-08	TRUE
		Grasp	8.09297e-08	TRUE
		Junb	3.25473e-07	TRUE
		Nr4a1	2.76427e-07	TRUE
		Nr4a2	2.27761e-07	TRUE
		Nr4a3	1.42267e-07	TRUE
		Per1	7.82893e-08	TRUE
		Rgs2	1.25171e-07	TRUE
		Sertad1	8.34549e-08	TRUE
		Tiparp	1.153e-07	TRUE
		0610009O20Rik	7.27253e-10	FALSE
		0610010F05Rik	1.21983e-09	FALSE
		0610030E20Rik	1.46792e-09	FALSE
		0610037L13Rik	3.65266e-09	FALSE
		0610040J01Rik	1.11022e-08	FALSE
		1110004F10Rik	2.12676e-09	FALSE
		1110008P14Rik	2.59153e-08	FALSE
		1110017D15Rik	4.17832e-09	FALSE
		1110032A03Rik	5.76806e-09	FALSE
		1110032F04Rik	1.3655e-09	FALSE
		1110034G24Rik	2.30655e-09	FALSE
		1110038F14Rik	3.17962e-09	FALSE
		1110051M20Rik	1.52683e-09	FALSE
		1110059E24Rik	2.42127e-09	FALSE
		1110059G10Rik	1.45417e-09	FALSE
		1110065P20Rik	3.24985e-09	FALSE
		1190002N15Rik	6.64663e-10	FALSE
		1190007I07Rik	3.78011e-09	FALSE
		1500009L16Rik	4.11705e-09	FALSE
		1600002K03Rik	1.21506e-09	FALSE
		1600012H06Rik	2.29107e-09	FALSE
		1600014C10Rik	2.61275e-09	FALSE
		1700001L19Rik	7.40701e-09	FALSE
		1700001O22Rik	2.85033e-09	FALSE
		1700007K13Rik	1.48997e-09	FALSE
		1700010I14Rik	1.52836e-09	FALSE
		1700013F07Rik	5.40506e-09	FALSE
		1700016K19Rik	2.74523e-09	FALSE
		1700017B05Rik	6.44133e-10	FALSE
		1700019D03Rik	9.85808e-10	FALSE
		1700021F05Rik	5.228e-10	FALSE
		1700025G04Rik	6.8472e-09	FALSE
		1700028P14Rik	1.82103e-09	FALSE
		1700029J07Rik	5.51168e-09	FALSE
		1700030J22Rik	1.912e-09	FALSE
		1700030K09Rik	1.81879e-09	FALSE
		1700037H04Rik	3.56718e-09	FALSE
		1700066M21Rik	2.12897e-09	FALSE
		1700088E04Rik	9.04768e-10	FALSE
		1700102P08Rik	6.53529e-10	FALSE
		1700123O20Rik	3.0737e-09	FALSE
		1810010H24Rik	7.62273e-09	FALSE
		1810013L24Rik	2.80777e-09	FALSE
		1810022K09Rik	5.38668e-10	FALSE
		1810030O07Rik	1.31013e-09	FALSE
		1810037I17Rik	2.79524e-09	FALSE
		1810041L15Rik	1.70355e-09	FALSE
		1810043G02Rik	4.18314e-09	FALSE
		1810055G02Rik	2.54154e-09	FALSE
		2010111I01Rik	1.5791e-09	FALSE
		2010300C02Rik	1.51821e-09	FALSE
		2210016F16Rik	8.63576e-09	FALSE
		2210016L21Rik	4.02879e-09	FALSE
		2300009A05Rik	2.14955e-09	FALSE
		2310009B15Rik	1.6872e-09	FALSE
		2310011J03Rik	3.99165e-09	FALSE
		2310022A10Rik	1.6629e-09	FALSE
		2310022B05Rik	1.52668e-09	FALSE
		2310033P09Rik	3.4986e-09	FALSE
		2310035C23Rik	1.42261e-09	FALSE
		2310061I04Rik	1.88767e-09	FALSE
		2410004B18Rik	3.02642e-09	FALSE
		2410004P03Rik	1.22513e-09	FALSE
		2410089E03Rik	2.3437e-09	FALSE
		2410131K14Rik	3.19403e-09	FALSE
		2510009E07Rik	1.7007e-09	FALSE
		2510039O18Rik	1.56696e-09	FALSE
		2610507B11Rik	1.34498e-09	FALSE
		2700049A03Rik	2.31434e-09	FALSE
		2700062C07Rik	6.19075e-09	FALSE
		2700081O15Rik	2.49305e-09	FALSE
		2810004N23Rik	5.26647e-09	FALSE
		2810006K23Rik	1.17091e-09	FALSE
		2810403A07Rik	1.27867e-09	FALSE
		2810459M11Rik	6.48458e-09	FALSE
		2810474O19Rik	7.71386e-09	FALSE
		2900011O08Rik	1.76415e-09	FALSE
		2900026A02Rik	3.09753e-09	FALSE
		3110002H16Rik	1.72004e-09	FALSE
		3110009E18Rik	1.38139e-09	FALSE
		3110035E14Rik	1.01099e-08	FALSE
		3110040N11Rik	3.17289e-09	FALSE
		3110043O21Rik	1.19849e-09	FALSE
		3110062M04Rik	1.3973e-09	FALSE
		3110082I17Rik	2.07112e-09	FALSE
		3632451O06Rik	4.41713e-09	FALSE
		4430402I18Rik	3.78435e-09	FALSE
		4833420G17Rik	4.30673e-10	FALSE
		4833439L19Rik	6.63732e-09	FALSE
		4921524J17Rik	2.17826e-09	FALSE
		4930402H24Rik	3.46432e-09	FALSE
		4930404N11Rik	3.94571e-09	FALSE
		4930430F08Rik	3.41985e-09	FALSE
		4930432K21Rik	2.08849e-09	FALSE
		4930447C04Rik	1.09945e-08	FALSE
		4930452B06Rik	1.81577e-09	FALSE
		4930453N24Rik	3.70644e-09	FALSE
		4930503L19Rik	4.18227e-09	FALSE
		4930579G24Rik	5.63928e-09	FALSE
		4931406C07Rik	5.50419e-10	FALSE
		4931406P16Rik	1.52566e-09	FALSE
		4931414P19Rik	9.43167e-09	FALSE
		4931428F04Rik	1.14573e-09	FALSE
		4932438A13Rik	1.40529e-09	FALSE
		4933427D14Rik	1.39363e-09	FALSE
		4933434E20Rik	9.75852e-10	FALSE
		5031439G07Rik	8.51219e-10	FALSE
		5330417C22Rik	1.08452e-09	FALSE
		5730455P16Rik	6.86743e-10	FALSE
		6030419C18Rik	2.14479e-09	FALSE
		6030458C11Rik	7.17025e-10	FALSE
		6430571L13Rik	4.80988e-09	FALSE
		6430573F11Rik	4.19944e-09	FALSE
		6820408C15Rik	1.85931e-09	FALSE
		9030624J02Rik	4.44865e-09	FALSE
		9230110C19Rik	1.40992e-09	FALSE
		9330182L06Rik	1.50299e-09	FALSE
		9430015G10Rik	2.81602e-10	FALSE
		9430038I01Rik	4.10222e-09	FALSE
		9530068E07Rik	1.75781e-09	FALSE
		9530077C05Rik	3.40449e-09	FALSE
		9930104L06Rik	3.39305e-09	FALSE
		A130010J15Rik	2.09199e-09	FALSE
		A230050P20Rik	9.77579e-10	FALSE
		A430005L14Rik	1.68969e-09	FALSE
		A430105I19Rik	4.03753e-09	FALSE
		A730017C20Rik	1.65928e-09	FALSE
		A830018L16Rik	6.20354e-09	FALSE
		AF529169	2.0825e-09	FALSE
		AI314180	1.62392e-09	FALSE
		AI593442	3.38879e-09	FALSE
		AI597479	7.08628e-09	FALSE
		AI837181	6.98612e-10	FALSE
		AU022252	2.46433e-09	FALSE
		AU040320	3.81608e-09	FALSE
		AW549877	2.33001e-09	FALSE
		AW554918	1.80916e-09	FALSE
		Aaas	3.01255e-09	FALSE
		Aacs	1.80476e-09	FALSE
		Aaed1	2.82018e-09	FALSE
		Aagab	5.51967e-09	FALSE
		Aak1	6.41939e-10	FALSE
		Aamdc	6.33711e-10	FALSE
		Aamp	2.81321e-09	FALSE
		Aar2	3.24718e-09	FALSE
		Aard	2.50059e-09	FALSE
		Aars	2.20078e-09	FALSE
		Aars2	9.26662e-10	FALSE
		Aasdh	3.05684e-09	FALSE
		Aasdhppt	7.82751e-10	FALSE
		Aatf	3.08372e-09	FALSE
		Aatk	3.33186e-09	FALSE
		Abat	6.83492e-10	FALSE
		Abca1	1.69949e-09	FALSE
		Abca13	8.41127e-10	FALSE
		Abca2	4.34021e-09	FALSE
		Abca3	8.72814e-09	FALSE
		Abca4	9.21368e-09	FALSE
		Abca5	7.4368e-10	FALSE
		Abca6	1.60336e-09	FALSE
		Abca7	8.33481e-10	FALSE
		Abca8b	3.14801e-09	FALSE
		Abca9	5.40803e-09	FALSE
		Abcb10	5.99566e-09	FALSE
		Abcb4	6.59724e-10	FALSE
		Abcb6	2.2616e-09	FALSE
		Abcb7	3.43049e-09	FALSE
		Abcb8	3.88966e-09	FALSE
		Abcb9	4.85969e-09	FALSE
		Abcc1	1.79231e-09	FALSE
		Abcc10	3.0397e-09	FALSE
		Abcc4	1.37955e-08	FALSE
		Abcc8	4.94226e-09	FALSE
		Abcd1	6.0916e-09	FALSE
		Abcd2	4.90002e-09	FALSE
		Abcd3	2.66161e-09	FALSE
		Abcd4	1.76679e-09	FALSE
		Abce1	3.93642e-09	FALSE
		Abcf1	3.33651e-09	FALSE
		Abcf3	1.51638e-09	FALSE
		Abcg1	2.24247e-09	FALSE
		Abcg4	6.43203e-10	FALSE
		Abhd11	2.38565e-09	FALSE
		Abhd12	2.79412e-09	FALSE
		Abhd13	1.12395e-09	FALSE
		Abhd14b	2.55395e-09	FALSE
		Abhd16a	1.58514e-09	FALSE
		Abhd17a	1.23031e-09	FALSE
		Abhd17c	1.05551e-09	FALSE
		Abhd2	3.13885e-09	FALSE
		Abhd3	5.80465e-09	FALSE
		Abhd4	2.92348e-09	FALSE
		Abhd5	2.31041e-09	FALSE
		Abhd6	1.74501e-09	FALSE
		Abhd8	3.01429e-09	FALSE
		Abi1	3.01799e-09	FALSE
		Abi2	1.96679e-09	FALSE
		Abi3bp	4.28308e-09	FALSE
		Abl2	1.18631e-09	FALSE
		Ablim1	5.71721e-09	FALSE
		Ablim2	2.00083e-09	FALSE
		Ablim3	2.44138e-09	FALSE
		Abr	1.65667e-09	FALSE
		Abracl	4.78974e-09	FALSE
		Abraxas1	3.59307e-09	FALSE
		Abraxas2	1.45379e-09	FALSE
		Abt1	1.7752e-09	FALSE
		Abtb1	1.62825e-09	FALSE
		Abtb2	7.48314e-09	FALSE
		Acaa2	7.28716e-09	FALSE
		Acaca	3.67862e-09	FALSE
		Acacb	3.79603e-09	FALSE
		Acad8	2.1086e-09	FALSE
		Acad9	6.18774e-09	FALSE
		Acadl	9.0506e-09	FALSE
		Acadm	1.55807e-09	FALSE
		Acadsb	1.47668e-09	FALSE
		Acadvl	8.43529e-09	FALSE
		Acan	1.38549e-09	FALSE
		Acap2	1.06157e-09	FALSE
		Acap3	4.13754e-09	FALSE
		Acat1	6.80837e-10	FALSE
		Acbd3	2.16881e-09	FALSE
		Acbd4	2.23227e-09	FALSE
		Accs	5.32507e-09	FALSE
		Acd	1.68868e-09	FALSE
		Acer2	4.73192e-09	FALSE
		Acer3	1.16301e-09	FALSE
		Ache	7.05733e-10	FALSE
		Acin1	1.39074e-09	FALSE
		Ackr3	5.61753e-09	FALSE
		Acly	6.08384e-10	FALSE
		Aco1	1.66168e-09	FALSE
		Aco2	1.38228e-09	FALSE
		Acot11	1.86885e-09	FALSE
		Acot13	4.21248e-09	FALSE
		Acot6	1.31383e-09	FALSE
		Acot7	1.09515e-09	FALSE
		Acot8	7.84131e-10	FALSE
		Acox1	3.88723e-09	FALSE
		Acox3	5.92414e-10	FALSE
		Acp1	1.18171e-09	FALSE
		Acp2	2.53941e-09	FALSE
		Acp6	4.34414e-09	FALSE
		Acsl1	1.78083e-09	FALSE
		Acsl3	3.09242e-09	FALSE
		Acsl4	1.68504e-09	FALSE
		Acsl5	4.37241e-09	FALSE
		Acss1	2.17999e-09	FALSE
		Acss2	4.67305e-09	FALSE
		Acss3	1.9994e-09	FALSE
		Acta1	1.06547e-08	FALSE
		Actb	1.29261e-09	FALSE
		Actg1	2.08801e-09	FALSE
		Actl6a	2.31547e-09	FALSE
		Actl6b	1.70917e-09	FALSE
		Actn1	5.1454e-09	FALSE
		Actn2	2.20461e-09	FALSE
		Actn4	2.74802e-10	FALSE
		Actr10	3.57279e-09	FALSE
		Actr1a	2.37719e-09	FALSE
		Actr1b	3.71119e-09	FALSE
		Actr2	2.25408e-09	FALSE
		Actr3	1.66538e-09	FALSE
		Actr3b	6.38421e-10	FALSE
		Actr5	5.59826e-09	FALSE
		Actr6	1.94879e-09	FALSE
		Actr8	7.23788e-09	FALSE
		Acvr1	1.57066e-09	FALSE
		Acvr1b	1.69768e-09	FALSE
		Acvr1c	3.07167e-09	FALSE
		Acvr2a	2.47605e-09	FALSE
		Acvr2b	3.07457e-09	FALSE
		Acyp1	1.2039e-09	FALSE
		Acyp2	1.54611e-09	FALSE
		Adal	9.90702e-10	FALSE
		Adam10	1.2386e-09	FALSE
		Adam11	1.87862e-09	FALSE
		Adam12	1.17669e-09	FALSE
		Adam15	1.75526e-09	FALSE
		Adam17	2.6313e-09	FALSE
		Adam18	2.29892e-09	FALSE
		Adam19	4.09248e-09	FALSE
		Adam22	6.119e-09	FALSE
		Adam23	8.2138e-10	FALSE
		Adam32	2.66731e-09	FALSE
		Adam33	1.48855e-09	FALSE
		Adam8	1.49956e-09	FALSE
		Adam9	4.77725e-09	FALSE
		Adamts1	1.08454e-08	FALSE
		Adamts10	1.06502e-09	FALSE
		Adamts12	4.50149e-09	FALSE
		Adamts13	3.15739e-09	FALSE
		Adamts15	1.15677e-09	FALSE
		Adamts16	7.92084e-09	FALSE
		Adamts17	2.67946e-09	FALSE
		Adamts18	2.96501e-09	FALSE
		Adamts2	1.32371e-09	FALSE
		Adamts20	8.83128e-10	FALSE
		Adamts3	6.1678e-10	FALSE
		Adamts5	1.07285e-08	FALSE
		Adamts8	3.17439e-09	FALSE
		Adamts9	6.55218e-10	FALSE
		Adamtsl1	2.97742e-09	FALSE
		Adamtsl2	6.87747e-09	FALSE
		Adamtsl3	4.89884e-09	FALSE
		Adap1	1.73192e-09	FALSE
		Adar	6.05559e-10	FALSE
		Adarb1	9.85623e-10	FALSE
		Adarb2	1.47378e-09	FALSE
		Adat1	2.53239e-09	FALSE
		Adat2	4.14337e-09	FALSE
		Adck1	1.28003e-09	FALSE
		Adck5	6.67285e-09	FALSE
		Adcy1	2.88034e-09	FALSE
		Adcy2	1.21268e-08	FALSE
		Adcy3	2.43464e-09	FALSE
		Adcy5	9.71665e-10	FALSE
		Adcy6	6.0444e-09	FALSE
		Adcy7	7.04913e-10	FALSE
		Adcy8	4.76593e-09	FALSE
		Adcy9	1.21889e-09	FALSE
		Adcyap1	6.57127e-09	FALSE
		Adcyap1r1	1.78237e-09	FALSE
		Add1	3.97224e-09	FALSE
		Add2	6.36425e-09	FALSE
		Add3	9.09234e-10	FALSE
		Adgb	4.46411e-09	FALSE
		Adgra1	2.22396e-09	FALSE
		Adgra2	5.82896e-09	FALSE
		Adgra3	6.19756e-09	FALSE
		Adgrb2	5.78884e-09	FALSE
		Adgrb3	2.3346e-08	FALSE
		Adgrf4	8.77245e-10	FALSE
		Adgrg1	5.47397e-09	FALSE
		Adgrg2	6.50292e-09	FALSE
		Adgrg6	2.62787e-09	FALSE
		Adgrl1	5.27024e-10	FALSE
		Adgrl2	6.52627e-09	FALSE
		Adgrl3	1.27141e-09	FALSE
		Adgrv1	2.65192e-09	FALSE
		Adh5	6.53523e-09	FALSE
		Adhfe1	8.34246e-10	FALSE
		Adi1	1.6772e-09	FALSE
		Adipor1	1.74806e-09	FALSE
		Adipor2	4.87083e-09	FALSE
		Adk	2.51564e-09	FALSE
		Adm	4.06845e-09	FALSE
		Adnp2	8.8989e-10	FALSE
		Adora1	3.68491e-09	FALSE
		Adpgk	3.38722e-09	FALSE
		Adprhl2	2.87673e-09	FALSE
		Adprm	6.33015e-09	FALSE
		Adra1a	2.2579e-09	FALSE
		Adra1b	1.21913e-09	FALSE
		Adra2a	3.64107e-09	FALSE
		Adra2c	1.16381e-09	FALSE
		Adrb1	6.57561e-10	FALSE
		Adsl	1.37676e-09	FALSE
		Adss	1.00554e-09	FALSE
		Adssl1	4.93001e-09	FALSE
		Aebp2	2.22784e-09	FALSE
		Aen	2.27737e-09	FALSE
		Aes	3.41799e-10	FALSE
		Afap1	1.10248e-09	FALSE
		Afap1l1	2.20079e-09	FALSE
		Aff1	1.78223e-09	FALSE
		Aff2	1.3565e-09	FALSE
		Aff3	2.61941e-09	FALSE
		Aff4	5.06904e-09	FALSE
		Afg3l2	1.86182e-09	FALSE
		Aftph	1.66739e-09	FALSE
		Aga	2.96655e-09	FALSE
		Agap2	3.16071e-09	FALSE
		Agap3	1.26412e-09	FALSE
		Agbl2	2.95841e-09	FALSE
		Agbl3	4.07384e-09	FALSE
		Agbl4	3.40928e-08	FALSE
		Agbl5	1.11047e-09	FALSE
		Agfg1	1.62606e-09	FALSE
		Agfg2	1.10312e-09	FALSE
		Agk	2.92738e-09	FALSE
		Agl	2.32693e-09	FALSE
		Agmo	8.45465e-10	FALSE
		Ago1	1.86252e-09	FALSE
		Ago2	1.34345e-09	FALSE
		Ago3	2.29977e-09	FALSE
		Ago4	1.11368e-08	FALSE
		Agpat1	1.26376e-09	FALSE
		Agpat3	1.09129e-09	FALSE
		Agpat4	8.56468e-10	FALSE
		Agpat5	5.11265e-09	FALSE
		Agps	8.65084e-10	FALSE
		Agrn	2.62624e-09	FALSE
		Agtpbp1	9.76355e-10	FALSE
		Ahctf1	1.21458e-09	FALSE
		Ahcyl1	1.13443e-09	FALSE
		Ahcyl2	1.55535e-09	FALSE
		Ahdc1	5.64167e-09	FALSE
		Ahi1	6.30685e-09	FALSE
		Ahnak	6.80857e-09	FALSE
		Ahsa1	7.43619e-10	FALSE
		Aida	1.60907e-09	FALSE
		Aifm1	6.7038e-10	FALSE
		Aifm2	1.22892e-09	FALSE
		Aifm3	3.07644e-09	FALSE
		Aig1	1.1901e-09	FALSE
		Aimp1	5.50079e-09	FALSE
		Aimp2	5.14281e-09	FALSE
		Aip	2.86362e-09	FALSE
		Ak1	6.51098e-10	FALSE
		Ak2	1.03987e-08	FALSE
		Ak3	2.32077e-09	FALSE
		Ak4	5.12063e-09	FALSE
		Ak5	1.47376e-09	FALSE
		Ak7	1.2942e-09	FALSE
		Akap1	3.98936e-09	FALSE
		Akap10	1.27615e-09	FALSE
		Akap12	3.65687e-09	FALSE
		Akap5	5.85495e-10	FALSE
		Akap6	9.6898e-10	FALSE
		Akap7	2.90275e-09	FALSE
		Akap8	5.60563e-09	FALSE
		Akap8l	8.17648e-10	FALSE
		Akap9	5.42274e-10	FALSE
		Akip1	2.86753e-09	FALSE
		Akirin1	1.71396e-09	FALSE
		Akirin2	2.52367e-09	FALSE
		Akr1a1	2.14307e-09	FALSE
		Akr1b3	5.45387e-09	FALSE
		Akr1e1	1.56843e-09	FALSE
		Akt1	1.08419e-09	FALSE
		Akt1s1	6.13932e-09	FALSE
		Akt2	1.95916e-09	FALSE
		Akt3	1.70662e-09	FALSE
		Aktip	8.83968e-10	FALSE
		Alad	2.05376e-09	FALSE
		Alas1	6.99268e-09	FALSE
		Alcam	1.52761e-09	FALSE
		Aldh16a1	1.74401e-09	FALSE
		Aldh1b1	4.08515e-09	FALSE
		Aldh1l1	2.45379e-09	FALSE
		Aldh1l2	2.28891e-09	FALSE
		Aldh3a2	4.49989e-09	FALSE
		Aldh5a1	1.85769e-09	FALSE
		Aldh6a1	4.18385e-09	FALSE
		Aldh7a1	2.1749e-09	FALSE
		Aldh9a1	4.80755e-10	FALSE
		Aldob	2.33449e-09	FALSE
		Aldoc	2.66825e-09	FALSE
		Alg11	4.28714e-09	FALSE
		Alg12	6.30186e-09	FALSE
		Alg14	2.93439e-09	FALSE
		Alg2	3.60736e-09	FALSE
		Alg3	9.39261e-09	FALSE
		Alg5	3.75141e-09	FALSE
		Alg6	8.96485e-09	FALSE
		Alg8	8.53252e-10	FALSE
		Alk	2.12446e-09	FALSE
		Alkbh1	7.13606e-10	FALSE
		Alkbh2	7.13473e-09	FALSE
		Alkbh3	7.39929e-09	FALSE
		Alkbh4	2.17985e-09	FALSE
		Alkbh5	7.00641e-09	FALSE
		Alkbh7	3.61215e-09	FALSE
		Alkbh8	3.65026e-09	FALSE
		Alms1	1.74562e-09	FALSE
		Alox5ap	6.13473e-10	FALSE
		Aloxe3	1.95642e-09	FALSE
		Alpk1	1.32215e-09	FALSE
		Als2	6.80514e-10	FALSE
		Ambra1	3.76099e-10	FALSE
		Amer1	4.89677e-09	FALSE
		Amer2	1.6933e-09	FALSE
		Amer3	3.90834e-09	FALSE
		Amfr	4.02233e-09	FALSE
		Amigo1	4.76129e-09	FALSE
		Amigo2	3.79184e-09	FALSE
		Ammecr1	9.07236e-10	FALSE
		Ammecr1l	2.41682e-09	FALSE
		Amn1	6.25282e-09	FALSE
		Amot	4.35951e-09	FALSE
		Amotl1	7.29909e-09	FALSE
		Amotl2	3.84335e-09	FALSE
		Ampd2	1.59974e-09	FALSE
		Ampd3	3.97035e-09	FALSE
		Amt	2.26118e-09	FALSE
		Amz1	1.18296e-09	FALSE
		Amz2	1.01251e-09	FALSE
		Anapc1	2.74532e-09	FALSE
		Anapc10	4.62447e-09	FALSE
		Anapc11	2.00401e-09	FALSE
		Anapc13	5.86801e-09	FALSE
		Anapc16	2.18953e-09	FALSE
		Anapc2	1.68666e-09	FALSE
		Anapc4	3.452e-09	FALSE
		Anapc5	1.6199e-09	FALSE
		Anapc7	3.87935e-09	FALSE
		Angel1	2.7331e-09	FALSE
		Angel2	5.74713e-09	FALSE
		Angpt1	2.04351e-09	FALSE
		Angpt2	1.95876e-09	FALSE
		Angptl2	3.78934e-09	FALSE
		Angptl6	1.68525e-09	FALSE
		Ank	4.82324e-09	FALSE
		Ank1	4.83e-09	FALSE
		Ank2	1.3185e-09	FALSE
		Ank3	1.79793e-09	FALSE
		Ankef1	1.04833e-09	FALSE
		Ankfy1	2.73233e-09	FALSE
		Ankib1	6.98507e-09	FALSE
		Ankle2	7.52474e-10	FALSE
		Ankmy2	1.54003e-09	FALSE
		Ankrd10	2.2957e-09	FALSE
		Ankrd11	1.07708e-09	FALSE
		Ankrd13a	1.7272e-09	FALSE
		Ankrd13b	3.90555e-09	FALSE
		Ankrd13c	1.37458e-09	FALSE
		Ankrd13d	5.533e-10	FALSE
		Ankrd16	6.64406e-10	FALSE
		Ankrd17	1.21396e-09	FALSE
		Ankrd26	1.71454e-09	FALSE
		Ankrd27	5.20009e-09	FALSE
		Ankrd28	1.1921e-09	FALSE
		Ankrd29	1.40146e-09	FALSE
		Ankrd33b	3.51105e-09	FALSE
		Ankrd34a	1.38547e-09	FALSE
		Ankrd34b	2.49862e-09	FALSE
		Ankrd34c	2.07414e-09	FALSE
		Ankrd35	1.79467e-09	FALSE
		Ankrd37	4.61743e-09	FALSE
		Ankrd39	2.72871e-09	FALSE
		Ankrd40	1.79472e-09	FALSE
		Ankrd42	9.20915e-10	FALSE
		Ankrd44	2.31265e-09	FALSE
		Ankrd45	3.83472e-10	FALSE
		Ankrd46	2.58694e-09	FALSE
		Ankrd49	1.78554e-09	FALSE
		Ankrd52	2.67935e-09	FALSE
		Ankrd54	4.76656e-09	FALSE
		Ankrd55	1.64784e-09	FALSE
		Ankrd6	1.52922e-09	FALSE
		Ankrd9	8.67548e-09	FALSE
		Anks1	2.8217e-09	FALSE
		Anks3	6.78e-09	FALSE
		Anks6	4.81537e-10	FALSE
		Ankzf1	8.1696e-09	FALSE
		Ano10	1.99356e-09	FALSE
		Ano2	1.99425e-09	FALSE
		Ano3	2.4017e-09	FALSE
		Ano4	2.97434e-09	FALSE
		Ano5	2.44474e-09	FALSE
		Ano6	2.09816e-09	FALSE
		Ano8	2.39392e-09	FALSE
		Anp32b	3.20619e-09	FALSE
		Anp32e	6.14699e-10	FALSE
		Antxr1	6.22943e-09	FALSE
		Antxr2	1.78628e-09	FALSE
		Anxa11	2.66545e-09	FALSE
		Anxa2	1.54771e-09	FALSE
		Anxa4	3.68274e-09	FALSE
		Anxa5	9.20065e-09	FALSE
		Anxa6	2.65627e-09	FALSE
		Anxa7	1.01185e-08	FALSE
		Ap1ar	4.16908e-09	FALSE
		Ap1b1	1.5759e-09	FALSE
		Ap1g2	1.74174e-09	FALSE
		Ap1m1	2.42564e-09	FALSE
		Ap1s1	5.20762e-10	FALSE
		Ap1s2	1.34812e-09	FALSE
		Ap1s3	8.8686e-09	FALSE
		Ap2a1	3.3749e-09	FALSE
		Ap2a2	8.29845e-10	FALSE
		Ap2b1	1.64725e-09	FALSE
		Ap2m1	2.82943e-09	FALSE
		Ap2s1	2.93982e-09	FALSE
		Ap3b1	1.37868e-09	FALSE
		Ap3b2	3.69903e-09	FALSE
		Ap3d1	1.51019e-09	FALSE
		Ap3m1	9.34467e-10	FALSE
		Ap3m2	2.08298e-09	FALSE
		Ap4e1	1.08767e-09	FALSE
		Ap4m1	1.19887e-09	FALSE
		Ap4s1	1.6865e-09	FALSE
		Ap5m1	4.90645e-09	FALSE
		Ap5s1	8.44083e-09	FALSE
		Apaf1	9.98704e-10	FALSE
		Apba1	5.07021e-09	FALSE
		Apba2	8.11986e-10	FALSE
		Apba3	3.45817e-09	FALSE
		Apbb1	6.72057e-10	FALSE
		Apbb1ip	1.05227e-09	FALSE
		Apbb2	1.96999e-09	FALSE
		Apc	2.44811e-09	FALSE
		Apc2	2.16772e-09	FALSE
		Apcdd1	8.8328e-10	FALSE
		Apeh	1.82958e-09	FALSE
		Apex1	5.98398e-09	FALSE
		Apex2	8.92314e-10	FALSE
		Aph1a	1.20299e-09	FALSE
		Api5	5.67773e-09	FALSE
		Apip	3.4806e-09	FALSE
		Aplf	3.5518e-09	FALSE
		Aplp1	3.97344e-09	FALSE
		Aplp2	1.69622e-09	FALSE
		Apmap	3.52472e-09	FALSE
		Apoa1	1.20124e-09	FALSE
		Apoe	5.55332e-09	FALSE
		Apold1	7.4232e-09	FALSE
		Apoo	2.71367e-09	FALSE
		Apool	2.32495e-09	FALSE
		App	3.30106e-09	FALSE
		Appbp2	8.27158e-10	FALSE
		Appl1	2.92078e-09	FALSE
		Appl2	7.45166e-09	FALSE
		Aprt	4.10285e-09	FALSE
		Aptx	2.52309e-09	FALSE
		Aqp11	6.03184e-10	FALSE
		Aqr	2.85883e-09	FALSE
		Ar	3.26422e-09	FALSE
		Araf	2.04405e-09	FALSE
		Arap2	2.67002e-09	FALSE
		Arcn1	2.3454e-09	FALSE
		Arel1	8.65499e-10	FALSE
		Arf1	1.49927e-09	FALSE
		Arf3	2.71974e-09	FALSE
		Arf4	9.76713e-10	FALSE
		Arf5	7.58143e-10	FALSE
		Arf6	4.04717e-09	FALSE
		Arfgap1	4.04803e-09	FALSE
		Arfgap2	5.66619e-09	FALSE
		Arfgap3	4.5074e-09	FALSE
		Arfgef1	2.48196e-09	FALSE
		Arfgef2	4.1951e-09	FALSE
		Arfgef3	1.31749e-09	FALSE
		Arfip2	5.05118e-10	FALSE
		Arfrp1	2.46167e-09	FALSE
		Arg2	4.75474e-09	FALSE
		Arglu1	3.83919e-09	FALSE
		Arhgap1	1.22889e-09	FALSE
		Arhgap10	3.50716e-09	FALSE
		Arhgap11a	7.14512e-10	FALSE
		Arhgap12	1.77877e-09	FALSE
		Arhgap15	1.12934e-08	FALSE
		Arhgap17	1.54524e-09	FALSE
		Arhgap18	8.67925e-10	FALSE
		Arhgap20	7.54571e-09	FALSE
		Arhgap21	1.03548e-09	FALSE
		Arhgap22	3.43026e-09	FALSE
		Arhgap23	3.7931e-09	FALSE
		Arhgap24	9.67427e-10	FALSE
		Arhgap25	5.27702e-09	FALSE
		Arhgap26	1.82159e-09	FALSE
		Arhgap27	1.00489e-09	FALSE
		Arhgap29	3.44839e-09	FALSE
		Arhgap31	1.42411e-08	FALSE
		Arhgap32	1.57067e-09	FALSE
		Arhgap33	6.14894e-09	FALSE
		Arhgap39	6.54052e-09	FALSE
		Arhgap4	2.49657e-09	FALSE
		Arhgap42	6.35665e-10	FALSE
		Arhgap44	1.22109e-09	FALSE
		Arhgap5	3.97322e-10	FALSE
		Arhgap6	3.46652e-09	FALSE
		Arhgdia	2.07055e-09	FALSE
		Arhgdib	3.24156e-09	FALSE
		Arhgef1	3.73487e-10	FALSE
		Arhgef10	6.87783e-09	FALSE
		Arhgef10l	2.29175e-09	FALSE
		Arhgef11	2.29548e-09	FALSE
		Arhgef12	1.40332e-09	FALSE
		Arhgef2	1.84327e-09	FALSE
		Arhgef25	1.76182e-09	FALSE
		Arhgef26	2.57077e-09	FALSE
		Arhgef28	1.19193e-09	FALSE
		Arhgef3	1.0397e-08	FALSE
		Arhgef4	6.84901e-10	FALSE
		Arhgef40	3.24191e-09	FALSE
		Arhgef6	2.05612e-09	FALSE
		Arhgef7	1.70294e-09	FALSE
		Arid1a	8.52533e-09	FALSE
		Arid1b	8.39016e-10	FALSE
		Arid2	1.1242e-09	FALSE
		Arid3a	1.03656e-08	FALSE
		Arid3b	4.18981e-09	FALSE
		Arid4a	4.98016e-09	FALSE
		Arid5a	1.83811e-09	FALSE
		Arih1	2.29457e-09	FALSE
		Arih2	2.14689e-09	FALSE
		Arl1	6.38314e-10	FALSE
		Arl10	1.61615e-09	FALSE
		Arl13b	3.52321e-09	FALSE
		Arl14ep	1.747e-09	FALSE
		Arl15	1.66451e-09	FALSE
		Arl16	1.40323e-09	FALSE
		Arl2bp	4.91726e-09	FALSE
		Arl3	2.19457e-09	FALSE
		Arl4a	7.73811e-09	FALSE
		Arl4d	3.34238e-09	FALSE
		Arl5a	2.13391e-09	FALSE
		Arl5b	3.36973e-09	FALSE
		Arl5c	1.95996e-09	FALSE
		Arl6	4.44103e-09	FALSE
		Arl6ip4	2.31113e-09	FALSE
		Arl6ip5	8.53413e-10	FALSE
		Arl6ip6	1.9098e-09	FALSE
		Arl8a	9.64744e-10	FALSE
		Arl8b	2.42593e-09	FALSE
		Armc1	9.08934e-10	FALSE
		Armc10	6.24721e-09	FALSE
		Armc2	4.88055e-09	FALSE
		Armc3	7.79401e-09	FALSE
		Armc5	1.00417e-09	FALSE
		Armc6	7.30163e-09	FALSE
		Armc7	5.73987e-10	FALSE
		Armc8	9.09179e-10	FALSE
		Armc9	5.07672e-09	FALSE
		Armcx2	2.98065e-09	FALSE
		Armcx3	2.96256e-09	FALSE
		Armcx4	2.55915e-09	FALSE
		Armcx6	2.9888e-09	FALSE
		Armt1	8.9592e-10	FALSE
		Arnt	2.00789e-09	FALSE
		Arnt2	1.47645e-09	FALSE
		Arntl	3.74373e-09	FALSE
		Arntl2	2.64386e-09	FALSE
		Arpc1b	7.94134e-09	FALSE
		Arpc2	1.56651e-09	FALSE
		Arpc3	4.41723e-09	FALSE
		Arpc5	3.69101e-09	FALSE
		Arpc5l	5.58685e-10	FALSE
		Arpp19	1.15202e-09	FALSE
		Arpp21	1.59371e-08	FALSE
		Arrb1	1.89662e-09	FALSE
		Arrb2	1.03636e-09	FALSE
		Arrdc1	1.22926e-09	FALSE
		Arrdc2	7.98852e-10	FALSE
		Arrdc3	4.21508e-09	FALSE
		Arrdc4	4.45028e-09	FALSE
		Arsa	6.6804e-09	FALSE
		Arsb	1.63748e-09	FALSE
		Arsg	2.34037e-09	FALSE
		Arsk	7.39871e-09	FALSE
		Art3	2.1592e-09	FALSE
		Artn	4.59863e-10	FALSE
		Arv1	2.81756e-09	FALSE
		Arvcf	1.03569e-09	FALSE
		Arx	3.75088e-09	FALSE
		Asah1	6.05613e-09	FALSE
		Asap1	1.90874e-09	FALSE
		Asap2	3.88601e-09	FALSE
		Asap3	2.98064e-09	FALSE
		Asb1	3.22898e-09	FALSE
		Asb13	1.95083e-09	FALSE
		Asb16	9.6711e-10	FALSE
		Asb2	4.0229e-10	FALSE
		Asb5	3.37044e-09	FALSE
		Asb6	2.1004e-09	FALSE
		Asb7	1.38006e-09	FALSE
		Asb8	1.1469e-09	FALSE
		Ascc1	2.38674e-09	FALSE
		Ascc2	6.01959e-10	FALSE
		Ascl1	6.59733e-09	FALSE
		Asf1a	4.33498e-09	FALSE
		Asf1b	7.50154e-09	FALSE
		Ash1l	3.38814e-09	FALSE
		Ash2l	4.95239e-09	FALSE
		Asic1	2.72517e-09	FALSE
		Asic2	4.28249e-09	FALSE
		Asic4	4.95432e-09	FALSE
		Asna1	3.25193e-09	FALSE
		Asns	7.87462e-10	FALSE
		Aspdh	1.46426e-09	FALSE
		Asphd1	4.25724e-09	FALSE
		Asphd2	2.90451e-09	FALSE
		Aspscr1	2.45907e-09	FALSE
		Asrgl1	2.26398e-09	FALSE
		Ass1	1.72175e-09	FALSE
		Aste1	1.16993e-09	FALSE
		Asxl2	7.18213e-10	FALSE
		Asxl3	2.02035e-09	FALSE
		Atad1	1.34884e-09	FALSE
		Atad5	1.12811e-09	FALSE
		Atat1	4.01896e-09	FALSE
		Atcay	7.66038e-09	FALSE
		Atf1	1.53588e-09	FALSE
		Atf2	4.8864e-09	FALSE
		Atf3	8.01764e-09	FALSE
		Atf4	3.88513e-09	FALSE
		Atf5	2.99732e-09	FALSE
		Atf6	2.20482e-09	FALSE
		Atf6b	1.63166e-09	FALSE
		Atf7ip	4.1034e-09	FALSE
		Atg10	1.66146e-09	FALSE
		Atg12	5.26933e-09	FALSE
		Atg13	4.37757e-09	FALSE
		Atg14	1.19221e-09	FALSE
		Atg16l1	4.27362e-10	FALSE
		Atg16l2	1.42188e-09	FALSE
		Atg2a	4.10404e-09	FALSE
		Atg2b	6.06859e-10	FALSE
		Atg3	9.71536e-10	FALSE
		Atg4b	3.87593e-09	FALSE
		Atg4c	1.42576e-09	FALSE
		Atg4d	1.71837e-09	FALSE
		Atg5	5.5461e-10	FALSE
		Atg7	5.92744e-09	FALSE
		Atg9b	3.42165e-09	FALSE
		Atic	5.95489e-10	FALSE
		Atl1	1.42565e-09	FALSE
		Atl2	6.29586e-10	FALSE
		Atl3	2.00178e-09	FALSE
		Atm	6.32758e-10	FALSE
		Atox1	4.91451e-09	FALSE
		Atp10a	4.65757e-09	FALSE
		Atp10b	3.75672e-09	FALSE
		Atp11a	5.59763e-09	FALSE
		Atp11b	8.98141e-09	FALSE
		Atp11c	1.39425e-09	FALSE
		Atp13a1	5.59046e-09	FALSE
		Atp13a2	1.28875e-09	FALSE
		Atp13a5	2.029e-09	FALSE
		Atp1a1	1.05526e-08	FALSE
		Atp1a2	2.5717e-09	FALSE
		Atp1b1	7.45934e-09	FALSE
		Atp1b2	1.32524e-09	FALSE
		Atp1b3	5.7159e-09	FALSE
		Atp2a2	2.14788e-09	FALSE
		Atp2b2	5.21247e-09	FALSE
		Atp2b3	2.18412e-09	FALSE
		Atp2b4	8.79954e-09	FALSE
		Atp2c1	3.4978e-09	FALSE
		Atp4a	2.67964e-09	FALSE
		Atp5a1	3.28866e-10	FALSE
		Atp5b	1.7552e-09	FALSE
		Atp5d	1.804e-09	FALSE
		Atp5g2	8.76898e-10	FALSE
		Atp5g3	2.5764e-09	FALSE
		Atp5j	1.01236e-09	FALSE
		Atp5k	1.14468e-09	FALSE
		Atp5s	1.75023e-09	FALSE
		Atp6ap1	3.51486e-09	FALSE
		Atp6ap2	6.65595e-10	FALSE
		Atp6v0a1	2.98591e-09	FALSE
		Atp6v0a2	1.62814e-09	FALSE
		Atp6v0b	3.05121e-09	FALSE
		Atp6v0d1	3.42995e-09	FALSE
		Atp6v0e	5.19626e-09	FALSE
		Atp6v0e2	2.28281e-09	FALSE
		Atp6v1a	1.61281e-09	FALSE
		Atp6v1b2	1.79572e-09	FALSE
		Atp6v1c1	2.8194e-09	FALSE
		Atp6v1c2	1.95966e-09	FALSE
		Atp6v1d	4.58263e-09	FALSE
		Atp6v1e1	6.35719e-10	FALSE
		Atp6v1h	1.0137e-09	FALSE
		Atp7a	3.1196e-09	FALSE
		Atp7b	2.9673e-09	FALSE
		Atp8a2	1.65084e-09	FALSE
		Atp8b1	1.23844e-09	FALSE
		Atp8b2	1.0506e-09	FALSE
		Atp9a	2.52155e-09	FALSE
		Atpaf1	2.14924e-09	FALSE
		Atpaf2	8.92283e-10	FALSE
		Atpif1	3.66824e-09	FALSE
		Atr	9.215e-10	FALSE
		Atraid	2.2002e-09	FALSE
		Atrn	1.174e-09	FALSE
		Atrnl1	9.33345e-09	FALSE
		Atrx	1.77096e-09	FALSE
		Atxn1	1.63622e-09	FALSE
		Atxn10	2.30165e-09	FALSE
		Atxn2	2.167e-09	FALSE
		Atxn2l	4.91737e-09	FALSE
		Atxn7l1	1.44337e-09	FALSE
		Atxn7l2	1.70829e-09	FALSE
		Atxn7l3	1.15419e-09	FALSE
		Atxn7l3b	8.16149e-10	FALSE
		Auh	2.77265e-09	FALSE
		Aup1	2.09224e-09	FALSE
		Auts2	8.13393e-09	FALSE
		Aven	8.6679e-10	FALSE
		Avl9	3.39487e-09	FALSE
		Avpi1	3.73444e-09	FALSE
		Axdnd1	6.45715e-09	FALSE
		Axin2	1.77171e-09	FALSE
		Azi2	5.75542e-10	FALSE
		Azin1	2.65603e-09	FALSE
		B230118H07Rik	2.98022e-09	FALSE
		B230219D22Rik	8.83394e-10	FALSE
		B2m	6.70644e-10	FALSE
		B3galnt1	3.42008e-09	FALSE
		B3galnt2	1.00832e-08	FALSE
		B3galt1	2.28606e-09	FALSE
		B3galt2	3.69718e-09	FALSE
		B3galt4	4.41126e-09	FALSE
		B3galt5	8.13972e-09	FALSE
		B3galt6	4.499e-09	FALSE
		B3gat1	1.08104e-09	FALSE
		B3gat2	6.56771e-10	FALSE
		B3gat3	2.81299e-09	FALSE
		B3gnt2	3.20879e-10	FALSE
		B3gnt9	1.02374e-09	FALSE
		B3gntl1	3.36374e-09	FALSE
		B4galnt1	1.57162e-09	FALSE
		B4galnt4	1.57248e-09	FALSE
		B4galt1	8.74786e-09	FALSE
		B4galt2	7.33792e-10	FALSE
		B4galt3	6.37279e-09	FALSE
		B4galt4	3.76339e-09	FALSE
		B4galt5	9.89498e-10	FALSE
		B4galt6	2.77311e-09	FALSE
		B4galt7	1.36813e-09	FALSE
		B9d2	1.47252e-08	FALSE
		BC003331	1.19862e-09	FALSE
		BC003965	1.31498e-09	FALSE
		BC004004	1.98553e-09	FALSE
		BC005537	2.30883e-10	FALSE
		BC005624	1.555e-09	FALSE
		BC017158	1.0049e-09	FALSE
		BC017643	3.32035e-09	FALSE
		BC022687	1.85795e-09	FALSE
		BC024978	4.48649e-09	FALSE
		BC028528	2.99821e-09	FALSE
		BC030499	2.16177e-09	FALSE
		BC034090	3.19719e-09	FALSE
		BC048403	2.4544e-09	FALSE
		BC049715	5.33478e-10	FALSE
		BC052040	4.29908e-09	FALSE
		BC055324	1.45587e-09	FALSE
		Baalc	2.32223e-09	FALSE
		Babam2	3.49421e-09	FALSE
		Bace1	1.94624e-09	FALSE
		Bace2	3.73922e-09	FALSE
		Bach1	2.6118e-09	FALSE
		Bach2	1.05207e-09	FALSE
		Bad	4.0738e-09	FALSE
		Bag1	2.26693e-09	FALSE
		Bag2	1.9339e-09	FALSE
		Bag3	2.4755e-09	FALSE
		Bag4	1.4127e-09	FALSE
		Bag6	5.69049e-10	FALSE
		Bahd1	3.20067e-09	FALSE
		Baiap2	7.48947e-09	FALSE
		Baiap2l1	6.43876e-09	FALSE
		Baiap2l2	1.45861e-09	FALSE
		Baiap3	1.64939e-09	FALSE
		Bak1	6.41608e-09	FALSE
		Bambi	2.98785e-09	FALSE
		Bank1	2.57858e-09	FALSE
		Bap1	2.89606e-09	FALSE
		Bard1	1.45542e-09	FALSE
		Barx2	4.01244e-09	FALSE
		Basp1	3.94919e-09	FALSE
		Batf3	6.49103e-09	FALSE
		Bax	7.20072e-10	FALSE
		Baz1a	1.52842e-09	FALSE
		Baz1b	5.01021e-09	FALSE
		Baz2b	1.82649e-09	FALSE
		Bbs10	2.85146e-09	FALSE
		Bbs12	6.65273e-10	FALSE
		Bbs2	3.92552e-09	FALSE
		Bbs4	1.58624e-09	FALSE
		Bbs5	1.45863e-09	FALSE
		Bbs7	3.47228e-09	FALSE
		Bbs9	3.84978e-09	FALSE
		Bbx	6.2175e-09	FALSE
		Bcam	9.31788e-10	FALSE
		Bcan	2.46363e-09	FALSE
		Bcap29	3.9074e-09	FALSE
		Bcap31	4.33384e-09	FALSE
		Bcar1	1.24835e-09	FALSE
		Bcar3	1.35367e-09	FALSE
		Bcas2	2.26362e-09	FALSE
		Bcat1	4.17391e-09	FALSE
		Bcat2	1.92894e-09	FALSE
		Bccip	2.82103e-09	FALSE
		Bcdin3d	5.07953e-09	FALSE
		Bche	6.16591e-09	FALSE
		Bckdha	3.04088e-09	FALSE
		Bckdhb	2.27287e-09	FALSE
		Bckdk	3.21495e-09	FALSE
		Bcl10	4.75053e-09	FALSE
		Bcl11a	1.69974e-09	FALSE
		Bcl11b	1.0103e-09	FALSE
		Bcl2	3.08642e-09	FALSE
		Bcl2l1	2.83137e-09	FALSE
		Bcl2l11	5.48746e-09	FALSE
		Bcl2l13	1.03535e-09	FALSE
		Bcl6	3.41347e-09	FALSE
		Bcl7a	1.23976e-08	FALSE
		Bcl7b	3.69749e-09	FALSE
		Bcl7c	4.16138e-09	FALSE
		Bcl9	2.02498e-09	FALSE
		Bcl9l	2.8275e-09	FALSE
		Bclaf1	8.27998e-10	FALSE
		Bclaf3	6.92044e-09	FALSE
		Bcor	3.33135e-09	FALSE
		Bcorl1	6.80326e-09	FALSE
		Bcr	3.91015e-10	FALSE
		Bcs1l	1.27856e-09	FALSE
		Bdh1	2.35766e-09	FALSE
		Bdnf	7.39974e-08	FALSE
		Bdp1	5.87851e-10	FALSE
		Bean1	1.40465e-09	FALSE
		Becn1	2.26808e-09	FALSE
		Begain	2.13972e-09	FALSE
		Bend3	2.05872e-09	FALSE
		Bend6	2.52942e-09	FALSE
		Bend7	8.41652e-10	FALSE
		Bet1	7.01287e-10	FALSE
		Bfar	4.17282e-10	FALSE
		Bfsp2	3.20932e-09	FALSE
		Bhlhb9	1.61549e-09	FALSE
		Bhlhe22	5.22814e-09	FALSE
		Bhlhe40	6.04765e-09	FALSE
		Bhlhe41	1.30421e-09	FALSE
		Bicc1	3.49933e-09	FALSE
		Bicd1	3.24599e-09	FALSE
		Bicd2	2.50361e-09	FALSE
		Bicral	2.07278e-09	FALSE
		Bid	1.30847e-09	FALSE
		Bin1	8.93504e-09	FALSE
		Bin3	2.40276e-09	FALSE
		Birc2	5.90238e-09	FALSE
		Birc3	3.17386e-09	FALSE
		Birc6	2.04856e-09	FALSE
		Bivm	1.77007e-09	FALSE
		Blcap	2.17302e-09	FALSE
		Blm	3.32653e-09	FALSE
		Blmh	8.79076e-10	FALSE
		Blnk	1.22015e-08	FALSE
		Bloc1s2	1.02857e-08	FALSE
		Bloc1s4	4.27487e-10	FALSE
		Bloc1s6	1.88655e-09	FALSE
		Blvra	2.54962e-09	FALSE
		Blvrb	2.46323e-09	FALSE
		Blzf1	3.35089e-09	FALSE
		Bmp1	2.97727e-09	FALSE
		Bmp2	1.83907e-09	FALSE
		Bmp2k	2.40327e-09	FALSE
		Bmper	4.11425e-09	FALSE
		Bmpr1a	1.60884e-09	FALSE
		Bmpr1b	4.00431e-09	FALSE
		Bmpr2	2.09494e-09	FALSE
		Bms1	3.59504e-09	FALSE
		Bmyc	1.35725e-09	FALSE
		Bnip1	2.21656e-09	FALSE
		Bnip2	2.42116e-09	FALSE
		Bnip3	7.60597e-10	FALSE
		Bnip3l	5.99146e-09	FALSE
		Boc	1.97706e-09	FALSE
		Bod1l	2.23543e-09	FALSE
		Bok	5.06187e-09	FALSE
		Bola1	3.35892e-09	FALSE
		Bola3	3.13076e-09	FALSE
		Bop1	4.35511e-09	FALSE
		Bora	3.15486e-09	FALSE
		Bpgm	1.69649e-09	FALSE
		Bphl	3.82048e-09	FALSE
		Bpnt1	1.0039e-09	FALSE
		Bptf	1.58906e-09	FALSE
		Braf	3.33234e-09	FALSE
		Brap	4.90989e-09	FALSE
		Brat1	1.72446e-09	FALSE
		Brca1	2.70554e-09	FALSE
		Brca2	4.61736e-09	FALSE
		Brd1	8.76556e-10	FALSE
		Brd2	4.85823e-09	FALSE
		Brd3	1.05322e-09	FALSE
		Brd4	5.26352e-09	FALSE
		Brd7	1.275e-09	FALSE
		Brd8	5.78273e-09	FALSE
		Brd9	9.10112e-10	FALSE
		Brdt	5.20228e-10	FALSE
		Brf2	8.28636e-09	FALSE
		Bri3	5.35467e-10	FALSE
		Bri3bp	7.93327e-10	FALSE
		Brinp1	5.75852e-08	FALSE
		Brinp2	1.91333e-08	FALSE
		Brinp3	8.33729e-09	FALSE
		Brip1	3.58173e-09	FALSE
		Brix1	2.16727e-09	FALSE
		Brk1	1.54788e-09	FALSE
		Brox	1.58744e-09	FALSE
		Brpf1	1.59289e-09	FALSE
		Brpf3	6.46733e-10	FALSE
		Brsk1	2.96167e-09	FALSE
		Brsk2	2.6579e-09	FALSE
		Brwd1	6.07476e-09	FALSE
		Brwd3	1.95585e-09	FALSE
		Bsdc1	1.01391e-09	FALSE
		Bsg	2.18801e-09	FALSE
		Bsn	3.70557e-09	FALSE
		Btaf1	1.59526e-09	FALSE
		Btbd1	6.24994e-10	FALSE
		Btbd10	1.43165e-09	FALSE
		Btbd11	2.12103e-09	FALSE
		Btbd19	2.59752e-09	FALSE
		Btbd2	2.50497e-09	FALSE
		Btbd3	1.83941e-09	FALSE
		Btbd6	8.11343e-10	FALSE
		Btbd7	2.66633e-09	FALSE
		Btbd9	1.44869e-09	FALSE
		Btd	1.6347e-09	FALSE
		Btk	3.89917e-09	FALSE
		Btrc	1.46529e-09	FALSE
		Bub1b	1.35269e-09	FALSE
		Bub3	7.89337e-10	FALSE
		Bud13	2.14486e-09	FALSE
		Bud23	1.45279e-09	FALSE
		Bud31	6.00432e-09	FALSE
		Bysl	2.30911e-09	FALSE
		Bzw1	3.56621e-09	FALSE
		Bzw2	3.59239e-09	FALSE
		C130074G19Rik	5.32219e-09	FALSE
		C1d	2.64957e-09	FALSE
		C1galt1	1.47804e-09	FALSE
		C1galt1c1	1.46791e-09	FALSE
		C1qbp	4.12813e-09	FALSE
		C1ql1	4.99034e-10	FALSE
		C1ql2	4.09682e-09	FALSE
		C1ql3	9.35441e-09	FALSE
		C1qtnf1	7.51264e-10	FALSE
		C1qtnf4	1.9275e-09	FALSE
		C1qtnf6	4.57379e-09	FALSE
		C1qtnf7	6.1234e-09	FALSE
		C2	2.87084e-09	FALSE
		C2cd2	4.51159e-09	FALSE
		C2cd2l	1.02947e-09	FALSE
		C2cd3	3.35061e-09	FALSE
		C2cd4c	5.97454e-09	FALSE
		C2cd4d	2.86381e-09	FALSE
		C2cd5	5.11986e-09	FALSE
		C330007P06Rik	1.61429e-09	FALSE
		C330018D20Rik	1.14546e-09	FALSE
		C330027C09Rik	1.75226e-09	FALSE
		C530008M17Rik	3.41732e-09	FALSE
		C77080	3.49951e-09	FALSE
		C87436	2.16504e-09	FALSE
		Caap1	3.81036e-09	FALSE
		Cab39	1.5981e-09	FALSE
		Cab39l	1.24838e-09	FALSE
		Cabcoco1	3.67914e-09	FALSE
		Cables1	3.66475e-09	FALSE
		Cables2	2.43144e-09	FALSE
		Cabp1	1.61687e-09	FALSE
		Cabp7	1.03269e-08	FALSE
		Cacfd1	4.05623e-09	FALSE
		Cachd1	5.62948e-10	FALSE
		Cacna1a	1.60584e-09	FALSE
		Cacna1b	8.54578e-09	FALSE
		Cacna1c	2.46978e-09	FALSE
		Cacna1d	2.66646e-09	FALSE
		Cacna1e	5.71043e-10	FALSE
		Cacna1g	3.92859e-09	FALSE
		Cacna1h	2.29119e-09	FALSE
		Cacna2d1	1.42902e-09	FALSE
		Cacna2d2	2.41682e-09	FALSE
		Cacna2d3	3.02941e-09	FALSE
		Cacna2d4	4.72863e-09	FALSE
		Cacnb1	2.07685e-09	FALSE
		Cacnb2	4.27339e-09	FALSE
		Cacnb3	5.28813e-09	FALSE
		Cacng2	5.73468e-10	FALSE
		Cacng3	2.99207e-09	FALSE
		Cacng4	2.50751e-09	FALSE
		Cacng5	1.09081e-09	FALSE
		Cacng7	6.94092e-09	FALSE
		Cacng8	2.98016e-09	FALSE
		Cactin	1.30154e-09	FALSE
		Cacul1	3.75127e-09	FALSE
		Cacybp	1.72865e-09	FALSE
		Cad	9.77234e-10	FALSE
		Cadm1	1.91665e-09	FALSE
		Cadm2	6.02114e-10	FALSE
		Cadm3	3.17868e-09	FALSE
		Cadm4	4.59359e-09	FALSE
		Cadps	1.10728e-08	FALSE
		Cadps2	9.108e-10	FALSE
		Cage1	1.37008e-09	FALSE
		Calb1	9.73064e-10	FALSE
		Calb2	5.22917e-09	FALSE
		Cald1	2.94379e-09	FALSE
		Calhm2	7.43719e-09	FALSE
		Calm1	2.55483e-09	FALSE
		Calm3	1.69149e-09	FALSE
		Caln1	5.5035e-09	FALSE
		Calr	2.01859e-09	FALSE
		Calu	1.75072e-09	FALSE
		Caly	3.03468e-09	FALSE
		Camk1	3.06628e-09	FALSE
		Camk1d	1.67996e-09	FALSE
		Camk1g	1.51527e-09	FALSE
		Camk2a	5.57503e-09	FALSE
		Camk2b	1.19662e-09	FALSE
		Camk2d	3.90127e-09	FALSE
		Camk2g	1.21153e-08	FALSE
		Camk2n1	4.33275e-09	FALSE
		Camk2n2	8.15534e-10	FALSE
		Camk4	1.88428e-08	FALSE
		Camkk1	2.22556e-09	FALSE
		Camkk2	4.00209e-09	FALSE
		Camkv	1.76231e-09	FALSE
		Caml	3.32398e-09	FALSE
		Camsap2	1.15472e-09	FALSE
		Camsap3	1.872e-09	FALSE
		Camta1	3.20098e-09	FALSE
		Camta2	3.06266e-09	FALSE
		Cand1	1.41288e-09	FALSE
		Cand2	5.87211e-09	FALSE
		Cant1	2.50326e-09	FALSE
		Canx	6.72895e-09	FALSE
		Cap1	6.41356e-09	FALSE
		Cap2	2.39615e-09	FALSE
		Capn1	6.53414e-09	FALSE
		Capn10	4.17272e-09	FALSE
		Capn11	9.72879e-09	FALSE
		Capn2	1.56568e-09	FALSE
		Capn3	6.97004e-10	FALSE
		Capn5	4.34334e-09	FALSE
		Capn7	1.16541e-09	FALSE
		Capns1	8.86871e-10	FALSE
		Caprin1	8.6746e-09	FALSE
		Caprin2	1.52712e-09	FALSE
		Capza2	3.22556e-09	FALSE
		Capzb	1.24581e-09	FALSE
		Car10	4.57983e-09	FALSE
		Car11	3.61947e-09	FALSE
		Car12	4.95119e-09	FALSE
		Car2	1.22086e-09	FALSE
		Car3	1.82853e-09	FALSE
		Car4	2.4222e-09	FALSE
		Car7	1.46623e-09	FALSE
		Car8	1.21017e-09	FALSE
		Carf	8.72471e-09	FALSE
		Carhsp1	3.55834e-09	FALSE
		Carm1	1.9054e-09	FALSE
		Cars	2.2926e-09	FALSE
		Cars2	2.93456e-09	FALSE
		Cartpt	7.73903e-09	FALSE
		Casc1	7.51655e-10	FALSE
		Casc3	3.21308e-09	FALSE
		Casc4	3.89412e-09	FALSE
		Casd1	1.95903e-09	FALSE
		Cask	2.49835e-09	FALSE
		Casp2	2.95744e-09	FALSE
		Casp3	2.9961e-09	FALSE
		Casp7	1.78895e-09	FALSE
		Casp8ap2	6.0486e-09	FALSE
		Casp9	2.44678e-09	FALSE
		Casq1	1.55852e-09	FALSE
		Cass4	1.55129e-09	FALSE
		Cast	3.64061e-09	FALSE
		Casz1	4.12685e-09	FALSE
		Cat	2.09424e-09	FALSE
		Catsper3	2.85137e-09	FALSE
		Catsperd	1.37105e-08	FALSE
		Catsperz	2.34403e-09	FALSE
		Cav1	7.79331e-09	FALSE
		Cav2	1.26979e-09	FALSE
		Cavin4	4.43007e-09	FALSE
		Cbfa2t2	4.44649e-09	FALSE
		Cbfa2t3	5.61017e-09	FALSE
		Cbfb	6.7389e-10	FALSE
		Cbl	1.84119e-09	FALSE
		Cblb	3.19161e-09	FALSE
		Cbll1	4.76025e-09	FALSE
		Cbln1	3.05403e-09	FALSE
		Cbln2	1.1435e-09	FALSE
		Cbln4	1.01071e-08	FALSE
		Cbr3	1.01012e-09	FALSE
		Cbr4	2.43072e-09	FALSE
		Cbx1	1.35989e-09	FALSE
		Cbx4	3.60052e-09	FALSE
		Cbx5	6.72595e-10	FALSE
		Cbx7	4.16045e-10	FALSE
		Cby1	1.5279e-09	FALSE
		Cc2d1a	4.73286e-09	FALSE
		Cc2d1b	2.17202e-09	FALSE
		Cc2d2a	1.63207e-09	FALSE
		Ccar1	1.17455e-09	FALSE
		Ccar2	1.58149e-09	FALSE
		Ccbe1	3.28563e-09	FALSE
		Ccdc106	1.81011e-09	FALSE
		Ccdc107	7.34853e-10	FALSE
		Ccdc113	3.04206e-09	FALSE
		Ccdc115	2.77073e-09	FALSE
		Ccdc117	6.65171e-09	FALSE
		Ccdc12	2.40643e-09	FALSE
		Ccdc120	2.84459e-09	FALSE
		Ccdc122	8.53837e-10	FALSE
		Ccdc124	5.7751e-10	FALSE
		Ccdc125	1.99788e-09	FALSE
		Ccdc126	1.96417e-09	FALSE
		Ccdc127	2.56874e-09	FALSE
		Ccdc13	4.63761e-09	FALSE
		Ccdc130	3.17048e-09	FALSE
		Ccdc134	1.76088e-09	FALSE
		Ccdc136	2.76823e-09	FALSE
		Ccdc137	5.7081e-09	FALSE
		Ccdc138	2.49748e-09	FALSE
		Ccdc14	5.49966e-09	FALSE
		Ccdc141	2.25292e-09	FALSE
		Ccdc148	4.65185e-09	FALSE
		Ccdc15	2.14185e-09	FALSE
		Ccdc150	2.02882e-09	FALSE
		Ccdc151	1.87332e-09	FALSE
		Ccdc157	3.8482e-09	FALSE
		Ccdc159	3.09769e-09	FALSE
		Ccdc160	1.57667e-09	FALSE
		Ccdc167	4.48235e-09	FALSE
		Ccdc173	3.34346e-09	FALSE
		Ccdc174	6.98953e-09	FALSE
		Ccdc177	8.12666e-10	FALSE
		Ccdc18	2.29137e-09	FALSE
		Ccdc181	1.75001e-09	FALSE
		Ccdc184	1.2785e-09	FALSE
		Ccdc22	1.22986e-09	FALSE
		Ccdc25	3.12889e-09	FALSE
		Ccdc28a	1.84032e-08	FALSE
		Ccdc28b	4.33959e-09	FALSE
		Ccdc3	6.03648e-09	FALSE
		Ccdc30	7.72729e-10	FALSE
		Ccdc32	6.88177e-09	FALSE
		Ccdc34	2.13689e-09	FALSE
		Ccdc36	1.86773e-09	FALSE
		Ccdc43	9.27947e-10	FALSE
		Ccdc47	8.41235e-10	FALSE
		Ccdc50	1.62903e-09	FALSE
		Ccdc51	4.00387e-09	FALSE
		Ccdc57	2.31415e-09	FALSE
		Ccdc58	1.64867e-09	FALSE
		Ccdc59	3.59457e-09	FALSE
		Ccdc6	1.4565e-09	FALSE
		Ccdc60	6.07144e-10	FALSE
		Ccdc61	4.2759e-09	FALSE
		Ccdc62	5.79181e-09	FALSE
		Ccdc65	1.32421e-09	FALSE
		Ccdc66	2.36826e-09	FALSE
		Ccdc71	6.37656e-10	FALSE
		Ccdc71l	1.07254e-08	FALSE
		Ccdc73	8.50691e-09	FALSE
		Ccdc77	8.6461e-09	FALSE
		Ccdc80	6.60721e-09	FALSE
		Ccdc81	1.05946e-08	FALSE
		Ccdc82	4.33554e-09	FALSE
		Ccdc84	2.03266e-09	FALSE
		Ccdc85a	1.21539e-09	FALSE
		Ccdc86	4.55333e-09	FALSE
		Ccdc88a	1.9711e-09	FALSE
		Ccdc88b	2.07282e-09	FALSE
		Ccdc88c	1.60494e-09	FALSE
		Ccdc9	9.38256e-10	FALSE
		Ccdc90b	2.49908e-09	FALSE
		Ccdc91	1.94423e-09	FALSE
		Ccdc92	1.29566e-09	FALSE
		Ccdc93	2.11112e-09	FALSE
		Ccdc97	4.75827e-09	FALSE
		Cchcr1	1.06782e-09	FALSE
		Cck	4.64063e-09	FALSE
		Cckbr	1.94381e-09	FALSE
		Ccm2	5.95697e-10	FALSE
		Ccnb1	4.64405e-09	FALSE
		Ccnc	1.1624e-09	FALSE
		Ccnd1	9.67445e-09	FALSE
		Ccnd2	1.21056e-09	FALSE
		Ccnd3	1.67254e-09	FALSE
		Ccndbp1	1.4831e-09	FALSE
		Ccne1	1.03227e-09	FALSE
		Ccne2	8.73786e-09	FALSE
		Ccnf	8.56174e-10	FALSE
		Ccng1	5.01965e-09	FALSE
		Ccng2	2.06902e-09	FALSE
		Ccnh	6.44467e-10	FALSE
		Ccni	1.17107e-09	FALSE
		Ccnjl	3.52035e-09	FALSE
		Ccnl1	5.77319e-09	FALSE
		Ccnl2	3.43118e-09	FALSE
		Ccno	1.22407e-09	FALSE
		Ccnt2	3.10079e-09	FALSE
		Ccny	1.07094e-09	FALSE
		Ccnyl1	4.3198e-09	FALSE
		Ccp110	4.76191e-09	FALSE
		Ccs	2.47279e-09	FALSE
		Ccsap	1.10555e-08	FALSE
		Ccser1	2.69007e-09	FALSE
		Ccser2	5.4172e-09	FALSE
		Cct2	2.6074e-09	FALSE
		Cct3	1.45827e-09	FALSE
		Cct4	1.28264e-09	FALSE
		Cct7	1.73657e-09	FALSE
		Cct8	5.52926e-10	FALSE
		Cd109	4.07193e-09	FALSE
		Cd164	2.53037e-09	FALSE
		Cd200	1.57129e-09	FALSE
		Cd276	4.76502e-09	FALSE
		Cd2ap	1.54246e-09	FALSE
		Cd2bp2	9.74872e-09	FALSE
		Cd320	1.30215e-09	FALSE
		Cd3eap	9.50844e-10	FALSE
		Cd44	8.19573e-10	FALSE
		Cd46	4.90548e-09	FALSE
		Cd47	3.86133e-09	FALSE
		Cd63	7.4196e-09	FALSE
		Cd81	2.11937e-09	FALSE
		Cd83	1.10882e-08	FALSE
		Cdadc1	1.66743e-09	FALSE
		Cdan1	3.71393e-09	FALSE
		Cdc123	4.01987e-09	FALSE
		Cdc14a	7.78092e-09	FALSE
		Cdc14b	6.1625e-10	FALSE
		Cdc16	1.74552e-09	FALSE
		Cdc23	2.39685e-09	FALSE
		Cdc25b	2.07709e-09	FALSE
		Cdc26	4.46097e-09	FALSE
		Cdc27	1.69988e-09	FALSE
		Cdc37	2.51474e-09	FALSE
		Cdc37l1	1.87103e-09	FALSE
		Cdc40	3.22418e-09	FALSE
		Cdc42	3.13651e-09	FALSE
		Cdc42bpa	1.49864e-09	FALSE
		Cdc42bpb	1.16659e-09	FALSE
		Cdc42ep2	9.23154e-09	FALSE
		Cdc42ep3	1.39187e-09	FALSE
		Cdc42ep4	4.90996e-09	FALSE
		Cdc42se1	2.07031e-09	FALSE
		Cdc42se2	1.85759e-09	FALSE
		Cdc7	3.00591e-09	FALSE
		Cdc73	4.04882e-09	FALSE
		Cdca4	3.09539e-09	FALSE
		Cdca7	4.69596e-09	FALSE
		Cdca7l	5.95433e-09	FALSE
		Cdca8	5.13266e-09	FALSE
		Cdh10	1.0267e-08	FALSE
		Cdh11	4.39332e-09	FALSE
		Cdh12	2.18961e-09	FALSE
		Cdh13	2.00625e-09	FALSE
		Cdh18	1.63148e-09	FALSE
		Cdh2	5.18531e-09	FALSE
		Cdh20	5.192e-09	FALSE
		Cdh22	5.55787e-10	FALSE
		Cdh23	4.253e-09	FALSE
		Cdh4	6.70673e-10	FALSE
		Cdh7	4.45634e-09	FALSE
		Cdh8	4.09162e-09	FALSE
		Cdhr1	2.6613e-09	FALSE
		Cdhr3	2.28752e-09	FALSE
		Cdip1	1.01379e-09	FALSE
		Cdipt	3.41747e-09	FALSE
		Cdk12	2.59329e-09	FALSE
		Cdk13	1.72333e-09	FALSE
		Cdk14	1.72396e-08	FALSE
		Cdk16	1.66484e-09	FALSE
		Cdk17	5.29153e-09	FALSE
		Cdk18	3.57076e-09	FALSE
		Cdk19	5.27738e-09	FALSE
		Cdk20	1.16385e-08	FALSE
		Cdk2ap2	1.9885e-09	FALSE
		Cdk4	1.1712e-09	FALSE
		Cdk5	2.54177e-09	FALSE
		Cdk5r1	1.2661e-09	FALSE
		Cdk5r2	1.49832e-09	FALSE
		Cdk5rap1	2.43084e-09	FALSE
		Cdk5rap2	1.29695e-09	FALSE
		Cdk5rap3	2.73292e-09	FALSE
		Cdk6	1.61253e-09	FALSE
		Cdk7	8.74394e-10	FALSE
		Cdk9	1.12743e-09	FALSE
		Cdkal1	1.92167e-09	FALSE
		Cdkl1	2.02648e-09	FALSE
		Cdkl2	9.69736e-09	FALSE
		Cdkl4	1.32798e-09	FALSE
		Cdkl5	1.75763e-09	FALSE
		Cdkn1a	2.89246e-08	FALSE
		Cdkn1b	1.41279e-09	FALSE
		Cdkn1c	1.58416e-09	FALSE
		Cdkn2aip	3.43174e-09	FALSE
		Cdkn2aipnl	2.10282e-09	FALSE
		Cdkn3	2.11272e-09	FALSE
		Cdnf	3.65943e-09	FALSE
		Cdo1	8.40965e-10	FALSE
		Cdon	7.35119e-09	FALSE
		Cdr2	2.23577e-09	FALSE
		Cdr2l	1.88216e-09	FALSE
		Cds1	9.10904e-10	FALSE
		Cds2	1.26709e-09	FALSE
		Cdyl	1.5374e-09	FALSE
		Cdyl2	3.58571e-09	FALSE
		Cebpa	6.92746e-09	FALSE
		Cebpb	5.37357e-09	FALSE
		Cebpg	2.9308e-09	FALSE
		Cebpz	5.80003e-09	FALSE
		Cecr2	4.83536e-09	FALSE
		Celf1	5.11716e-09	FALSE
		Celf2	2.53456e-08	FALSE
		Celf3	2.92207e-09	FALSE
		Celf4	2.9763e-09	FALSE
		Celf5	4.32392e-10	FALSE
		Celsr2	5.20137e-09	FALSE
		Celsr3	4.67812e-09	FALSE
		Cenpc1	2.7419e-09	FALSE
		Cenpe	1.24113e-09	FALSE
		Cenpf	2.422e-09	FALSE
		Cenph	1.35407e-09	FALSE
		Cenpj	1.39093e-09	FALSE
		Cenpk	1.58595e-09	FALSE
		Cenpl	2.62069e-09	FALSE
		Cenpm	4.27478e-10	FALSE
		Cenpn	2.73864e-09	FALSE
		Cenpo	3.66467e-09	FALSE
		Cenpp	8.9435e-10	FALSE
		Cenpq	7.93344e-09	FALSE
		Cenpt	7.69906e-09	FALSE
		Cenpv	3.43903e-09	FALSE
		Cenpw	1.98066e-09	FALSE
		Cep104	2.44348e-09	FALSE
		Cep112	1.46041e-09	FALSE
		Cep120	1.19746e-09	FALSE
		Cep135	3.30681e-09	FALSE
		Cep164	1.81345e-09	FALSE
		Cep170b	1.38991e-09	FALSE
		Cep19	2.6173e-09	FALSE
		Cep250	1.1523e-08	FALSE
		Cep295	4.76279e-09	FALSE
		Cep350	2.64496e-09	FALSE
		Cep41	1.74838e-09	FALSE
		Cep44	5.3538e-09	FALSE
		Cep57	3.37158e-09	FALSE
		Cep57l1	5.73315e-10	FALSE
		Cep63	3.44141e-09	FALSE
		Cep68	1.82782e-09	FALSE
		Cep70	2.65777e-09	FALSE
		Cep76	4.54113e-09	FALSE
		Cep78	1.85612e-09	FALSE
		Cep85	9.18533e-09	FALSE
		Cep89	3.40183e-09	FALSE
		Cep95	1.50705e-09	FALSE
		Cep97	1.22743e-09	FALSE
		Cept1	8.52523e-09	FALSE
		Cercam	7.85116e-10	FALSE
		Cerk	1.7076e-09	FALSE
		Cerkl	2.56124e-09	FALSE
		Cers2	1.0917e-08	FALSE
		Cers4	2.67862e-09	FALSE
		Cers5	1.1621e-09	FALSE
		Cers6	3.2007e-09	FALSE
		Ces5a	1.03768e-09	FALSE
		Cetn2	3.58231e-09	FALSE
		Cfap52	3.342e-09	FALSE
		Cfap70	5.93906e-10	FALSE
		Cfdp1	1.44567e-09	FALSE
		Cfl2	9.10079e-10	FALSE
		Cflar	4.61108e-09	FALSE
		Cfp	1.00895e-08	FALSE
		Cggbp1	2.20951e-09	FALSE
		Cgn	3.11519e-09	FALSE
		Cgnl1	3.05854e-09	FALSE
		Cgref1	2.61029e-09	FALSE
		Cgrrf1	2.72457e-09	FALSE
		Chac1	4.08318e-09	FALSE
		Chac2	1.70356e-09	FALSE
		Chadl	3.29282e-09	FALSE
		Chaf1a	2.95645e-09	FALSE
		Champ1	6.79041e-10	FALSE
		Chchd1	1.55776e-09	FALSE
		Chchd3	1.33157e-09	FALSE
		Chchd5	1.67462e-09	FALSE
		Chchd6	1.89035e-09	FALSE
		Chchd7	5.56007e-09	FALSE
		Chd1	1.78468e-09	FALSE
		Chd1l	3.56038e-09	FALSE
		Chd2	4.0517e-09	FALSE
		Chd3	5.43796e-09	FALSE
		Chd4	1.90095e-09	FALSE
		Chd5	1.39907e-09	FALSE
		Chd6	5.61447e-09	FALSE
		Chd7	1.40733e-09	FALSE
		Chd8	4.98258e-09	FALSE
		Chd9	1.89636e-09	FALSE
		Chek2	4.83462e-09	FALSE
		Cherp	9.37016e-10	FALSE
		Chfr	1.57888e-09	FALSE
		Chga	7.48747e-09	FALSE
		Chgb	2.26651e-09	FALSE
		Chic1	4.47147e-09	FALSE
		Chic2	1.62299e-09	FALSE
		Chka	5.72107e-09	FALSE
		Chl1	9.23337e-09	FALSE
		Chm	1.66653e-09	FALSE
		Chmp1a	1.82252e-09	FALSE
		Chmp2a	4.7311e-09	FALSE
		Chmp2b	9.70341e-09	FALSE
		Chmp5	1.68814e-09	FALSE
		Chmp6	3.34673e-09	FALSE
		Chmp7	5.84212e-09	FALSE
		Chn1	3.77977e-09	FALSE
		Chodl	7.1679e-09	FALSE
		Chordc1	5.48134e-10	FALSE
		Chp1	9.63014e-10	FALSE
		Chpf	2.65582e-09	FALSE
		Chpf2	5.0151e-09	FALSE
		Chpt1	4.23499e-09	FALSE
		Chrac1	6.64813e-09	FALSE
		Chrd	4.16087e-09	FALSE
		Chrm1	4.25207e-09	FALSE
		Chrm2	3.7749e-09	FALSE
		Chrm3	3.01591e-09	FALSE
		Chrna4	2.56613e-09	FALSE
		Chrnb2	2.2838e-09	FALSE
		Chst1	6.99955e-09	FALSE
		Chst10	3.35614e-09	FALSE
		Chst11	1.78875e-09	FALSE
		Chst12	3.26927e-09	FALSE
		Chst2	2.12079e-09	FALSE
		Chst7	5.48568e-09	FALSE
		Chst8	2.84173e-09	FALSE
		Chst9	6.94579e-09	FALSE
		Chsy1	6.2019e-09	FALSE
		Chtf8	4.73222e-09	FALSE
		Chuk	7.09351e-09	FALSE
		Ciao1	1.6099e-09	FALSE
		Ciapin1	1.21638e-09	FALSE
		Cib1	7.10327e-10	FALSE
		Cib2	1.19897e-09	FALSE
		Cic	7.85571e-09	FALSE
		Cidea	8.46606e-09	FALSE
		Cinp	1.36113e-09	FALSE
		Cir1	1.26821e-08	FALSE
		Cirbp	2.15637e-09	FALSE
		Cisd1	1.42477e-09	FALSE
		Cisd2	5.85135e-09	FALSE
		Cisd3	1.4742e-09	FALSE
		Cit	1.7718e-09	FALSE
		Cited1	2.08459e-09	FALSE
		Cited2	2.76647e-09	FALSE
		Cited4	9.74671e-10	FALSE
		Ciz1	4.95537e-09	FALSE
		Ckap4	3.52584e-09	FALSE
		Ckap5	3.50485e-09	FALSE
		Ckb	1.85145e-09	FALSE
		Cks2	1.17363e-08	FALSE
		Clasp1	5.2346e-09	FALSE
		Clasp2	6.16677e-09	FALSE
		Clasrp	6.698e-09	FALSE
		Clcc1	3.63216e-09	FALSE
		Clcn1	9.56943e-10	FALSE
		Clcn3	8.97739e-10	FALSE
		Clcn4	1.93667e-09	FALSE
		Clcn5	1.00641e-09	FALSE
		Clcn6	7.43529e-09	FALSE
		Clcn7	2.19867e-09	FALSE
		Cldn10	2.2547e-09	FALSE
		Cldn12	5.17459e-09	FALSE
		Cldnd1	2.98891e-09	FALSE
		Clec11a	1.44817e-09	FALSE
		Clec16a	2.1146e-09	FALSE
		Clec3b	1.82214e-09	FALSE
		Clgn	2.18048e-09	FALSE
		Clhc1	2.03984e-09	FALSE
		Clic4	7.28995e-10	FALSE
		Clic5	7.34104e-09	FALSE
		Clint1	5.06424e-09	FALSE
		Clip1	1.50272e-09	FALSE
		Clip2	6.75085e-09	FALSE
		Clip4	2.52426e-09	FALSE
		Clk1	1.4458e-09	FALSE
		Clk2	2.17335e-09	FALSE
		Clk3	1.56393e-09	FALSE
		Clk4	1.49251e-09	FALSE
		Clmn	3.04201e-09	FALSE
		Clmp	8.57991e-10	FALSE
		Cln6	1.7623e-09	FALSE
		Clns1a	2.8767e-09	FALSE
		Clock	6.38767e-09	FALSE
		Clp1	1.2181e-09	FALSE
		Clpb	5.17536e-09	FALSE
		Clpp	1.21721e-09	FALSE
		Clptm1	4.01239e-09	FALSE
		Clptm1l	2.60214e-09	FALSE
		Clpx	1.44113e-09	FALSE
		Clstn1	3.91863e-09	FALSE
		Clstn2	7.3916e-09	FALSE
		Clstn3	2.142e-09	FALSE
		Clta	8.11078e-10	FALSE
		Cltb	3.99375e-09	FALSE
		Cltc	1.74122e-09	FALSE
		Clu	2.86332e-09	FALSE
		Cluh	3.11324e-09	FALSE
		Clvs1	2.5657e-09	FALSE
		Clvs2	2.10637e-09	FALSE
		Clybl	3.17345e-09	FALSE
		Cmas	2.80283e-09	FALSE
		Cmbl	3.09429e-09	FALSE
		Cmc1	4.6268e-09	FALSE
		Cmc2	4.38129e-09	FALSE
		Cmip	1.61959e-09	FALSE
		Cmpk1	2.45497e-09	FALSE
		Cmpk2	1.14427e-09	FALSE
		Cmss1	3.69439e-09	FALSE
		Cmtm4	1.38897e-09	FALSE
		Cmtm6	3.34355e-09	FALSE
		Cmtm7	1.56587e-09	FALSE
		Cmtm8	5.06113e-09	FALSE
		Cmtr1	6.28095e-09	FALSE
		Cmtr2	2.37797e-09	FALSE
		Cmya5	2.07554e-09	FALSE
		Cnbd2	1.08711e-09	FALSE
		Cndp2	3.45195e-09	FALSE
		Cnep1r1	1.54064e-09	FALSE
		Cnih1	1.44573e-09	FALSE
		Cnih2	3.41105e-09	FALSE
		Cnih3	2.49182e-09	FALSE
		Cnih4	4.30272e-09	FALSE
		Cnksr2	4.10799e-09	FALSE
		Cnn3	3.95074e-09	FALSE
		Cnnm1	5.15103e-09	FALSE
		Cnnm2	1.25933e-09	FALSE
		Cnnm3	8.13798e-10	FALSE
		Cnnm4	1.83543e-09	FALSE
		Cnot1	8.59261e-09	FALSE
		Cnot10	1.44328e-09	FALSE
		Cnot11	1.55695e-09	FALSE
		Cnot2	3.65743e-09	FALSE
		Cnot3	2.17854e-09	FALSE
		Cnot4	2.96475e-10	FALSE
		Cnot6	2.95296e-09	FALSE
		Cnot6l	1.13026e-09	FALSE
		Cnot7	3.03483e-09	FALSE
		Cnot8	5.07731e-09	FALSE
		Cnp	1.87166e-09	FALSE
		Cnppd1	2.48938e-09	FALSE
		Cnpy3	8.34382e-09	FALSE
		Cnpy4	3.82414e-09	FALSE
		Cnr1	8.15687e-10	FALSE
		Cnrip1	2.25485e-09	FALSE
		Cnst	3.78673e-09	FALSE
		Cntd1	4.25306e-09	FALSE
		Cntfr	7.01637e-09	FALSE
		Cntn1	5.60027e-09	FALSE
		Cntn2	4.91776e-09	FALSE
		Cntn3	1.82771e-09	FALSE
		Cntn4	7.76109e-10	FALSE
		Cntn5	1.33623e-08	FALSE
		Cntn6	4.27097e-09	FALSE
		Cntnap1	1.0683e-09	FALSE
		Cntnap4	1.9024e-09	FALSE
		Cntrob	3.61053e-09	FALSE
		Coa3	1.21226e-09	FALSE
		Coa4	2.94135e-09	FALSE
		Coa5	6.86897e-10	FALSE
		Coa6	2.40732e-09	FALSE
		Coasy	6.77191e-09	FALSE
		Cobl	4.28728e-09	FALSE
		Cobll1	3.26956e-09	FALSE
		Coch	4.31429e-10	FALSE
		Cog1	8.54981e-10	FALSE
		Cog2	9.32909e-09	FALSE
		Cog3	2.09919e-09	FALSE
		Cog4	1.44465e-09	FALSE
		Cog5	2.27359e-09	FALSE
		Cog6	1.09672e-09	FALSE
		Cog7	1.96108e-09	FALSE
		Coil	3.98822e-09	FALSE
		Col11a1	4.76292e-09	FALSE
		Col12a1	7.76076e-09	FALSE
		Col14a1	7.6481e-09	FALSE
		Col16a1	1.42668e-09	FALSE
		Col19a1	2.98236e-09	FALSE
		Col20a1	4.41586e-09	FALSE
		Col24a1	9.93636e-10	FALSE
		Col25a1	2.31459e-09	FALSE
		Col27a1	5.42014e-09	FALSE
		Col28a1	2.31139e-09	FALSE
		Col4a1	1.36231e-09	FALSE
		Col4a2	1.162e-08	FALSE
		Col4a3bp	2.21769e-09	FALSE
		Col4a5	6.18967e-09	FALSE
		Col5a1	2.20538e-09	FALSE
		Col5a2	8.04879e-10	FALSE
		Col6a1	5.27905e-09	FALSE
		Col7a1	8.09481e-10	FALSE
		Col8a1	5.19691e-09	FALSE
		Col9a3	3.82358e-09	FALSE
		Colec12	8.08909e-09	FALSE
		Colgalt1	7.29064e-10	FALSE
		Colgalt2	4.86882e-09	FALSE
		Commd10	4.26198e-09	FALSE
		Commd2	1.08488e-09	FALSE
		Commd4	6.70939e-10	FALSE
		Commd6	3.58732e-09	FALSE
		Commd8	2.23788e-09	FALSE
		Commd9	6.15013e-10	FALSE
		Comt	5.97419e-10	FALSE
		Comtd1	3.47116e-09	FALSE
		Cop1	6.15494e-10	FALSE
		Copa	3.13448e-09	FALSE
		Copb1	1.47613e-09	FALSE
		Copb2	6.64026e-09	FALSE
		Cope	7.61249e-10	FALSE
		Copg1	2.18946e-09	FALSE
		Copg2	9.20133e-10	FALSE
		Coprs	1.32866e-09	FALSE
		Cops2	2.5109e-09	FALSE
		Cops3	6.08997e-09	FALSE
		Cops4	1.18264e-09	FALSE
		Cops5	7.79484e-10	FALSE
		Cops6	9.96481e-10	FALSE
		Cops7a	2.25223e-09	FALSE
		Cops7b	9.49072e-10	FALSE
		Cops8	7.53691e-09	FALSE
		Copz1	1.37218e-09	FALSE
		Copz2	2.48515e-09	FALSE
		Coq2	4.56802e-09	FALSE
		Coq3	5.78493e-09	FALSE
		Coq4	6.69289e-10	FALSE
		Coq5	6.09146e-10	FALSE
		Coq6	1.96645e-09	FALSE
		Coq7	9.5451e-10	FALSE
		Coq9	6.45614e-10	FALSE
		Coro1a	1.338e-09	FALSE
		Coro1b	1.47772e-09	FALSE
		Coro1c	5.86812e-09	FALSE
		Coro2a	2.26955e-09	FALSE
		Coro2b	1.22206e-09	FALSE
		Coro6	1.89842e-09	FALSE
		Cotl1	1.60651e-09	FALSE
		Cox10	4.22634e-09	FALSE
		Cox11	1.62598e-09	FALSE
		Cox14	1.29614e-09	FALSE
		Cox15	4.20993e-09	FALSE
		Cox18	1.05188e-09	FALSE
		Cox19	3.51018e-09	FALSE
		Cox20	1.00389e-09	FALSE
		Cox5a	1.5142e-09	FALSE
		Cox6a1	8.65085e-10	FALSE
		Cox7a2	3.82008e-09	FALSE
		Cox7a2l	4.04613e-09	FALSE
		Cox7b	1.48153e-09	FALSE
		Cox7b2	6.8161e-09	FALSE
		Cox7c	2.52005e-09	FALSE
		Cp	2.54963e-09	FALSE
		Cpd	1.97511e-09	FALSE
		Cpe	4.79845e-09	FALSE
		Cpeb3	2.6677e-09	FALSE
		Cpeb4	4.2986e-09	FALSE
		Cped1	5.10275e-09	FALSE
		Cplx1	2.90079e-09	FALSE
		Cplx2	1.46991e-09	FALSE
		Cplx3	6.85827e-09	FALSE
		Cpm	5.69506e-09	FALSE
		Cpne2	3.86055e-09	FALSE
		Cpne3	2.53609e-09	FALSE
		Cpne4	3.34571e-09	FALSE
		Cpne5	6.35731e-09	FALSE
		Cpne6	3.11063e-09	FALSE
		Cpne8	2.01008e-09	FALSE
		Cpne9	1.67404e-08	FALSE
		Cpox	3.82639e-09	FALSE
		Cpped1	3.78479e-09	FALSE
		Cpq	1.0337e-09	FALSE
		Cpsf1	7.96556e-09	FALSE
		Cpsf2	9.38185e-09	FALSE
		Cpsf3	1.8369e-09	FALSE
		Cpsf4	3.22875e-09	FALSE
		Cpsf6	1.23711e-09	FALSE
		Cpsf7	1.53613e-09	FALSE
		Cpt1c	6.38591e-10	FALSE
		Cr1l	1.99204e-09	FALSE
		Cradd	3.99766e-09	FALSE
		Crat	1.62227e-09	FALSE
		Crb1	1.78964e-09	FALSE
		Crbn	9.02192e-10	FALSE
		Crcp	1.28501e-09	FALSE
		Creb1	3.37986e-09	FALSE
		Creb3	2.27744e-09	FALSE
		Creb3l1	5.29784e-09	FALSE
		Creb3l2	4.27621e-09	FALSE
		Creb5	1.39387e-09	FALSE
		Crebbp	8.16158e-10	FALSE
		Crebl2	8.40495e-10	FALSE
		Crebrf	5.33371e-10	FALSE
		Crebzf	2.33261e-09	FALSE
		Creg1	2.09324e-09	FALSE
		Creg2	1.67456e-08	FALSE
		Creld1	6.73733e-09	FALSE
		Creld2	4.75714e-09	FALSE
		Crh	2.02271e-09	FALSE
		Crhbp	6.10787e-09	FALSE
		Crhr2	2.84976e-09	FALSE
		Crim1	3.95855e-09	FALSE
		Crip3	3.43545e-09	FALSE
		Cript	2.31755e-09	FALSE
		Crispld1	1.25687e-09	FALSE
		Crk	3.34013e-09	FALSE
		Crkl	1.09841e-09	FALSE
		Crlf1	1.17203e-09	FALSE
		Crlf3	1.05196e-09	FALSE
		Crls1	1.78213e-09	FALSE
		Crmp1	4.54386e-09	FALSE
		Crocc	4.98964e-09	FALSE
		Crot	1.27064e-09	FALSE
		Crtac1	4.39303e-09	FALSE
		Crtc1	4.17544e-09	FALSE
		Crtc2	2.94028e-09	FALSE
		Crtc3	3.37606e-09	FALSE
		Cry1	5.21458e-09	FALSE
		Cry2	7.89695e-09	FALSE
		Cryab	2.17127e-09	FALSE
		Crybb3	8.08571e-09	FALSE
		Crybg3	1.00364e-09	FALSE
		Cryl1	5.4106e-09	FALSE
		Crym	2.30318e-09	FALSE
		Cryz	4.62905e-09	FALSE
		Csad	1.46478e-09	FALSE
		Csdc2	2.0217e-09	FALSE
		Csde1	1.05336e-09	FALSE
		Cse1l	4.64935e-09	FALSE
		Csf1	1.31845e-09	FALSE
		Csf2ra	7.23907e-10	FALSE
		Csgalnact1	7.26395e-09	FALSE
		Csgalnact2	6.64558e-10	FALSE
		Csk	1.80114e-09	FALSE
		Csmd1	3.52032e-09	FALSE
		Csmd2	1.53916e-09	FALSE
		Csnk1a1	1.78218e-09	FALSE
		Csnk1d	8.79362e-10	FALSE
		Csnk1g1	1.16222e-09	FALSE
		Csnk1g2	3.12389e-09	FALSE
		Csnk2a2	7.06534e-10	FALSE
		Csnk2b	4.11218e-09	FALSE
		Cspg5	1.85282e-09	FALSE
		Cspp1	1.03985e-09	FALSE
		Csrnp2	1.05506e-09	FALSE
		Csrnp3	1.7227e-09	FALSE
		Csrp1	3.13012e-09	FALSE
		Csrp2	4.01438e-09	FALSE
		Cst3	1.39653e-09	FALSE
		Cstb	3.49192e-09	FALSE
		Cstf1	3.96372e-09	FALSE
		Cstf2	7.66071e-10	FALSE
		Cstf2t	2.69299e-09	FALSE
		Cstf3	2.40998e-09	FALSE
		Ctbp1	2.53012e-09	FALSE
		Ctbp2	1.46145e-09	FALSE
		Ctbs	7.56731e-09	FALSE
		Ctc1	1.71952e-09	FALSE
		Ctcf	1.80778e-09	FALSE
		Ctdnep1	2.76516e-09	FALSE
		Ctdp1	1.43087e-09	FALSE
		Ctdsp1	2.40134e-09	FALSE
		Ctdsp2	3.01073e-09	FALSE
		Ctdspl	2.1319e-09	FALSE
		Ctdspl2	4.23415e-09	FALSE
		Ctgf	1.35371e-09	FALSE
		Cthrc1	1.73907e-09	FALSE
		Ctnna1	2.09972e-09	FALSE
		Ctnna3	1.67818e-09	FALSE
		Ctnnal1	3.10734e-09	FALSE
		Ctnnb1	9.33878e-10	FALSE
		Ctnnbip1	1.90792e-09	FALSE
		Ctnnbl1	1.06474e-09	FALSE
		Ctnnd2	1.16027e-09	FALSE
		Ctns	2.89537e-09	FALSE
		Ctps	3.98331e-09	FALSE
		Ctps2	5.61273e-10	FALSE
		Ctr9	4.13827e-09	FALSE
		Ctsa	1.8843e-09	FALSE
		Ctsb	1.18374e-09	FALSE
		Ctsc	9.03738e-10	FALSE
		Ctsf	4.31725e-09	FALSE
		Ctsk	5.32171e-09	FALSE
		Ctsl	1.22738e-09	FALSE
		Ctsz	5.519e-09	FALSE
		Cttnbp2	1.38901e-09	FALSE
		Cttnbp2nl	1.46294e-09	FALSE
		Ctu1	1.38442e-09	FALSE
[truncated: 7,792 more rows]

## Sheet: Supp. Data 3
collection	set	padj.all	NES.all	padj.nontarget	NES.nontarget	NES.diff	leadingEdge
GO: Biological Process	COGNITION	0.00535222	1.97686	0.00223575	1.58521	0.391652	Fos,Arc,Bdnf,Btg2,Brinp1,Ntrk2,Npas4,Nptx2,Egr2,Slc6a1,Adgrb3,Camk4,Nrgn,Ptn,Prkcg,Ppp1r1b,Tpbg,Grm5,Chmp2b,Slc8a2
GO: Biological Process	SYNAPSE ASSEMBLY	0.285592	1.45225	0.0223418	1.58476	-0.13251	Bdnf,Ntrk2,Npas4,Adgrb3,Gpc4,Ntn1,Pcdh17,Cntn5,Dvl1,Tpbg,Cbln4,Lhfpl4,Plxnd1,Plxnb2,Ppp1r9a,Lingo2,Gap43,Shank1,Clstn2,Zdhhc12,Il1rap,Sema4d,Dlg5,Adgrl2,Add2,Plxnb1,Grid2,Eef2k,Slitrk1,Obsl1,Mdga1,Oxtr,Cdh2,Gpm6a,Sdk2,Gpc6,Dbnl,Lrfn5,Amigo1,Mecp2,Dnm3,Robo2,Lrrtm3,Slitrk2,Asic2,Nlgn2,Epha7,Flrt2,Arf6,Ptprd,Gabrb2,Dscam,Lrrc4
GO: Biological Process	RESPONSE TO KETONE	0.0205346	1.99632	0.034197	1.53649	0.459831	Fos,Dusp1,Fosb,Npas4,Cdkn1a,Ptn,Catsperd,Adcy2,Tgfb2,Ccnd1,Msn,Cav1,Klf2,Gabrb1,Ddit4
GO: Biological Process	REGULATION OF SYNAPSE STRUCTURE OR ACTIVITY	0.16089	1.54693	0.0175448	1.48918	0.0577526	Arc,Bdnf,Ntrk2,Homer1,Slc17a7,Adgrb3,Gpc4,Ntn1,Ptn,Frmpd4,Tpbg,Lhfpl4,C1ql3,Ppp1r9a,Caprin1,Lingo2,Pcdh8,Slc7a11,Clstn2,Il1rap,Sema4d,Dlg5,Adgrl2,Grid2,Arhgap33,Eef2k,Slitrk1,Ngef,Apoe,Efna1,Mdga1,Oxtr,Pak3,Cdh2,Tanc2,Gpm6a,Zmynd8,Slc17a6,Gpc6,Dbnl,Lrfn5,Dnm1,Zfp804a,Amigo1,Lrfn2,Ptprt,Zdhhc15,Dnm3,Sema3f,Robo2,Grin2b,Lrrtm3,Slitrk2,Asic2,Nlgn2,Dab2ip,Epha7,Flrt2
GO: Biological Process	POSITIVE REGULATION OF NEURON PROJECTION DEVELOPMENT	0.245949	1.5186	0.0317602	1.4881	0.0305019	Rgs2,Bdnf,Ntrk2,Negr1,Ptn,Dvl1,Enc1,Ntrk3,Plxnb2,Nfe2l2,Ppp1r9a,Caprin1,Mdk,Fbxo38,Sf3a2,Ltk,Retreg3,Itga3,Adcyap1,Rrn3,Eef2k,Katnb1,Cntn1,Apoe,P3h1,Trim67,Ankrd27,Pak3,Fkbp1b,Dbnl,Zfp804a,Lyn,Itga6,Amigo1,Scarb2,Tmem30a,Ret,Ptk2b,Cflar,Zdhhc15,Epha3
GO: Biological Process	POSITIVE REGULATION OF NEUROGENESIS	0.326432	1.35301	0.0185267	1.48429	-0.131278	Bdnf,Ntrk2,Egr2,Nrp1,Ntn1,Ptn,Macf1,Zfp365,Plxnd1,Serpine2,Plxnb2,Bin1,Caprin1,Rheb,L1cam,Mdk,Chodl,Ppp1cc,Sema4d,Ascl1,Map2k1,Plxnb1,Rnd2,Xrcc2,Sox11,Eef2k,Slitrk1,Sox8,Obsl1,Kit,Cux1,E2f1,Srrt,Fbxo31,Il6st,Numb,Ankrd27,Pak3,Ptprz1,Dbnl,Hdac2,Limk1,Lyn,Amigo1,Myb,Rnf112,Smarcd3,Plxna1,Plxnc1,Robo2,Trim32
GO: Biological Process	POSITIVE REGULATION OF NERVOUS SYSTEM DEVELOPMENT	0.33956	1.30819	0.0211343	1.44359	-0.135394	Bdnf,Ntrk2,Egr2,Adgrb3,Nrp1,Ntn1,Ptn,Macf1,Tpbg,Zfp365,Plxnd1,Serpine2,Plxnb2,Bin1,Caprin1,Lingo2,Rheb,L1cam,Mdk,Clstn2,Chodl,Ppp1cc,Il1rap,Sema4d,Dlg5,Ascl1,Map2k1,Adgrl2,Plxnb1,Grid2,Rnd2,Xrcc2,Sox11,Eef2k,Slitrk1,Sox8,Obsl1,Kit,Cux1,E2f1,Srrt,Fbxo31,Il6st,Oxtr,Numb,Ankrd27,Pak3,Ptprz1,Dbnl,Hdac2,Limk1,Lyn,Amigo1,Myb,Rnf112,Smarcd3,Plxna1,Plxnc1,Robo2,Trim32,Lrrtm3,Slitrk2,Asic2,Nlgn2,Flrt2,Etv…
GO: Biological Process	POSITIVE REGULATION OF CELL DEVELOPMENT	0.363166	1.26816	0.034197	1.40009	-0.131932	Bdnf,Ntrk2,Egr2,Nrp1,Ntn1,Ptn,Macf1,Zfp365,Plxnd1,Serpine2,Plxnb2,Rreb1,Bin1,Caprin1,Rheb,Dock5,L1cam,Mdk,Trib1,Chodl,Ppp1cc,Sema4d,Ascl1,Map2k1,Plxnb1,Rnd2,Xrcc2,Sox11,Eef2k,Slitrk1,S100a10,Sox8,Obsl1,Kit,Cux1,E2f1,Srrt,Nedd9,Fbxo31,Il6st,Numb,Ankrd27,Pak3,Triobp,Ptprz1,Dbnl,Hdac2,Limk1,Lyn,Amigo1,Myb,Rnf112,Ret,Smarcd3,Plxna1,Plxnc1,Robo2,Trim32,Etv5,Hes1,C1qbp,Oprm1,Bad,Vegfa,Ptprd,Pak1,Dscam,…
GO: Biological Process	RESPONSE TO STEROID HORMONE	0.0205346	1.893	0.0574646	1.37199	0.521006	Fos,Nr4a3,Dusp1,Fosb,Per1,Npas4,Cdkn1a,Ptn,Catsperd,Tgfb2,Acta1,Atp1a1,Gpam,Vps11,Ccnd1,Hnmt,Abca3,Rxrg,Cnot1,Arid1a,Dab2,Cry2,Trim68,Cav1,Gabrb1,Ddit4
GO: Biological Process	NEGATIVE REGULATION OF NEURON DEATH	0.0485243	1.85241	0.149695	1.33989	0.512517	Nr4a2,Nr4a3,Bdnf,Btg2,Ntrk2,Oxr1,Prkcg,Snx6,Slc7a11,F2r,Mdk,Slc30a10,Psen1,Chga,Parp2
GO: Biological Process	RHYTHMIC PROCESS	0.0205346	1.83865	0.124546	1.31146	0.527196	Egr1,Crem,Egr3,Per1,Ntrk2,Egr2,Rora,Ptn,Prkcg,Jund,Tgfb2,Ptprn,Adamts1,Tnfrsf11a,Impdh2,Fbxl3,Timeless,Cry2,Mdk,Cul4a,Cartpt,Gabrb1
GO: Biological Process	REGULATION OF LEUKOCYTE DIFFERENTIATION	0.0485243	1.88	0.314107	1.30694	0.573063	Fos,Egr3,Pik3r1,Zbtb16,Camk4,Lrrc17,Cd83,Nfkbiz,Sox12,Mdk,Cul4a,Cartpt,Il27,Trib1,Ubash3b
GO: Biological Process	CELLULAR RESPONSE TO INORGANIC SUBSTANCE	0.0334968	1.90652	0.341531	1.26458	0.641938	Fos,Junb,Fosb,Cpne9,Jund,Syt9,Mcoln1,Syt1,Nfe2l2,Carf,Timeless,Dlg2,Slc30a10
GO: Biological Process	MYELOID LEUKOCYTE DIFFERENTIATION	0.0228505	2.02529	0.378216	1.26233	0.762964	Fos,Junb,Pik3r1,Camk4,Lrrc17,Ostm1,Tcirg1,Tnfrsf11a,Itgb8,Eif2ak1,Cul4a,Cartpt,Psen1,Trib1,Ubash3b
GO: Biological Process	FAT CELL DIFFERENTIATION	0.0205346	1.98486	0.369732	1.25898	0.725876	Nr4a1,Nr4a2,Nr4a3,Rgs2,Egr2,Zbtb16,Pim1,Rora,Runx1t1,Lrp5,Ccdc71l,Ccnd1,Rreb1,Plcb1,Klf5,Arl4a,Osbpl8,Jdp2
GO: Biological Process	RESPONSE TO ALCOHOL	0.0485243	1.86356	0.369732	1.24636	0.617204	Fos,Rgs2,Fosb,Npas4,Cdkn1a,Adcy2,Gramd1b,Nppc,Ccnd1,Rps4x
GO: Biological Process	RESPONSE TO MECHANICAL STIMULUS	0.0485243	1.86494	0.393497	1.22533	0.639618	Fos,Fosb,Btg2,Ptn,Jund,D130043K22Rik,Acta1,Atp1a1,Serpine2,Ryr2,Dmd,Mdk,Lhfpl5,Clcn6,Sox9
GO: Biological Process	REGULATION OF HEMOPOIESIS	0.0334968	1.77983	0.363166	1.21537	0.564462	Fos,Egr3,Nr4a3,Pik3r1,Zbtb16,Camk4,Lrrc17,Ptn,Ago4,Cd83,Nfkbiz,Sox12,Mov10,Mdk,Cul4a,Cartpt,Il27,Trib1,Ubash3b,Ldb1,Gabpa,Foxp1,Ets1,Sart1,Meis1,Stat1,Zbtb7b,Nfkbid,Tob2,Ppp2r3c,Paf1,Rbbp5
GO: Biological Process	RESPONSE TO LIGHT STIMULUS	0.0453985	1.74426	0.369732	1.20506	0.539195	Fos,Dusp1,Per1,Pik3r1,Cdkn1a,Hyal2,Ptn,Jund,Ppp1r1b,Cep250,Ccnd1,Abca4,Fbxl3,Slc7a11,Cry2,Sag,Rpl26,Usf1,Fbxl12,Gpr88,Ppp1cc,Per2,Gnb1,Uvssa,Id2,Rev1,Bak1,Clock,Cops3,Bhlhe40,Nf1,Dcun1d3,Ddhd2,Tanc1,Kit,Yy1,Ube4b,Trp53i13,Actr5,Men1,Reep6
GO: Biological Process	T CELL DIFFERENTIATION	0.0334968	1.89974	0.436039	1.20424	0.695499	Egr1,Egr3,Zbtb16,Camk4,Rora,Cd83,Nfkbiz,Sox12,Tcirg1
GO: Biological Process	CIRCADIAN RHYTHM	0.0205346	2.00701	0.393497	1.20367	0.803342	Egr1,Crem,Egr3,Per1,Ntrk2,Rora,Prkcg,Jund
GO: Biological Process	REGULATION OF MYELOID CELL DIFFERENTIATION	0.0400139	1.81835	0.439835	1.18854	0.62981	Fos,Nr4a3,Pik3r1,Zbtb16,Camk4,Lrrc17,Ago4,Mov10,Cul4a,Cartpt,Trib1,Ubash3b,Ldb1,Gabpa,Foxp1,Ets1,Meis1,Stat1,Tob2,Paf1,Rbbp5
GO: Biological Process	LOCOMOTORY BEHAVIOR	0.0485243	1.89273	0.497336	1.16711	0.725617	Egr1,Nr4a2,Oxr1,Negr1,Ppp1r1b,Grm5,Gad1
GO: Biological Process	EPITHELIAL CELL PROLIFERATION	0.0472541	1.68254	0.449349	1.141	0.54154	Nr4a1,Egr3,Nr4a3,Scg2,Nrp1,Ptn,Sulf1,Tgfb2,Ptprn,Sirt6,Ccnd1,Rreb1,B4galt1,Pdgfb,Fgf7,Map2k5,Ern1,Cav1,Mdk,Psen1,Igfbp5,Sox9,Ppard,Thap1,Map2k1,Id2,Zfp703,Stat1,Sox11,Lgr5,Lgr4,Nf1,Nfib,Kit,Prkd2,Rb1,Apoe,Fbxw7,Tgfbr3,Aimp1,Nrarp,Cebpb,Sulf2,Frs2,Maged1,Nr1d1,Col8a1
GO: Biological Process	DNA TEMPLATED TRANSCRIPTION INITIATION	0.0431894	1.75901	0.635648	1.09448	0.664536	Nr4a1,Nr4a2,Nr4a3,Cdkn1a,Rora,Polr3h,Ccnd1,Gtf2a1,Rxrg,Brf2,Polr1a,Maml2,Notch3,Sox9,Ppard,Nrbf2,Polr2g,Taf1c,Ncoa6,Polr2c,Polrmt,Rrn3,E2f3,Gtf2h1,Polr2k,Tfb2m,Polr2e
GO: Biological Process	MUSCLE ORGAN DEVELOPMENT	0.00861367	2.00525	0.642656	1.08408	0.921165	Fos,Egr1,Egr3,Btg2,Homer1,Egr2,Tgfb2,Acta1,Nrg1,Lama2,Sirt6,Gpc1,Ryr2,Dmd,Atf3,Cav1,Klf5,Cdon,Msc,Chodl,Cntfr,Sgcb
GO: Biological Process	REGULATION OF CELLULAR KETONE METABOLIC PROCESS	0.0334968	1.88806	0.665597	1.07916	0.808902	Egr1,Nr4a3,Dkk3,Acadl,Atp2b4,Psmd8,Acadvl,Pank2,Slc7a11,Prkab2,Cav1,Atcay,Appl2,Sox9,Ppard
GO: Biological Process	CELLULAR RESPONSE TO CHEMICAL STRESS	0.0453985	1.69054	0.658063	1.06832	0.622215	Fos,Nr4a2,Nr4a3,Oxr1,Stox1
GO: Biological Process	TRANSMEMBRANE RECEPTOR PROTEIN SERINE THREONINE KINASE SIGNALING PATHWAY	0.0316026	1.7683	0.68754	1.063	0.705297	Fos,Egr1,Spry2,Dkk3,D130043K22Rik,Sulf1,Tgfb2,Ube2o,Numa1,Gdf11,Snx6,Itgb8,Cidea,Ppm1l,Dab2
GO: Biological Process	TRANSCRIPTION INITIATION FROM RNA POLYMERASE II PROMOTER	0.0300161	1.87878	0.759109	1.04136	0.837426	Nr4a1,Nr4a2,Nr4a3,Cdkn1a,Rora,Ccnd1,Gtf2a1,Rxrg,Maml2,Notch3,Sox9,Ppard
GO: Biological Process	RESPONSE TO REACTIVE OXYGEN SPECIES	0.0460474	1.84876	0.759109	1.03521	0.813548	Fos,Nr4a3,Dusp1,Hyal2,Ptprn
GO: Biological Process	CELLULAR RESPONSE TO EXTRACELLULAR STIMULUS	0.0334968	1.89263	0.773119	1.0296	0.863032	Fos,Nr4a2,Cdkn1a,Sik2,Pim1,Nuak1,Ptn,Kptn,Nfe2l2,Wipi1,Dctpp1,Atf3,Cartpt,Fads1,Usf1,Rraga
GO: Biological Process	CELLULAR RESPONSE TO EXTERNAL STIMULUS	0.0334968	1.76168	0.81353	0.999883	0.761796	Fos,Nr4a2,Cdkn1a,Sik2,Pim1,Nuak1,Ptn,Atp1a1,Kptn,Nfe2l2,Wipi1,Dctpp1,Atf3,Cartpt,Fads1,Usf1,Sox9,Rraga
GO: Biological Process	INTRACELLULAR RECEPTOR SIGNALING PATHWAY	0.0203949	1.92368	0.872899	0.95386	0.969822	Nr4a1,Nr4a2,Crem,Nr4a3,Per1,Pim1,Rora,Nlrx1,Gpam,Gpatch3,Vps11,Rxrg,Cnot1,Arid1a,Dab2,Cry2,Trim68,Klf2
GO: Biological Process	CELL CHEMOTAXIS	0.0258482	1.96734	0.89065	0.931862	1.03548	Nr4a1,Egr3,Dusp1,Scg2,Nrp1,Ptn,Dapk2,Tgfb2,Tpbg,Cxcl14
GO: Biological Process	CELLULAR KETONE METABOLIC PROCESS	0.0389187	1.81948	0.913494	0.921275	0.898207	Egr1,Nr4a3,Coq10b,Dkk3,Acadl,Atp2b4,Psmd8,Acadvl,Pank2,Slc7a11,Prkab2,Cav1,Atcay,Appl2,Sox9,Ppard
GO: Cellular Component	RNA POLYMERASE II TRANSCRIPTION REGULATOR COMPLEX	0.0102333	2.10336	0.637363	1.18301	0.920345	Fos,Junb,Crem,Hyal2,Jund,Pbx1
GO: Molecular Function	DNA BINDING TRANSCRIPTION ACTIVATOR ACTIVITY	3.97455e-09	2.29332	0.0185786	1.479	0.814326	Fos,Egr1,Fosl2,Junb,Nr4a1,Nr4a2,Egr3,Nr4a3,Fosb,Egr4,Npas4,Gmeb2,Egr2,Zbtb16,Pou3f2,Jund,Pbx1,Mdm2,Zfp786,Zfp292
GO: Molecular Function	RNA POLYMERASE II SPECIFIC DNA BINDING TRANSCRIPTION FACTOR BINDING	0.011504	1.8673	0.768266	1.04615	0.821152	Fos,Nr4a1,Nr4a2,Nr4a3,Egr2,Grip1,Jund,Tcerg1,Gtf2a1,Mier3,Nfe2l2,Cnot1,Arid1a,Wipi1
KEGG	MAPK SIGNALING PATHWAY (KEGG)	0.000202457	2.00789	0.192308	1.24028	0.767614	Fos,Nr4a1,Gadd45g,Dusp1,Dusp5,Bdnf,Ntrk2,Fgf14,Dusp6,Rasgrf2,Prkcg,Jund,Rasgrp1,Tgfb2
Reactome	SIGNALING BY NTRKS	2.0675e-08	2.40095	5.08302e-05	1.81012	0.590836	Fos,Egr1,Junb,Arc,Egr3,Fosb,Bdnf,Egr4,Ntrk2,Pik3r1,Egr2,Dusp6,Jund,Sh3gl2
Wikipathways	FRAGILE X SYNDROME	0.0234275	1.82326	0.0186055	1.59828	0.224972	Arc,Bdnf,Ntrk2,Homer1,Slc6a1,Hcn1,Grip1,Camk4,Grm5,Gad1,Plcb1,Rheb
Wikipathways	BRAINDERIVED NEUROTROPHIC FACTOR BDNF SIGNALING PATHWAY	0.000741146	2.1403	0.0186055	1.46839	0.67191	Fos,Egr1,Bdnf,Ntrk2,Pik3r1,Egr2,Grip1,Camk4,Ntrk3,Kcnn2
Wikipathways	TGFBETA SIGNALING PATHWAY	0.0015693	2.12525	0.0186055	1.45301	0.672243	Fos,Junb,Fosb,Pik3r1,Cdkn1a,Jund
Wikipathways	PI3KAKT SIGNALING PATHWAY	0.208791	1.24492	0.0186055	1.37757	-0.13265	Bdnf,Ntrk2,Pik3r1,Cdkn1a,Fgf14,Ppp2r2b,Col4a2,Mdm2,Lama2,Ccnd1,Pkn2,Itga9,Ccne2,Itgb8,Pdgfb,Fgf7,Rheb,F2r,Ddit4,Gng5,Chuk,Gnb1,Itga3,Map2k1,Col4a5,Tnr,Ppp2r3c,Fgf12,Itga8,Kit,Gng4,Bcl2l11,Efna1,Raf1,Creb3l1,Col6a1,Igf1r,Itga2,Sos2,Lamb3,Itga5,Atf2,Efna5,Itga6,Myb,Eif4e2,Phlpp1,Il4ra,Gng12,Tsc2,Them4,Hsp90b1,Creb3l2,Rbl2,Chrm1,Ikbkg,Nras,Ppp2r5c,Ppp2r3a,Mlst8,Ppp2r1a,Bad,Flt3,Itgav,Vegfa
Wikipathways	MAPK SIGNALING PATHWAY (Wikipathways)	0.0015693	1.92415	0.139361	1.26701	0.657141	Fos,Nr4a1,Dusp1,Bdnf,Ntrk2,Fgf14,Dusp6,Rasgrf2,Prkcg,Jund,Rasgrp1,Tgfb2,Map4k4,Cacna1b,Pdgfb,Fgf7,Dusp4,Map2k5
Wikipathways	CIRCADIAN RHYTHM RELATED GENES	0.00160176	2.03069	0.218236	1.22711	0.803578	Egr1,Crem,Egr3,Per1,Homer1,Rora,Prkcg,Jund
Wikipathways	NUCLEAR RECEPTORS METAPATHWAY	0.00210273	1.90373	0.218236	1.21895	0.684782	Egr1,Junb,Rgs2,Slc6a1,Myof,Abcc4,Jund,Enc1,Tgfb2,Nrg1,Gpam,Slc7a5,Nav3,Ccnd1
Wikipathways	IL18 SIGNALING PATHWAY	0.00672211	1.85014	0.259356	1.16003	0.69011	Fos,Nr4a1,Btg2,Pik3r1,Timp3,Cd83,Adamts5,Acta1,Nfkbiz,Plod3,Bin1
Wikipathways	EGFEGFR SIGNALING PATHWAY	0.00672211	1.82026	0.466971	1.08297	0.737283	Fos,Fosb,Pik3r1,Spry2,Jund,Sh3gl2
Wikipathways	MYOMETRIAL RELAXATION AND CONTRACTION PATHWAYS	0.0231909	1.81298	0.687812	1.00148	0.8115	Fos,Rgs2,Prkcg,Adcy2,Camk2g,Acta1,Rgs9,Ryr2,Rgs4,Atf3,Igfbp5,Gng5,Gabpa,Pkib,Gnb1
Wikipathways	INSULIN SIGNALING	0.0015693	1.97953	0.813686	0.910809	1.06872	Fos,Egr1,Pik3r1

## Sheet: Supp. Data 4
gene_set	padj	NES	collection	set	leadingEdge
REGULATION_OF_LEUKOCYTE_DIFFERENTIATION	0.00217573	1.98511	GOBP	GOBP_REGULATION_OF_LEUKOCYTE_DIFFERENTIATION	Jun,Dusp10,Trib1,Tcta,Myb,Dtx1,Mettl3,Prkca,Rnf41,Nfkbiz,Cebpb,Kitl,Klf10,Prdm1,Cartpt,Bcl6,Sox12,Slc46a2,Rb1,Tob2,Zbtb16,Zmiz1,Cyp26b1,Clptm1,Fancd2,Cbfb,Nfkbid,Ror2,Inha,Ripk1,Stat5b,Lrrc17,Pcid2,Irf1,Tox,Mafb,Slc9b2
CELL_FATE_COMMITMENT	0.00494202	1.92279	GOBP	GOBP_CELL_FATE_COMMITMENT	Ctsl,Pou6f2,Sox9,Sox8,Pax6,Satb2,Bcl11b,Zfp521,Dlx2,Cdc42,Ptch1,Prdm1,Stat3,Wnt9a,Bcl2,Spry2,Sox12,Ext1,Gas1,Eya2,Kdm6b,Wnt10a,Lmo4,Cyp26b1,Leo1,Apc2,Rtf2,Ror2,Zfp445
MONONUCLEAR_CELL_DIFFERENTIATION	0.00494202	1.75332	GOBP	GOBP_MONONUCLEAR_CELL_DIFFERENTIATION	Jun,Dusp10,Ctsl,Gps2,Syvn1,Myb,Dtx1,Mettl3,Rnf41,Bcl11b,Relb,Nfkbiz,Srf,Cebpb,Irf2bp2,Prdm1,Stat3,Bcl6,Bcl2,Hdac5,Sox12,Dnajb9,Bak1,Slc46a2,Klf6,Sp3,Zbtb16,Zmiz1,Cyp26b1,Yy1,Clptm1,Fancd2,Cbfb,Nfkbid,Ptger4,Inha,Ptprj,Stat5b,Rabl3,Patz1,Fasn,Pcid2,Irf1,Dock11,Tox,Mafb
NEGATIVE_REGULATION_OF_IMMUNE_SYSTEM_PROCESS	0.00494202	1.77447	GOBP	GOBP_NEGATIVE_REGULATION_OF_IMMUNE_SYSTEM_PROCESS	Dusp10,Gps2,Cx3cl1,Trib1,Tcta,Sox9,Cblb,Dtx1,Mettl3,Tsc22d3,Sec14l1,Samhd1,Nr1d1,Apoa1,Cebpb,Kitl,Sox11,Cartpt,Ttll12,Prkar1a,Bcl6,Lrch1,Socs6,Tob2,Fer,Trafd1,Cbfb,Rhbdd3,C1qbp,Npy5r,Ptger4,Inha,Ptprj,Lyar,Cd200,Adora1,Cxcl12,Lrrc17,Htra1,Mia3,Irf1,Vtcn1,Mafb,Psma1,Mul1
T_CELL_DIFFERENTIATION	0.00516084	1.87051	GOBP	GOBP_T_CELL_DIFFERENTIATION	Dusp10,Ctsl,Myb,Dtx1,Mettl3,Bcl11b,Relb,Nfkbiz,Srf,Prdm1,Stat3,Bcl6,Bcl2,Sox12,Slc46a2,Sp3,Zbtb16,Zmiz1,Cyp26b1,Clptm1,Fancd2,Cbfb,Nfkbid,Ptger4,Stat5b,Rabl3,Patz1,Irf1,Tox,Mafb
REGULATION_OF_MAP_KINASE_ACTIVITY	0.0296557	1.63495	GOBP	GOBP_REGULATION_OF_MAP_KINASE_ACTIVITY	Dusp6,Ubc,Dusp10,Gps2,Trib1,Spred2,Spry4,Gadd45b,Map3k4,Igfbp6,Tiam1,Rgs4,Kitl,Fgfr1,Tab3,Fzd4,Spry2,Robo1,Tsg101,Map2k6,Traf7,Nek10,Map3k6,Plce1,Dusp16,Dusp4,Dusp18,Lrrk2,Map4k5,Mst1r,Ror2,Epha4,Rasgrp1,Shc2,Crkl,Ripk1,Ptprj,Tab2,Map3k5,Igf1r,Htr2a,Prkaa1,Pdgfc,Mapk14,Cd81,Taok3,Map4k1,Igf1,Pea15a,Sfrp2,Mul1,Ppef2,Ptpn1,Sod1,Tnik,Ezh2,Spry1,Lyn,Lpar1,Il34
RESPONSE_TO_TRANSFORMING_GROWTH_FACTOR_BETA	0.0343816	1.61241	GOBP	GOBP_RESPONSE_TO_TRANSFORMING_GROWTH_FACTOR_BETA	Jun,Ubc,Cited2,Sox9,Spred2,Pde3a,Nr3c1,Nlk,Rasl11b,Ldlrad4,Itga3,Zfyve9,Sox11,Ski,Dab2,Spry2,Hspa5,Wnt10a,Ing2,Zmiz1,Dkk3,Nox4,Adam9,Smurf1,Crkl,Ptprk,Cav2,Gdf9,Ppm1a,Htra1,Pxn,Fyn,Glg1,Fermt1,Adamtsl2,Fgfr2,Stub1
RHYTHMIC_PROCESS	0.0361483	1.60059	GOBP	GOBP_RHYTHMIC_PROCESS	Jun,Egr2,Hebp1,Bhlhe40,Fbxl12,Mettl3,Rai1,Impdh2,Fbxw11,Ncoa1,Ptprn,Relb,Nfil3,Nr1d1,Spsb4,Gpr157,Klf10,Fzd4,Cartpt,Tph2,Atf4,Nrip1,Hspa5,Suv39h1,Ntrk2,Cdk5r1,Map2k6,Pam,Dyrk1a,Id4,Klf9,Esr1,Rorb,Npy5r,Adcy1,Pten,Gdf9,Fshr,Usp7,Stat5b,Adamts1,Adora1,Prkaa1,Hnrnpu,Nfya
DNA_BINDING_TRANSCRIPTION_ACTIVATOR_ACTIVITY	2.73584e-05	1.90696	GOMF	GOMF_DNA_BINDING_TRANSCRIPTION_ACTIVATOR_ACTIVITY	Jun,Egr4,Npas4,Fosb,Egr2,Atf3,Etv5,E2f1,Klf5,Sox9,Myb,Nr3c1,Satb2,Irf3,Bcl11b,Zfp521,Dlx2,Srf,Cebpb,Sox11,Klf10,Rreb1,Ndn,Mlxip,Stat3,Ddit3,Zfp553,Atf4,Sox12,Klf6,Nfyb,Mef2d,E4f1,Zbtb16,Esr1,Rorb,Zfp445,Zfp629,E2f3,Rxrb,Mdm2,Atf6b,Rfx5,Stat5b,Klf15,Foxo4,Smarcd3,Mafg,Irf1,Dlx5,Mafb,Zfp384,Glis2,Atf6,Hsf2,Creb3l1
MAPK_SIGNALING_PATHWAY	0.00025392	1.78091	KEGG	KEGG_MAPK_SIGNALING_PATHWAY	Jun,Dusp6,Dusp10,Rps6ka4,Prkca,Nlk,Gadd45b,Map3k4,Relb,Srf,Cdc42,Fgfr1,Lamtor3,Fgf22,Gng12,Rps6ka3,Rasa2,Ddit3,Map3k3,Atf4,Mapk12,Ikbkb,Cacna2d2,Rps6ka1,Ntrk2,Map2k6,Map3k6,Bdnf,Prkacb,Dusp16,Dusp4,Cacnb3,Grb2,Rasgrp1,Crkl,Cacna1a,Tab2,Map3k5,Cacnb1,Rac3,Akt2,Ppm1a,Map3k14,Stmn1,Mapk14,Prkcb,Fgf7,Taok3,Braf,Pla2g12a,Map4k1,Mapk8
SIGNALING_BY_NTRKS	0.00999861	1.79551	REACTOME	REACTOME_SIGNALING_BY_NTRKS	Egr4,Fosb,Dusp6,Egr2,Irs2,Trib1,Ap2b1,Ralb,Tiam1,Srf,Stat3,Rps6ka3,Mapk12,Rps6ka1,Ntrk2,Mef2d,Cdk5r1,Bdnf,Gab1,Id4,Dusp4,Grin2b,Grb2,Shc2,Crkl
MAPK_SIGNALING_PATHWAY	0.00382537	1.68227	WP	WP_MAPK_SIGNALING_PATHWAY	Jun,Dusp6,Dusp10,Rps6ka4,Prkca,Nlk,Map3k4,Relb,Srf,Cdc42,Fgfr1,Lamtor3,Fgf22,Gng12,Rps6ka3,Rasa2,Ddit3,Atf4,Mapk12,Ikbkb,Cacna2d2,Ntrk2,Map2k6,Map3k6,Bdnf,Prkacb,Dusp16,Dusp4,Lrrk2,Cacnb3,Grb2,Rasgrp1,Crkl,Cacna1a,Tab2,Map3k5,Cacnb1,Rac3,Akt2,Ppm1a,Map3k14,Stmn1,Mapk14,Fgf7,Taok3,Braf,Map4k1,Mapk8
EGFEGFR_SIGNALING_PATHWAY	0.0133564	1.59882	WP	WP_EGFEGFR_SIGNALING_PATHWAY	Jun,Fosb,E2f1,Cblb,Prkca,Ap2b1,Map3k4,Ralb,Cdc42,Errfi1,Stat3,Rps6ka3,Map3k3,Spry2,Rps6ka1,Mef2d,Plce1,Gab1,Grb2,Crkl,Pten,Cav2,Stat5b,Nck2,Foxo4,Stmn1,Mapk14,Asap1,Prkcb,Braf,Map4k1,Mapk8,Abi1
INSULIN_SIGNALING	0.0133564	1.59216	WP	WP_INSULIN_SIGNALING	Jun,Irs2,Cblb,Rps6ka4,Prkca,Map3k4,Srf,Rheb,Mapk6,Rps6ka3,Map3k3,Mapk12,Ikbkb,Rps6ka1,Map2k6,Pik3r4,Flot1,Map3k6,Gab1,Map4k5,Grb2,Shc2,Pten,Map3k5,Igf1r,Akt2,Prkaa1,Map3k14,Mapk14,Prkcb,Sgk1,Map4k1,Mapk8,Myo1c,Ptpn1
CIRCADIAN_RHYTHM_RELATED_GENES	0.0235246	1.54125	WP	WP_CIRCADIAN_RHYTHM_RELATED_GENES	Jun,Homer1,Ubc,Hebp1,Bhlhe40,Mettl3,Rai1,Fbxw11,Relb,Nfil3,Nr1d1,Klf10,Prkg2,Cartpt,Hcrtr1,Tph2,Atf4,Nrip1,Suv39h1,Dyrk1a,Id4,Klf9,Rorb,Adcy1,Pten
NUCLEAR_RECEPTORS_METAPATHWAY	0.0282995	1.47122	WP	WP_NUCLEAR_RECEPTORS_METAPATHWAY	Jun,Dnajb1,Bhlhe40,Plk2,Irs2,Nr3c1,Gadd45b,Tsc22d3,Ncoa1,Slc39a6,Sec14l1,Apoa1,Cbr3,Arl5b,Abcb4,Cdc42ep3,Stat3,Gclc,Nrip1
RAS_SIGNALING	0.0380341	1.47877	WP	WP_RAS_SIGNALING	Rassf1,Prkca,Rasal2,Ralb,Tiam1,Cdc42,Fgfr1,Gng12,Rasa2,Ikbkb,Shc4,Rab5b,Ntrk2,Brap,Plce1,Gab1,Prkacb,Gng4,Grin2b,Grb2,Rasgrp1,Shc2,Gnb4,Igf1r,Rac3,Akt2,Foxo4,Prkcb,Pla2g12a,Mapk8,Fgfr2,Shoc2,Shc3,Nras,Rasgrp2,Gnb5,Pld1,Abl2,Rasal1,Rap1a

## Sheet: Supp. Data 5
subclass_label	D.statistic	p.value	dataset	time.group
L2/3 IT CTX	0.398351	9.66825e-24	GSE106678	NA
L2/3 IT ENT	0.503158	4.64209e-28	GSE106678	NA
L2/3 IT PPP	0.403151	7.14304e-06	GSE106678	NA
L4/5 IT CTX	0.099324	0.0870595	GSE106678	NA
L5 PT CTX	0.239616	0.00208694	GSE106678	NA
L5/6 IT CTX	0.222373	5.67705e-06	GSE106678	NA
L5/6 NP CTX	0.226608	0.149777	GSE106678	NA
L6 CT CTX	0.26776	2.00429e-06	GSE106678	NA
L6b CTX	0.236611	0.0123433	GSE106678	NA
Car3	0.274363	0.14499	GSE106678	NA
Lamp5	0.494436	0.000172853	GSE106678	NA
Pvalb	0.184826	0.00911044	GSE106678	NA
Sst	0.422386	3.80773e-06	GSE106678	NA
ambiguous	0.248358	2.9217e-11	GSE106678	NA
Drd1-MSN	0.147573	5.91678e-07	GSE137763	NA
Drd2-MSN	0.0529316	0.232627	GSE137763	NA
Drd3-MSN	0.187832	0.0490927	GSE137763	NA
Grm8-MSN	0.0885362	0.134278	GSE137763	NA
Pvalb	0.221471	0.0278771	GSE137763	NA
Sst	0.223353	0.10404	GSE137763	NA
ambiguous	0.093205	0.0893669	GSE137763	NA
striatal-MSN	0.68793	1.3702e-247	GSE136656	KCl_1hr
pre-MSN	0.639061	1.79546e-287	GSE136656	KCl_1hr
pallial	0.747336	1.78163e-70	GSE136656	KCl_1hr
septal	0.457808	1.5018e-62	GSE136656	KCl_1hr
neural progenitors	0.243559	8.36111e-10	GSE136656	KCl_1hr
ambiguous	0.487347	8.9051e-141	GSE136656	KCl_1hr
striatal-MSN	0.579091	1.22495e-176	GSE136656	KCl_2hr
pre-MSN	0.567996	1.67064e-229	GSE136656	KCl_2hr
pallial	0.672575	9.11578e-54	GSE136656	KCl_2hr
septal	0.416189	1.21661e-52	GSE136656	KCl_2hr
neural progenitors	0.365404	6.7429e-22	GSE136656	KCl_2hr
ambiguous	0.457189	7.21938e-121	GSE136656	KCl_2hr
striatal-MSN	0.503864	4.19139e-103	GSE136656	KCl_4hr
pre-MSN	0.480245	2.71707e-125	GSE136656	KCl_4hr
pallial	0.637545	5.51763e-37	GSE136656	KCl_4hr
septal	0.431262	5.28449e-45	GSE136656	KCl_4hr
neural progenitors	0.295457	4.30617e-12	GSE136656	KCl_4hr
ambiguous	0.399703	1.97188e-69	GSE136656	KCl_4hr

## Sheet: Supp. Data 6
celltype	pval.1h	D.1h	pval.4h	D.4h	pval.14h	D.14h
ExcL4	0	0.59703	0	0.431049	0	0.383512
ExcL5_3	0	0.54762	0	0.502169	0.000145303	0.205218
ExcL5_2	1.59812e-10	0.582621	1.34319e-08	0.483025	0.0282477	0.258547
ExcL6	0	0.5404	0	0.462723	4.69534e-05	0.148209
Int_Pv	8.7265e-05	0.5	0.000321437	0.449631	0.245949	0.233415
ExcL5_1	0	0.554244	0	0.45322	1.23663e-10	0.284342
ExcL23	0	0.562074	0	0.510821	1.26277e-12	0.255229
Int_Cck	0.0147689	0.541126	0.0364995	0.457143	0.974297	0.169697
Int_Sst_1	0.000217444	0.522177	0.00595283	0.43871	0.71589	0.1725
Oligodend	4.00358e-07	0.0699143	3.58259e-08	0.0700681	0.692153	0.0170879
Int_Sst_2	2.19277e-09	0.794872	2.61902e-09	0.747619	0.000863491	0.491209
Int_Npy	0.000803668	0.541872	0.445338	0.255639	0.00792159	0.46461
Sub	1.55244e-09	0.494656	0.00204777	0.287829	0.000100677	0.326134
Endo/SM	0	0.322335	2.66983e-05	0.0917657	0	0.288008
Int_Vip	1.85411e-07	0.782609	0.00738628	0.507143	0.00217	0.53913
Astrocytes	0	0.559427	0	0.149167	0	0.453257
Macrophages	3.77359e-08	0.354859	0.634042	0.0747062	2.02749e-06	0.302521
Microglia	9.24432e-05	0.0608332	0.32679	0.0226072	0.000978709	0.0489481
Mural	1.09912e-14	0.37382	0.870275	0.0497551	2.76446e-14	0.370918
RSP	0.0105933	0.268191	0.758905	0.108761	0.000389687	0.332207

## Sheet: Supp. Data 7
cluster_broad	cluster_id	estimate	std.error	statistic	p.value	FDR	N	N_HC	N_SOR	prop_astro	prop_gaba	prop_glut	prop_micro	prop_nonneuron	prop_oligo	prop_neuron	deconvolution_residual
amygdala	amygdala	0.0621613	0.0131497	4.7272	0.00510397	0.0083851	996	463	533	0.0889669	0.145424	0.086193	0.140165	0.0385477	0.500703	0.231617	-0.027632
amygdala	lateral amygdala	0.084431	0.0148155	5.69881	0.000430775	0.000990782	306	176	130	0.086994	0.0952214	0.149793	0.130887	0.0378217	0.499283	0.245014	-0.0185328
hippocampus	CA1	0.124932	0.0160094	7.80366	7.9485e-06	9.14078e-05	193	101	92	0.0892456	0.0355267	0.184818	0.159022	0.0366558	0.494732	0.220344	0.0395872
hippocampus	CA2/3	0.113108	0.0161999	6.98206	1.75331e-05	0.00013442	182	95	87	0.0933665	0.0558319	0.185237	0.13711	0.0261988	0.502256	0.241069	0.0109996
hippocampus	DG	0.0325613	0.0153232	2.12496	0.0615842	0.0708219	243	123	120	0.0965037	0.0605927	0.146901	0.168166	0.0324812	0.495355	0.207493	-0.0349182
hippocampus	stratum	0.0792208	0.0134146	5.90557	0.00146509	0.00280809	737	389	348	0.0986174	0.0756075	0.127594	0.159421	0.0315482	0.507212	0.203201	0.0130111
hypothalamus	lateral hypothalamus	0.0271314	0.0130118	2.08514	0.09341	0.0976559	1209	571	638	0.0846143	0.128406	0.0668627	0.133154	0.0479791	0.538984	0.195268	-0.02956
hypothalamus	medial hypothalamus	0.0483764	0.0130307	3.71249	0.0145461	0.0196801	1170	587	583	0.0924056	0.157665	0.0606201	0.142723	0.0463807	0.500205	0.218285	-0.0291022
isocortex	L1	0.0749865	0.0133218	5.62885	0.00201931	0.00357263	808	396	412	0.112127	0.0961113	0.118181	0.124262	0.0591323	0.490187	0.214292	-0.000564391
isocortex	L2/3	0.171841	0.0130018	13.2167	5.72809e-05	0.00031643	1224	609	615	0.0928124	0.0836226	0.158008	0.126485	0.041908	0.497164	0.241631	0.0619304
isocortex	L4/5	0.166936	0.0129741	12.8669	6.87891e-05	0.00031643	1281	652	629	0.0864825	0.100041	0.143088	0.132224	0.0339417	0.504223	0.243129	0.056433
isocortex	L6	0.154211	0.0130059	11.857	9.45941e-05	0.000362611	1216	615	601	0.0841796	0.0804086	0.152555	0.139689	0.0298229	0.513345	0.232963	0.0543082
isocortex	retrosplenial area	0.173699	0.0173194	10.0292	4.35299e-08	1.00119e-06	137	76	61	0.097565	0.104862	0.13649	0.121732	0.0412282	0.498123	0.241352	0.0637567
olfactory areas	endopiriform nucleus	0.10511	0.013393	7.84811	0.000369254	0.00094365	749	375	374	0.0899694	0.101496	0.140584	0.131289	0.0347857	0.501876	0.24208	0.00290815
olfactory areas	piriform area	0.117289	0.0138119	8.49192	0.000129551	0.000425668	527	246	281	0.0919436	0.088412	0.165264	0.120292	0.0375388	0.496549	0.253676	0.00378526
other	fiber tracts	0.0240708	0.0132572	1.81568	0.126804	0.126804	871	465	406	0.0882017	0.0921117	0.0792522	0.137581	0.0423211	0.560533	0.171364	-0.0117573
other	lateral ventricle	0.0531191	0.0167793	3.16574	0.0072259	0.0110797	155	74	81	0.120893	0.0912212	0.0584124	0.160402	0.0714027	0.497669	0.149634	0.0351096
other	low quality	0.0328983	0.0182049	1.80711	0.0870298	0.0953183	159	113	46	0.101933	0.114353	0.115432	0.120901	0.0447466	0.502636	0.229785	-0.0539758
striatum	caudoputamen	0.115415	0.0132283	8.72486	0.000278709	0.00080129	904	418	486	0.081266	0.105318	0.125946	0.129962	0.0428029	0.514704	0.231264	0.0215955
thalamus	habenula	0.0494021	0.0165244	2.98965	0.0107886	0.0155086	168	94	74	0.108517	0.139968	0.0664266	0.131113	0.0508679	0.503107	0.206395	-0.0177848
thalamus	lateral thalamus	0.0421859	0.0128581	3.28088	0.0247404	0.0316127	1595	822	773	0.0903306	0.1514	0.0988351	0.0890573	0.0681186	0.502258	0.250235	-0.0628078
thalamus	medial thalamus	0.0865136	0.0132094	6.54941	0.0011251	0.00235248	923	497	426	0.0942395	0.15055	0.0921093	0.109288	0.0601909	0.493622	0.242659	-0.0145661
thalamus	reticular nucleus	0.0328313	0.0144289	2.27539	0.0554851	0.0671662	360	182	178	0.0878109	0.191743	0.0474517	0.103204	0.0518417	0.517949	0.239195	-0.0622234

## Sheet: Supp. Data 8
dataset	time	celltype_label	N	NEUROeSTIMator	NEUROeSTIMator.noTrx	NEUROeSTIMator.trxout	NEUROeSTIMator.u2.glm	NEUROeSTIMator.u3.glm	PC1.train.neuroscale	scaled.additive	scaled.additive.MAGIC	AUC_delta_scaledAdditive	AUC_delta_MAGIC.scaledAdditive	AUC_delta_PC1	AUC_delta_noTrx	AUC_delta_trxOut	AUC_delta_U2glm	AUC_delta_U3glm	mean_AUC_delta
GSE102827_1hr	1hr	ExcL23	928	0.854839	0.799576	0.847188	0.842961	0.84003	0.786979	0.789142	0.75126	0.0656977	0.103579	0.0678606	0.055263	0.00765119	0.0118783	0.0148097	0.0466771
GSE102827_1hr	1hr	ExcL4	1016	0.882444	0.835708	0.85356	0.868214	0.850211	0.830387	0.840691	0.875592	0.0417532	0.00685221	0.0520567	0.0467359	0.0288839	0.0142297	0.0322326	0.0318206
GSE102827_1hr	1hr	ExcL5_1	656	0.820741	0.806912	0.812756	0.82043	0.8167	0.807974	0.812308	0.82525	0.00843364	-0.00450898	0.0127673	0.0138288	0.00798566	0.000311636	0.00404153	0.00612281
GSE102827_1hr	1hr	ExcL5_2	133	0.848765	0.819088	0.80698	0.855651	0.853276	0.828822	0.812441	0.67735	0.0363248	0.171415	0.019943	0.0296771	0.0417854	-0.00688509	-0.00451092	0.041107
GSE102827_1hr	1hr	ExcL5_3	453	0.841299	0.825508	0.821882	0.836111	0.835286	0.817077	0.815917	0.856275	0.0253823	-0.0149758	0.0242227	0.0157914	0.0194175	0.00518848	0.00601391	0.0115772
GSE102827_1hr	1hr	ExcL6	1122	0.827894	0.788463	0.776775	0.819645	0.816091	0.780273	0.78818	0.802229	0.039714	0.0256649	0.0476206	0.0394312	0.0511193	0.00824861	0.0118032	0.0319431
GSE102827_1hr	1hr	Hip	25	0.867647	0.764706	0.779412	0.830882	0.816176	0.867647	0.801471	0.705882	0.0661765	0.161765	1.11022e-16	0.102941	0.0882353	0.0367647	0.0514706	0.072479
GSE102827_1hr	1hr	Int_Cck	32	0.744589	0.666667	0.649351	0.675325	0.692641	0.584416	0.632035	0.419913	0.112554	0.324675	0.160173	0.0779221	0.0952381	0.0692641	0.0519481	0.127396
GSE102827_1hr	1hr	Int_Npy	50	0.804598	0.81445	0.681445	0.784893	0.781609	0.72578	0.727422	0.454844	0.0771757	0.349754	0.0788177	-0.00985222	0.123153	0.0197044	0.0229885	0.0945344
GSE102827_1hr	1hr	Int_Pv	77	0.778237	0.756198	0.642562	0.798898	0.782369	0.650138	0.614325	0.42562	0.163912	0.352617	0.128099	0.0220386	0.135675	-0.0206612	-0.00413223	0.111078
GSE102827_1hr	1hr	Int_Sst_1	63	0.756048	0.631048	0.617944	0.803427	0.767137	0.743952	0.751008	0.515121	0.00504032	0.240927	0.0120968	0.125	0.138105	-0.047379	-0.0110887	0.0661002
GSE102827_1hr	1hr	Int_Sst_2	56	0.964103	0.933333	0.917949	0.969231	0.970513	0.916667	0.903846	0.637179	0.0602564	0.326923	0.0474359	0.0307692	0.0461538	-0.00512821	-0.00641026	0.0714286
GSE102827_1hr	1hr	Int_Vip	44	0.94824	0.939959	0.94824	0.952381	0.944099	0.939959	0.927536	0.581781	0.0207039	0.36646	0.00828157	0.00828157	1.11022e-16	-0.00414079	0.00414079	0.0576752
GSE102827_1hr	1hr	RSP	139	0.662578	0.606133	0.712682	0.634719	0.63368	0.559356	0.566424	0.436383	0.0961538	0.226195	0.103222	0.0564449	-0.050104	0.0278586	0.0288981	0.0698099
GSE102827_1hr	1hr	Sub	164	0.804606	0.743489	0.705254	0.819058	0.809875	0.763661	0.762758	0.727232	0.0418486	0.0773747	0.0409454	0.061117	0.0993527	-0.0144513	-0.0052687	0.0429883
GSE102827_4hr	4hr	ExcL23	1682	0.819225	0.751016	0.78498	0.798707	0.793766	0.738181	0.75007	0.834891	0.0691552	-0.0156655	0.0810447	0.0682094	0.0342453	0.0205184	0.0254593	0.0404238
GSE102827_4hr	4hr	ExcL4	1774	0.744352	0.647918	0.686666	0.708678	0.690984	0.639121	0.654284	0.84793	0.0900682	-0.103578	0.105231	0.0964343	0.0576865	0.0356742	0.0533683	0.0478408
GSE102827_4hr	4hr	ExcL5_1	1063	0.763736	0.719052	0.731197	0.754186	0.749454	0.712011	0.716917	0.829639	0.0468187	-0.0659028	0.0517248	0.0446839	0.0325386	0.00954963	0.0142819	0.0190993
GSE102827_4hr	4hr	ExcL5_2	225	0.791838	0.698731	0.711763	0.751972	0.761231	0.630916	0.650206	0.596794	0.141632	0.195045	0.160922	0.093107	0.0800754	0.0398663	0.030607	0.105894
GSE102827_4hr	4hr	ExcL5_3	749	0.816048	0.742613	0.749512	0.795611	0.792417	0.746274	0.746548	0.889841	0.0694993	-0.0737939	0.0697735	0.073435	0.0665355	0.0204365	0.0236302	0.0356452
GSE102827_4hr	4hr	ExcL6	1696	0.77236	0.702255	0.708972	0.751561	0.749653	0.685536	0.701116	0.790411	0.0712443	-0.0180511	0.0868233	0.0701053	0.063388	0.020799	0.0227071	0.045288
GSE102827_4hr	4hr	Hip	106	0.573034	0.569068	0.472571	0.59881	0.547918	0.54197	0.560476	0.664243	0.0125578	-0.0912095	0.0310641	0.00396563	0.100463	-0.0257766	0.0251157	0.00802568
GSE102827_4hr	4hr	Int_Cck	50	0.650246	0.617406	0.584565	0.64532	0.623974	0.623974	0.650246	0.568144	0	0.0821018	0.0262726	0.0328407	0.0656814	0.00492611	0.0262726	0.0340136
GSE102827_4hr	4hr	Int_Npy	58	0.625483	0.667954	0.674389	0.606178	0.65251	0.572716	0.537967	0.365508	0.0875161	0.259974	0.0527671	-0.042471	-0.048906	0.019305	-0.027027	0.0430226
GSE102827_4hr	4hr	Int_Pv	118	0.781634	0.704392	0.620393	0.762899	0.742322	0.658323	0.641431	0.454238	0.140203	0.327396	0.123311	0.077242	0.161241	0.0187346	0.039312	0.126777
GSE102827_4hr	4hr	Int_Sst_1	80	0.718894	0.568137	0.533904	0.710336	0.662278	0.624095	0.623436	0.603028	0.0954575	0.115866	0.0947992	0.150757	0.18499	0.00855826	0.0566162	0.101006
GSE102827_4hr	4hr	Int_Sst_2	100	0.912857	0.870952	0.852381	0.91381	0.898095	0.848095	0.846667	0.617143	0.0661905	0.295714	0.0647619	0.0419048	0.0604762	-0.000952381	0.0147619	0.077551
GSE102827_4hr	4hr	Int_Vip	61	0.745238	0.704762	0.740476	0.75	0.769048	0.65	0.661905	0.628571	0.0833333	0.116667	0.0952381	0.0404762	0.0047619	-0.0047619	-0.0238095	0.0445578
GSE102827_4hr	4hr	RSP	209	0.512821	0.473184	0.551389	0.466774	0.475855	0.435363	0.437714	0.534509	0.0751068	-0.021688	0.0774573	0.0396368	-0.0385684	0.046047	0.0369658	0.0307082
GSE102827_4hr	4hr	Sub	246	0.712408	0.680814	0.581994	0.72191	0.689524	0.654129	0.661652	0.615488	0.0507562	0.0969198	0.0582786	0.031594	0.130414	-0.00950194	0.0228838	0.0544778
GSE106678	NA	ambiguous	792	0.639292	0.524171	0.623058	0.630456	0.6162	0.514089	0.51965	0.449794	0.119642	0.189498	0.125203	0.115121	0.0162335	0.00883598	0.0230917	0.0853751
GSE106678	NA	CA1-ProS	194	0.549561	0.460526	0.562171	0.516996	0.509211	0.436952	0.441338	0.322807	0.108224	0.226754	0.11261	0.0890351	-0.0126096	0.0325658	0.0403509	0.0852757
GSE106678	NA	CA3	85	0.675556	0.515556	0.614444	0.629444	0.643889	0.464444	0.453333	0.389444	0.222222	0.286111	0.211111	0.16	0.0611111	0.0461111	0.0316667	0.145476
GSE106678	NA	Car3	52	0.548726	0.472264	0.53973	0.569715	0.485757	0.362819	0.391304	0.352324	0.157421	0.196402	0.185907	0.0764618	0.0089955	-0.0209895	0.0629685	0.0953095
GSE106678	NA	DG	81	0.553662	0.52399	0.784722	0.616162	0.568813	0.421717	0.422348	0.425505	0.131313	0.128157	0.131944	0.0296717	-0.231061	-0.0625	-0.0151515	0.0160534
GSE106678	NA	L2/3 IT CTX	669	0.738094	0.566593	0.671796	0.715302	0.691893	0.588051	0.59566	0.721649	0.142434	0.0164447	0.150043	0.171501	0.0662978	0.0227916	0.0462008	0.0879589
GSE106678	NA	L2/3 IT ENT	498	0.795625	0.615224	0.690393	0.785609	0.724286	0.668018	0.675094	0.727258	0.120531	0.0683672	0.127607	0.180401	0.105233	0.010016	0.0713397	0.0976421
GSE106678	NA	L2/3 IT PPP	148	0.708063	0.57544	0.719741	0.678406	0.708434	0.547451	0.53911	0.558665	0.168953	0.149398	0.160612	0.132623	-0.0116775	0.0296571	-0.000370714	0.0898848
GSE106678	NA	L4/5 IT CTX	495	0.545621	0.500874	0.601447	0.536771	0.548282	0.470503	0.471548	0.344115	0.0740726	0.201505	0.0751176	0.0447472	-0.0558259	0.00884985	-0.00266149	0.0494008
GSE106678	NA	L5 PT CTX	215	0.577276	0.461838	0.615178	0.575199	0.560661	0.489097	0.472222	0.347958	0.105054	0.229318	0.0881793	0.115438	-0.0379024	0.00207684	0.0166147	0.0741112
GSE106678	NA	L5/6 IT CTX	489	0.611128	0.475738	0.59358	0.576184	0.566489	0.477848	0.485333	0.451561	0.125795	0.159567	0.13328	0.135389	0.0175474	0.0349441	0.0446387	0.0930231
GSE106678	NA	L5/6 NP CTX	74	0.586257	0.486842	0.54386	0.564327	0.521199	0.568713	0.571637	0.490497	0.0146199	0.0957602	0.0175439	0.0994152	0.0423977	0.0219298	0.0650585	0.0509607
GSE106678	NA	L6 CT CTX	366	0.6423	0.525411	0.613604	0.667353	0.609394	0.579011	0.578414	0.623697	0.0638866	0.0186031	0.0632894	0.116889	0.028696	-0.025053	0.0329063	0.0427454
GSE106678	NA	L6b CTX	157	0.629666	0.549821	0.592665	0.637618	0.568484	0.527913	0.526939	0.486043	0.102726	0.143622	0.101753	0.0798442	0.037001	-0.00795196	0.0611814	0.0740251
GSE106678	NA	Lamp5	71	0.829889	0.730922	0.800477	0.797297	0.830684	0.719793	0.727742	0.669316	0.102146	0.160572	0.110095	0.0989666	0.0294118	0.0325914	-0.000794913	0.0761413
GSE106678	NA	Pvalb	276	0.619494	0.571444	0.604373	0.6353	0.605374	0.590358	0.581876	0.497366	0.0376185	0.122129	0.0291359	0.0480506	0.0151212	-0.0158061	0.0141201	0.035767
GSE106678	NA	Sncg	53	0.689459	0.67094	0.652422	0.692308	0.730769	0.578348	0.578348	0.481481	0.111111	0.207977	0.111111	0.0185185	0.037037	-0.002849	-0.0413105	0.0630851
GSE106678	NA	Sst	140	0.74326	0.723448	0.76777	0.764502	0.745711	0.64665	0.586601	0.375613	0.156658	0.367647	0.0966095	0.0198121	-0.0245098	-0.0212418	-0.00245098	0.0846464
GSE106678	NA	Vip	55	0.558201	0.55754	0.634921	0.546296	0.641534	0.545635	0.542989	0.587302	0.0152116	-0.0291005	0.0125661	0.000661376	-0.0767196	0.0119048	-0.0833333	-0.0212585
GSE137763	NA	Drd1-MSN	1359	0.598834	0.557594	0.590306	0.594462	0.560089	0.569624	0.554135	0.599075	0.0446998	-0.000240256	0.0292106	0.0412402	0.00852852	0.00437265	0.038746	0.0237939
GSE137763	NA	Drd2-MSN	1069	0.506576	0.514069	0.529097	0.538171	0.516076	0.521685	0.507088	0.503702	-0.000512207	0.00287375	-0.0151092	-0.0074926	-0.0225209	-0.0315951	-0.00950009	-0.0119795
GSE137763	NA	Drd3-MSN	172	0.560229	0.572887	0.565265	0.593167	0.593031	0.587587	0.561998	0.538996	-0.00176943	0.0212332	-0.0273581	-0.0126582	-0.00503607	-0.0329386	-0.0328025	-0.0130471
GSE137763	NA	Grm8-MSN	519	0.539582	0.524402	0.543373	0.570182	0.499549	0.552354	0.532376	0.589138	0.00720626	-0.0495562	-0.0127727	0.0151798	-0.00379118	-0.0306003	0.0400331	-0.00490017
GSE137763	NA	Pvalb	146	0.589715	0.449512	0.576764	0.568881	0.413476	0.481231	0.485923	0.581644	0.103791	0.00807057	0.108483	0.140203	0.0129505	0.0208333	0.176239	0.0815101
GSE137763	NA	Sst	91	0.617733	0.576066	0.669574	0.65843	0.599806	0.588663	0.562984	0.551357	0.0547481	0.066376	0.0290698	0.0416667	-0.0518411	-0.0406977	0.0179264	0.0167497
GSE136656_1h	1hr	ambiguous	2718	0.800175	0.776722	0.781651	0.81409	0.829122	0.765164	0.743998	0.615114	0.0561766	0.185061	0.0350108	0.0234533	0.0185237	-0.0139153	-0.0289467	0.0393376
GSE136656_1h	1hr	neural progenitors	712	0.652842	0.632593	0.65967	0.665147	0.627583	0.620269	0.609714	0.541901	0.0431282	0.110941	0.0325733	0.0202487	-0.00682797	-0.0123047	0.0252591	0.0304312
GSE136656_1h	1hr	pallial	577	0.917587	0.917713	0.891827	0.926471	0.92758	0.907877	0.884975	0.709342	0.0326121	0.208245	0.0097095	-0.000126567	0.0257594	-0.0088838	-0.00999277	0.0367604
GSE136656_1h	1hr	pre-MSN	3241	0.880462	0.875709	0.850149	0.880008	0.889598	0.856171	0.827739	0.755241	0.0527231	0.125221	0.0242908	0.00475293	0.0303133	0.000454032	-0.00913618	0.0326599
GSE136656_1h	1hr	septal	1370	0.788187	0.759602	0.71659	0.796622	0.788066	0.753764	0.724346	0.635492	0.0638401	0.152694	0.034423	0.0285843	0.0715961	-0.00843514	0.000120364	0.0489747
GSE136656_1h	1hr	striatal-MSN	2417	0.909774	0.905786	0.884093	0.916333	0.916781	0.891333	0.868563	0.749808	0.0412113	0.159965	0.0184404	0.00398748	0.0256806	-0.00655923	-0.00700738	0.0336741
GSE136656_2h	2hr	ambiguous	3975	0.800732	0.688677	0.817247	0.784398	0.815825	0.66637	0.653214	0.494371	0.147518	0.306361	0.134362	0.112055	-0.0165148	0.0163337	-0.0150931	0.0978603
GSE136656_2h	2hr	neural progenitors	1170	0.717982	0.561408	0.694483	0.650441	0.621324	0.526743	0.522349	0.372768	0.195632	0.345213	0.191239	0.156574	0.0234982	0.0675404	0.0966581	0.153765
GSE136656_2h	2hr	pallial	808	0.907437	0.838266	0.878752	0.891592	0.910619	0.836126	0.818457	0.618607	0.0889795	0.288829	0.0713105	0.0691705	0.0286847	0.0158445	-0.00318262	0.079948
GSE136656_2h	2hr	pre-MSN	5012	0.85644	0.770218	0.841177	0.84304	0.86379	0.768353	0.749704	0.644082	0.106736	0.212358	0.0880869	0.0862226	0.0152631	0.0134002	-0.00734973	0.073531
GSE136656_2h	2hr	septal	2172	0.779001	0.650655	0.752087	0.753789	0.78577	0.64912	0.632159	0.516662	0.146842	0.262339	0.129881	0.128346	0.0269137	0.0252126	-0.00676901	0.101824
GSE136656_2h	2hr	striatal-MSN	3751	0.870866	0.77783	0.852619	0.852516	0.869996	0.767567	0.75616	0.538739	0.114706	0.332127	0.103299	0.0930359	0.0182471	0.0183499	0.000869923	0.0972336
GSE136656_4h	4hr	ambiguous	2902	0.763705	0.615443	0.782961	0.732759	0.77556	0.586751	0.573948	0.430563	0.189757	0.333142	0.176954	0.148262	-0.0192558	0.0309463	-0.0118546	0.121136
GSE136656_4h	4hr	neural progenitors	883	0.686889	0.557318	0.673179	0.619094	0.603547	0.504049	0.492454	0.336901	0.194436	0.349989	0.18284	0.129571	0.01371	0.0677953	0.0833426	0.145955
GSE136656_4h	4hr	pallial	602	0.88506	0.77744	0.850702	0.869964	0.861776	0.7709	0.745722	0.583166	0.139338	0.301894	0.11416	0.10762	0.0343583	0.0150958	0.0232843	0.105107
GSE136656_4h	4hr	pre-MSN	3625	0.818698	0.697279	0.815811	0.783457	0.81243	0.677099	0.65581	0.559804	0.162889	0.258894	0.141599	0.121419	0.00288778	0.0352413	0.0062684	0.104171
GSE136656_4h	4hr	septal	1601	0.773295	0.630363	0.738523	0.742163	0.760958	0.630538	0.612467	0.48855	0.160828	0.284746	0.142758	0.142932	0.034772	0.0311329	0.0123379	0.115644
GSE136656_4h	4hr	striatal-MSN	2705	0.825071	0.67036	0.815126	0.776253	0.803662	0.644942	0.635987	0.38661	0.189083	0.438461	0.180129	0.154711	0.00994429	0.0488181	0.0214083	0.148936
SNUCLEI_10X_SOR	NA	CA1 deep	220	0.627673	0.510192	0.588152	0.585739	0.627922	0.547799	0.5577	0.801814	0.0699725	-0.174141	0.0798735	0.117481	0.0395208	0.0419336	-0.000249605	0.0249129
SNUCLEI_10X_SOR	NA	CA1 distal	264	0.425438	0.409704	0.454895	0.418834	0.459833	0.421935	0.418318	0.31559	0.0071203	0.109848	0.00350273	0.0157336	-0.0294574	0.0066035	-0.0343956	0.0112793
SNUCLEI_10X_SOR	NA	CA1 intermediate	636	0.569029	0.467794	0.517687	0.538315	0.514762	0.478852	0.498944	0.540636	0.0700848	0.0283929	0.090177	0.101235	0.0513413	0.0307135	0.0542669	0.0608873
SNUCLEI_10X_SOR	NA	CA2	168	0.591747	0.553956	0.583806	0.580261	0.588911	0.565868	0.54006	0.415343	0.0516875	0.176404	0.0258792	0.0377907	0.00794101	0.0114861	0.00283607	0.0448606
SNUCLEI_10X_SOR	NA	CA3	230	0.558214	0.489794	0.524043	0.54453	0.519685	0.514487	0.511123	0.488036	0.0470912	0.0701781	0.0437275	0.0684198	0.0341717	0.013684	0.0385292	0.0451145
SNUCLEI_10X_SOR	NA	CR	152	0.581282	0.575869	0.501833	0.550201	0.586345	0.542518	0.517199	0.457133	0.0640824	0.124149	0.0387638	0.00541296	0.0794482	0.0310808	-0.00506373	0.0482676
SNUCLEI_10X_SOR	NA	DG	2081	0.538494	0.528519	0.506744	0.533835	0.525765	0.493151	0.490179	0.36633	0.0483146	0.172164	0.0453425	0.00997463	0.0317495	0.00465844	0.0127283	0.0464188
SNUCLEI_10X_SOR	NA	L2/3 IT PPP	226	0.513955	0.516738	0.510103	0.541267	0.525171	0.416481	0.425128	0.449829	0.0888271	0.0641267	0.0974743	-0.00278253	0.00385274	-0.0273116	-0.0112158	0.0304244
SNUCLEI_10X_SOR	NA	Lamp5	84	0.501425	0.474074	0.409687	0.474074	0.422792	0.45755	0.48604	0.623932	0.0153846	-0.122507	0.0438746	0.0273504	0.0917379	0.0273504	0.0786325	0.0231176
SNUCLEI_10X_SOR	NA	NP SUB	51	0.695502	0.6609	0.6609	0.806228	0.702422	0.704152	0.66955	0.650519	0.0259516	0.0449827	-0.00865052	0.0346021	0.0346021	-0.110727	-0.00692042	0.00197726
SNUCLEI_10X_SOR	NA	Pvalb	73	0.601056	0.539216	0.606335	0.584465	0.582202	0.545249	0.514329	0.588235	0.086727	0.0128205	0.0558069	0.0618401	-0.00527903	0.0165913	0.0188537	0.0353372
SNUCLEI_10X_SOR	NA	Sncg	76	0.528223	0.652962	0.459233	0.519861	0.502439	0.533101	0.52892	0.54007	-0.000696864	-0.0118467	-0.00487805	-0.124739	0.0689895	0.00836237	0.025784	-0.00557491
SNUCLEI_10X_SOR	NA	Sst	71	0.619391	0.560096	0.540064	0.582532	0.608173	0.568109	0.548077	0.540865	0.0713141	0.0785256	0.0512821	0.0592949	0.0793269	0.036859	0.0112179	0.0554029
SNUCLEI_10X_SOR	NA	SUB-ProS	125	0.602273	0.506764	0.635011	0.556006	0.606331	0.48566	0.451028	0.417208	0.151245	0.185065	0.116613	0.0955087	-0.0327381	0.0462662	-0.00405844	0.0797001
VISIUM_10X_SOR	NA	amygdala	628	0.806498	0.770542	0.698743	0.81279	0.815139	0.778278	0.758557	0.770298	0.047941	0.0361997	0.0282197	0.0359557	0.107755	-0.0062925	-0.00864076	0.0344483
VISIUM_10X_SOR	NA	CA1	137	0.938754	0.900128	0.867691	0.940248	0.939607	0.912719	0.905676	0.869612	0.0330773	0.0691421	0.026035	0.0386257	0.0710627	-0.00149381	-0.000853606	0.0336565
VISIUM_10X_SOR	NA	CA2/3	118	0.869502	0.870949	0.865451	0.885127	0.883681	0.835069	0.82581	0.658854	0.0436921	0.210648	0.0344329	-0.00144676	0.00405093	-0.015625	-0.0141782	0.0373677
VISIUM_10X_SOR	NA	caudoputamen	574	0.865966	0.833034	0.779242	0.881324	0.879312	0.84689	0.841286	0.919007	0.02468	-0.0530404	0.0190767	0.0329322	0.086724	-0.0153582	-0.0133461	0.0116669
VISIUM_10X_SOR	NA	DG	172	0.744957	0.63341	0.638148	0.704752	0.693651	0.64776	0.645729	0.564641	0.0992284	0.180317	0.0971978	0.111547	0.106809	0.0402058	0.0513063	0.0980874
VISIUM_10X_SOR	NA	endopiriform nucleus	510	0.869972	0.861835	0.764094	0.892723	0.893553	0.861527	0.842037	0.835884	0.0279346	0.0340876	0.00844498	0.00813733	0.105878	-0.0227507	-0.0235814	0.0197357
VISIUM_10X_SOR	NA	fiber tracts	585	0.62415	0.68679	0.611723	0.736849	0.768089	0.724333	0.707907	0.632075	-0.0837566	-0.00792475	-0.100182	-0.0626396	0.012428	-0.112698	-0.143939	-0.0712446
VISIUM_10X_SOR	NA	habenula	113	0.739683	0.627302	0.573016	0.681905	0.645714	0.632698	0.622857	0.565079	0.116825	0.174603	0.106984	0.112381	0.166667	0.0577778	0.0939683	0.118458
VISIUM_10X_SOR	NA	L1	580	0.739524	0.770955	0.685146	0.828967	0.827251	0.777162	0.768715	0.638834	-0.0291906	0.10069	-0.0376381	-0.0314306	0.054378	-0.0894425	-0.0877268	-0.0171944
VISIUM_10X_SOR	NA	L2/3	808	0.939081	0.920484	0.888009	0.951483	0.943511	0.927212	0.910656	0.928934	0.0284252	0.0101471	0.0118689	0.0185968	0.0510723	-0.012402	-0.00443015	0.014754
VISIUM_10X_SOR	NA	L4/5	868	0.933293	0.920164	0.869174	0.944887	0.941858	0.928846	0.914299	0.91814	0.0189945	0.0151531	0.00444711	0.0131288	0.0641192	-0.0115933	-0.00856481	0.0136692
VISIUM_10X_SOR	NA	L6	803	0.923494	0.892681	0.854878	0.93832	0.930962	0.907055	0.892495	0.886621	0.0309984	0.036873	0.016439	0.0308123	0.0686158	-0.0148261	-0.00746889	0.0230633
VISIUM_10X_SOR	NA	lateral amygdala	201	0.823773	0.834678	0.75747	0.860087	0.845147	0.840131	0.825409	0.976009	-0.00163577	-0.152236	-0.0163577	-0.0109051	0.0663032	-0.0363141	-0.021374	-0.0246456
VISIUM_10X_SOR	NA	lateral hypothalamus	774	0.603173	0.64721	0.612501	0.684231	0.678794	0.673593	0.658345	0.688679	-0.0551718	-0.0855062	-0.0704196	-0.0440366	-0.00932746	-0.0810575	-0.0756209	-0.0601629
VISIUM_10X_SOR	NA	lateral thalamus	1140	0.685009	0.65484	0.628902	0.696505	0.668501	0.647449	0.64512	0.700788	0.0398892	-0.0157789	0.0375598	0.0301689	0.056107	-0.0114963	0.0165078	0.0218511
VISIUM_10X_SOR	NA	lateral ventricle	108	0.789438	0.546639	0.680727	0.71262	0.610425	0.515089	0.509259	0.37963	0.280178	0.409808	0.274348	0.242798	0.108711	0.0768176	0.179012	0.224525
VISIUM_10X_SOR	NA	medial hypothalamus	774	0.69598	0.763582	0.61276	0.735737	0.742615	0.766259	0.744531	0.862974	-0.048551	-0.166994	-0.0702791	-0.0676015	0.0832198	-0.0397569	-0.0466346	-0.0509425
VISIUM_10X_SOR	NA	medial thalamus	583	0.846988	0.800843	0.752726	0.834938	0.818947	0.784768	0.761613	0.778879	0.0853751	0.0681089	0.0622197	0.0461455	0.0942619	0.0120498	0.0280414	0.0566003
VISIUM_10X_SOR	NA	piriform area	353	0.90614	0.918836	0.83044	0.929605	0.93388	0.922404	0.917647	0.881646	-0.0115076	0.0244937	-0.0162649	-0.0126969	0.0756991	-0.0234651	-0.0277403	0.00121688
VISIUM_10X_SOR	NA	reticular nucleus	218	0.683868	0.667522	0.664869	0.702268	0.666324	0.676166	0.631579	0.639795	0.0522893	0.0440736	0.00770218	0.0163457	0.0189987	-0.0183997	0.0175439	0.0197934
VISIUM_10X_SOR	NA	retrosplenial area	102	0.95743	0.934568	0.898305	0.962948	0.96216	0.949153	0.938904	0.915648	0.0185258	0.0417816	0.00827749	0.0228616	0.059125	-0.00551833	-0.00473	0.0200462
VISIUM_10X_SOR	NA	stratum	491	0.766257	0.705599	0.74569	0.760829	0.760258	0.706355	0.690997	0.586047	0.0752596	0.18021	0.0599019	0.060658	0.0205666	0.00542729	0.00599859	0.0582888
