# Supplementary material for: Using deep learning to quantify neuronal activation from single-cell and spatial transcriptomic data
Source: Nat Commun. 2024 Jan 26;15:779. doi: 10.1038/s41467-023-44503-5 (PMC10817898; doi:10.1038/s41467-023-44503-5)
Supplement: Supplementary file 6 — Source Data [file 41467_2023_44503_MOESM6_ESM.xlsx]

## Sheet: Figure 2a
unique_identifier	dataset	subclass	predicted_activity
LS-14690_S02_E1-50	Smartseq	Pvalb	0.656861
LS-14690_S10_E1-50	Smartseq	Vip	0.648533
LS-14690_S18_E1-50	Smartseq	Sst	0.492438
LS-14690_S19_E1-50	Smartseq	Vip	0.644476
LS-14690_S21_E1-50	Smartseq	Vip	0.694714
LS-14690_S22_E1-50	Smartseq	Vip	0.841962
LS-14690_S23_E1-50	Smartseq	Vip	0.507613
LS-14690_S37_E1-50	Smartseq	Lamp5	0.388975
LS-14690_S57_E1-50	Smartseq	Lamp5	0.36148
LS-14690_S58_E1-50	Smartseq	Vip	0.518397
LS-14690_S59_E1-50	Smartseq	Lamp5	0.701662
LS-14690_S62_E1-50	Smartseq	Lamp5	0.580993
LS-14690_S63_E1-50	Smartseq	Lamp5	0.367818
LS-14690_S65_E1-50	Smartseq	Vip	0.471391
LS-14690_S68_E1-50	Smartseq	Vip	0.478572
LS-14690_S70_E1-50	Smartseq	Pvalb	0.553697
LS-14690_S73_E1-50	Smartseq	Vip	0.419246
LS-14690_S74_E1-50	Smartseq	Vip	0.485953
LS-14690_S81_E1-50	Smartseq	Sncg	0.730378
LS-14690_S87_E1-50	Smartseq	Vip	0.534423
LS-14690_S88_E1-50	Smartseq	Lamp5	0.465789
LS-14690_S89_E1-50	Smartseq	Vip	0.725116
LS-14690_S95_E1-50	Smartseq	Lamp5	0.524486
LS-14690_S96_E1-50	Smartseq	Lamp5	0.435095
LS-14692_S36_E1-50	Smartseq	Lamp5	0.714207
LS-14692_S38_E1-50	Smartseq	Lamp5	0.401895
LS-14692_S41_E1-50	Smartseq	Sst	0.373958
LS-14692_S44_E1-50	Smartseq	Pvalb	0.577237
LS-14692_S45_E1-50	Smartseq	Pvalb	0.680529
LS-14692_S47_E1-50	Smartseq	Sst	0.36777
LS-14692_S49_E1-50	Smartseq	Pvalb	0.449328
LS-14692_S54_E1-50	Smartseq	Vip	0.499962
LS-14692_S55_E1-50	Smartseq	Lamp5	0.387284
LS-14692_S57_E1-50	Smartseq	Pvalb	0.376227
LS-14692_S58_E1-50	Smartseq	Vip	0.420631
LS-14692_S61_E1-50	Smartseq	Lamp5	0.336589
LS-14692_S63_E1-50	Smartseq	Sst	0.580329
LS-14692_S64_E1-50	Smartseq	Sst	0.42121
LS-14692_S67_E1-50	Smartseq	Sst	0.372582
LS-14692_S68_E1-50	Smartseq	Sst	0.451873
LS-14692_S70_E1-50	Smartseq	Vip	0.416507
LS-14692_S75_E1-50	Smartseq	Sst	0.408974
LS-14692_S82_E1-50	Smartseq	Sncg	0.431607
LS-14692_S84_E1-50	Smartseq	Lamp5	0.404081
LS-14692_S86_E1-50	Smartseq	Lamp5	0.611013
LS-14692_S87_E1-50	Smartseq	Lamp5	0.581685
LS-14692_S92_E1-50	Smartseq	Lamp5	0.368286
LS-14692_S94_E1-50	Smartseq	Lamp5	0.390615
LS-14696_S02_E1-50	Smartseq	Lamp5	0.434105
LS-14696_S03_E1-50	Smartseq	Vip	0.394819
LS-14696_S05_E1-50	Smartseq	Sst	0.550258
LS-14696_S08_E1-50	Smartseq	Vip	0.533213
LS-14696_S09_E1-50	Smartseq	Sst	0.526571
LS-14696_S10_E1-50	Smartseq	Sst	0.442002
LS-14696_S11_E1-50	Smartseq	Vip	0.419274
LS-14696_S16_E1-50	Smartseq	Vip	0.479796
LS-14696_S27_E1-50	Smartseq	Pvalb	0.475586
LS-14696_S29_E1-50	Smartseq	Lamp5	0.474405
LS-14696_S30_E1-50	Smartseq	Lamp5	0.499222
LS-14696_S73_E1-50	Smartseq	Sst	0.479743
LS-14696_S80_E1-50	Smartseq	Vip	0.668626
LS-14696_S96_E1-50	Smartseq	Vip	0.472296
LS-15000_S19_E1-50	Smartseq	Sst	0.548058
LS-15000_S35_E1-50	Smartseq	Lamp5	0.42671
LS-15000_S40_E1-50	Smartseq	Sst	0.290455
LS-15000_S43_E1-50	Smartseq	Vip	0.37713
LS-15000_S45_E1-50	Smartseq	Sst	0.39715
LS-15000_S47_E1-50	Smartseq	Sst	0.371939
LS-15000_S50_E1-50	Smartseq	Sst	0.394808
LS-15000_S51_E1-50	Smartseq	Sst	0.364097
LS-15000_S52_E1-50	Smartseq	Lamp5	0.438363
LS-15000_S53_E1-50	Smartseq	Vip	0.405518
LS-15000_S55_E1-50	Smartseq	Sst	0.421263
LS-15000_S58_E1-50	Smartseq	Vip	0.575655
LS-15000_S60_E1-50	Smartseq	Sst	0.365179
LS-15000_S62_E1-50	Smartseq	Vip	0.513786
LS-15000_S63_E1-50	Smartseq	Vip	0.488983
LS-15000_S65_E1-50	Smartseq	Lamp5	0.462366
LS-15000_S66_E1-50	Smartseq	Lamp5	0.550662
LS-15000_S70_E1-50	Smartseq	Lamp5	0.412897
LS-15000_S71_E1-50	Smartseq	Pvalb	0.552319
LS-15000_S72_E1-50	Smartseq	Vip	0.37546
LS-15000_S73_E1-50	Smartseq	Vip	0.561329
LS-15000_S78_E1-50	Smartseq	Lamp5	0.519584
LS-15000_S80_E1-50	Smartseq	Sncg	0.682816
LS-15000_S83_E1-50	Smartseq	Lamp5	0.402047
LS-15000_S84_E1-50	Smartseq	Vip	0.812911
LS-15000_S85_E1-50	Smartseq	Lamp5	0.376807
LS-15000_S91_E1-50	Smartseq	Sncg	0.721246
LS-15000_S93_E1-50	Smartseq	Sncg	0.649689
LS-15000_S95_E1-50	Smartseq	Lamp5	0.448414
LS-15000_S96_E1-50	Smartseq	Sncg	0.44451
LS-15001_S01_E1-50	Smartseq	Vip	0.836208
LS-15001_S02_E1-50	Smartseq	Vip	0.910915
LS-15001_S05_E1-50	Smartseq	Vip	0.569705
LS-15001_S10_E1-50	Smartseq	Sst	0.364001
LS-15001_S13_E1-50	Smartseq	Vip	0.570805
LS-15001_S14_E1-50	Smartseq	Vip	0.627801
LS-15001_S20_E1-50	Smartseq	Pvalb	0.567071
LS-15001_S21_E1-50	Smartseq	Sst	0.557442
LS-15001_S24_E1-50	Smartseq	Vip	0.646553
LS-15001_S25_E1-50	Smartseq	Vip	0.733879
LS-15001_S26_E1-50	Smartseq	Lamp5	0.739784
LS-15001_S29_E1-50	Smartseq	Sncg	0.717206
LS-15001_S30_E1-50	Smartseq	Lamp5	0.871453
LS-15001_S33_E1-50	Smartseq	Sst	0.640065
LS-15001_S35_E1-50	Smartseq	Sst	0.808304
LS-15001_S36_E1-50	Smartseq	Pvalb	0.453955
LS-15001_S38_E1-50	Smartseq	Pvalb	0.771971
LS-15001_S40_E1-50	Smartseq	Pvalb	0.439521
LS-15001_S44_E1-50	Smartseq	Lamp5	0.346785
LS-15001_S45_E1-50	Smartseq	Vip	0.730263
LS-15001_S46_E1-50	Smartseq	Lamp5	0.80043
LS-15001_S51_E1-50	Smartseq	Vip	0.761071
LS-15001_S52_E1-50	Smartseq	Lamp5	0.355516
LS-15001_S55_E1-50	Smartseq	Lamp5	0.445183
LS-15001_S67_E1-50	Smartseq	Lamp5	0.337864
LS-15001_S70_E1-50	Smartseq	Vip	0.426952
LS-15001_S71_E1-50	Smartseq	Vip	0.369794
LS-15001_S72_E1-50	Smartseq	Lamp5	0.387939
LS-15001_S75_E1-50	Smartseq	Lamp5	0.414451
LS-15001_S77_E1-50	Smartseq	Vip	0.664376
LS-15001_S82_E1-50	Smartseq	Pvalb	0.440315
LS-15001_S86_E1-50	Smartseq	Vip	0.540641
LS-15001_S87_E1-50	Smartseq	Sst	0.365596
LS-15001_S89_E1-50	Smartseq	Sst	0.363268
LS-15001_S91_E1-50	Smartseq	Vip	0.590543
LS-15001_S94_E1-50	Smartseq	Sst	0.405568
LS-15001_S96_E1-50	Smartseq	Vip	0.477075
LS-15002_S04_E1-50	Smartseq	Lamp5	0.401447
LS-15002_S06_E1-50	Smartseq	Vip	0.75916
LS-15002_S09_E1-50	Smartseq	Lamp5	0.547184
LS-15002_S11_E1-50	Smartseq	Lamp5	0.642015
LS-15002_S12_E1-50	Smartseq	Lamp5	0.402767
LS-15002_S13_E1-50	Smartseq	Lamp5	0.448657
LS-15002_S15_E1-50	Smartseq	Lamp5	0.433367
LS-15002_S16_E1-50	Smartseq	Lamp5	0.48442
LS-15003_S01_E1-50	Smartseq	Vip	0.542963
LS-15003_S03_E1-50	Smartseq	Sst	0.420303
LS-15003_S04_E1-50	Smartseq	Sst	0.354523
LS-15003_S07_E1-50	Smartseq	Sst	0.453562
LS-15003_S08_E1-50	Smartseq	Sst	0.373213
LS-15003_S11_E1-50	Smartseq	Sst	0.454597
LS-15003_S13_E1-50	Smartseq	Vip	0.501489
LS-15003_S14_E1-50	Smartseq	Vip	0.686415
LS-15003_S16_E1-50	Smartseq	Sst	0.448943
LS-15004_S02_E1-50	Smartseq	Lamp5	0.328098
LS-15004_S04_E1-50	Smartseq	Lamp5	0.502009
LS-15004_S05_E1-50	Smartseq	Sncg	0.63872
LS-15004_S07_E1-50	Smartseq	Vip	0.657639
LS-15004_S08_E1-50	Smartseq	Vip	0.580341
LS-15004_S11_E1-50	Smartseq	Vip	0.761261
LS-15004_S13_E1-50	Smartseq	Vip	0.486445
LS-15004_S15_E1-50	Smartseq	Vip	0.795828
LS-15004_S16_E1-50	Smartseq	Pvalb	0.586198
LS-15004_S21_E1-50	Smartseq	Lamp5	0.434648
LS-15004_S22_E1-50	Smartseq	Lamp5	0.399204
LS-15004_S25_E1-50	Smartseq	Lamp5	0.855095
LS-15004_S28_E1-50	Smartseq	Vip	0.710033
LS-15004_S30_E1-50	Smartseq	Lamp5	0.413607
LS-15004_S41_E1-50	Smartseq	Pvalb	0.445172
LS-15004_S42_E1-50	Smartseq	Pvalb	0.489222
LS-15004_S54_E1-50	Smartseq	Sst	0.411246
LS-15004_S58_E1-50	Smartseq	Sst	0.363757
LS-15004_S59_E1-50	Smartseq	Sst	0.49546
LS-15004_S62_E1-50	Smartseq	Lamp5	0.448763
LS-15004_S64_E1-50	Smartseq	Sst	0.416975
LS-15004_S65_E1-50	Smartseq	Vip	0.451121
LS-15004_S66_E1-50	Smartseq	Sst Chodl	0.421155
LS-15004_S67_E1-50	Smartseq	Pvalb	0.373821
LS-15004_S70_E1-50	Smartseq	Vip	0.617378
LS-15004_S71_E1-50	Smartseq	Lamp5	0.361866
LS-15004_S83_E1-50	Smartseq	Lamp5	0.339495
LS-15004_S85_E1-50	Smartseq	Vip	0.448961
LS-15004_S86_E1-50	Smartseq	Vip	0.608232
LS-15004_S91_E1-50	Smartseq	Vip	0.396855
LS-15004_S94_E1-50	Smartseq	Vip	0.567138
LS-15006_S09_E1-50	Smartseq	Vip	0.604799
LS-15006_S11_E1-50	Smartseq	Lamp5	0.363067
LS-15006_S14_E1-50	Smartseq	Sst	0.870931
LS-15006_S15_E1-50	Smartseq	Sncg	0.485328
LS-15006_S19_E1-50	Smartseq	Vip	0.549196
LS-15006_S22_E1-50	Smartseq	Vip	0.852571
LS-15006_S25_E1-50	Smartseq	Sst	0.511432
LS-15006_S26_E1-50	Smartseq	Sst	0.603649
LS-15006_S28_E1-50	Smartseq	Sst	0.431059
LS-15006_S32_E1-50	Smartseq	Sst	0.404136
LS-15006_S34_E1-50	Smartseq	Sst	0.457136
LS-15006_S36_E1-50	Smartseq	Pvalb	0.511568
LS-15006_S38_E1-50	Smartseq	Sst	0.38713
LS-15006_S39_E1-50	Smartseq	Lamp5	0.442205
LS-15006_S40_E1-50	Smartseq	Sncg	0.307804
LS-15006_S41_E1-50	Smartseq	Pvalb	0.586645
LS-15006_S43_E1-50	Smartseq	Sst	0.479249
LS-15006_S44_E1-50	Smartseq	Pvalb	0.556218
LS-15006_S45_E1-50	Smartseq	Sst	0.402728
LS-15006_S46_E1-50	Smartseq	Vip	0.68847
LS-15006_S47_E1-50	Smartseq	Sst	0.335625
LS-15006_S48_E1-50	Smartseq	Pvalb	0.588339
LS-15006_S80_E1-50	Smartseq	Lamp5	0.424603
LS-15007_S45_E1-50	Smartseq	Vip	0.486228
LS-15007_S50_E1-50	Smartseq	Sst	0.518538
LS-15007_S51_E1-50	Smartseq	Sst	0.46025
LS-15007_S52_E1-50	Smartseq	Sst	0.401421
LS-15007_S57_E1-50	Smartseq	Sst	0.383308
LS-15007_S58_E1-50	Smartseq	Pvalb	0.500619
LS-15007_S61_E1-50	Smartseq	Sst	0.407164
LS-15007_S64_E1-50	Smartseq	Sst	0.548739
LS-15007_S66_E1-50	Smartseq	Pvalb	0.479589
LS-15007_S68_E1-50	Smartseq	Sst	0.426562
LS-15007_S69_E1-50	Smartseq	Vip	0.710338
LS-15007_S72_E1-50	Smartseq	Pvalb	0.389526
LS-15007_S76_E1-50	Smartseq	Sst	0.43297
LS-15007_S79_E1-50	Smartseq	Sst	0.566096
LS-15007_S82_E1-50	Smartseq	Sst	0.402616
LS-15007_S91_E1-50	Smartseq	Pvalb	0.516067
LS-15007_S95_E1-50	Smartseq	Pvalb	0.430227
LS-15007_S96_E1-50	Smartseq	Sst	0.362727
LS-15008_S01_E1-50	Smartseq	Sst	0.643301
LS-15008_S03_E1-50	Smartseq	Sst	0.558307
LS-15008_S04_E1-50	Smartseq	Pvalb	0.550628
LS-15008_S05_E1-50	Smartseq	Sst Chodl	0.378235
LS-15008_S09_E1-50	Smartseq	Lamp5	0.46633
LS-15008_S11_E1-50	Smartseq	Vip	0.62924
LS-15008_S16_E1-50	Smartseq	Lamp5	0.493912
LS-15008_S25_E1-50	Smartseq	Vip	0.537989
LS-15008_S30_E1-50	Smartseq	Vip	0.932456
LS-15008_S31_E1-50	Smartseq	Lamp5	0.463904
LS-15008_S32_E1-50	Smartseq	Vip	0.555641
LS-15008_S34_E1-50	Smartseq	Lamp5	0.330044
LS-15008_S36_E1-50	Smartseq	Lamp5	0.482055
LS-15008_S37_E1-50	Smartseq	Lamp5	0.863671
LS-15008_S38_E1-50	Smartseq	Lamp5	0.601301
LS-15008_S40_E1-50	Smartseq	Vip	0.551096
LS-15008_S43_E1-50	Smartseq	Sst	0.420082
LS-15008_S46_E1-50	Smartseq	Sst	0.543345
LS-15008_S48_E1-50	Smartseq	Pvalb	0.47626
LS-15008_S49_E1-50	Smartseq	Lamp5	0.639541
LS-15008_S52_E1-50	Smartseq	Sst	0.411712
LS-15008_S53_E1-50	Smartseq	Vip	0.951329
LS-15008_S58_E1-50	Smartseq	Vip	0.892047
LS-15008_S60_E1-50	Smartseq	Lamp5	0.464343
LS-15008_S61_E1-50	Smartseq	Sst	0.522719
LS-15008_S62_E1-50	Smartseq	Vip	0.828196
LS-15008_S63_E1-50	Smartseq	Vip	0.735504
LS-15008_S64_E1-50	Smartseq	Lamp5	0.382475
LS-15008_S67_E1-50	Smartseq	Vip	0.908836
LS-15008_S70_E1-50	Smartseq	Lamp5	0.479469
LS-15008_S72_E1-50	Smartseq	Vip	0.375884
LS-15008_S78_E1-50	Smartseq	Vip	0.520222
LS-15008_S79_E1-50	Smartseq	Vip	0.658367
LS-15008_S80_E1-50	Smartseq	Vip	0.451144
LS-15008_S82_E1-50	Smartseq	Vip	0.377221
LS-15008_S83_E1-50	Smartseq	Lamp5	0.34365
LS-15008_S85_E1-50	Smartseq	Lamp5	0.590495
LS-15008_S86_E1-50	Smartseq	Vip	0.474111
LS-15008_S93_E1-50	Smartseq	Sst	0.45518
LS-15008_S94_E1-50	Smartseq	Sst	0.32819
LS-15009_S02_E1-50	Smartseq	Vip	0.628551
LS-15009_S08_E1-50	Smartseq	Vip	0.607901
LS-15009_S09_E1-50	Smartseq	Sncg	0.525715
LS-15009_S10_E1-50	Smartseq	Lamp5	0.69221
LS-15009_S11_E1-50	Smartseq	Lamp5	0.475899
LS-15009_S14_E1-50	Smartseq	Lamp5	0.387188
LS-15009_S18_E1-50	Smartseq	Lamp5	0.445807
LS-15009_S19_E1-50	Smartseq	Lamp5	0.467036
LS-15009_S20_E1-50	Smartseq	Lamp5	0.550714
LS-15009_S22_E1-50	Smartseq	Lamp5	0.399824
LS-15009_S33_E1-50	Smartseq	Vip	0.463244
LS-15009_S35_E1-50	Smartseq	Vip	0.606548
LS-15009_S36_E1-50	Smartseq	Vip	0.716077
LS-15009_S40_E1-50	Smartseq	Pvalb	0.594221
LS-15009_S42_E1-50	Smartseq	Pvalb	0.747597
LS-15009_S43_E1-50	Smartseq	Vip	0.470222
LS-15009_S46_E1-50	Smartseq	Lamp5	0.441025
LS-15009_S47_E1-50	Smartseq	Lamp5	0.353596
LS-15009_S75_E1-50	Smartseq	Sst	0.728005
LS-15009_S76_E1-50	Smartseq	Sst	0.591413
LS-15009_S77_E1-50	Smartseq	Vip	0.432534
LS-15009_S80_E1-50	Smartseq	Sst	0.324814
LS-15009_S81_E1-50	Smartseq	Sst	0.42556
LS-15009_S83_E1-50	Smartseq	Pvalb	0.545901
LS-15009_S84_E1-50	Smartseq	Vip	0.395896
LS-15009_S85_E1-50	Smartseq	Sst	0.452307
LS-15009_S87_E1-50	Smartseq	Sncg	0.361374
LS-15009_S90_E1-50	Smartseq	Sst	0.476978
LS-15009_S92_E1-50	Smartseq	Sst	0.52317
LS-15010_S65_E1-50	Smartseq	Pvalb	0.473761
LS-15010_S70_E1-50	Smartseq	Vip	0.439541
LS-15010_S76_E1-50	Smartseq	Vip	0.681332
LS-15010_S77_E1-50	Smartseq	Vip	0.445282
LS-15010_S80_E1-50	Smartseq	Pvalb	0.463817
LS-15010_S82_E1-50	Smartseq	Lamp5	0.316246
LS-15010_S84_E1-50	Smartseq	Pvalb	0.421149
LS-15010_S86_E1-50	Smartseq	Lamp5	0.378233
LS-15010_S87_E1-50	Smartseq	Sst	0.387453
LS-15011_S04_E1-50	Smartseq	Sst	0.426224
LS-15011_S05_E1-50	Smartseq	Pvalb	0.626465
LS-15011_S07_E1-50	Smartseq	Lamp5	0.399643
LS-15011_S25_E1-50	Smartseq	Vip	0.382169
LS-15011_S80_E1-50	Smartseq	Sst	0.337217
LS-15012_S01_E1-50	Smartseq	Sst	0.368723
LS-15012_S03_E1-50	Smartseq	Sst	0.461483
LS-15012_S05_E1-50	Smartseq	Sst	0.57734
LS-15012_S10_E1-50	Smartseq	Sst	0.502765
LS-15012_S12_E1-50	Smartseq	Sst	0.493264
LS-15012_S17_E1-50	Smartseq	Sst	0.445708
LS-15012_S18_E1-50	Smartseq	Sst	0.445712
LS-15012_S21_E1-50	Smartseq	Sst	0.470733
LS-15012_S22_E1-50	Smartseq	Sst	0.435918
LS-15012_S23_E1-50	Smartseq	Sst	0.383686
LS-15012_S24_E1-50	Smartseq	Sst	0.429131
LS-15012_S25_E1-50	Smartseq	Sst	0.489456
LS-15012_S26_E1-50	Smartseq	Sst	0.378836
LS-15012_S27_E1-50	Smartseq	Sst	0.40314
LS-15012_S28_E1-50	Smartseq	Sst	0.464155
LS-15012_S29_E1-50	Smartseq	Sst	0.478958
LS-15012_S35_E1-50	Smartseq	Sst	0.376629
LS-15012_S36_E1-50	Smartseq	Sst	0.383981
LS-15012_S38_E1-50	Smartseq	Sst	0.351826
LS-15012_S40_E1-50	Smartseq	Sst	0.387584
LS-15012_S41_E1-50	Smartseq	Sst	0.479861
LS-15012_S42_E1-50	Smartseq	Sst	0.367868
LS-15012_S48_E1-50	Smartseq	Sst	0.412055
LS-15012_S52_E1-50	Smartseq	Sst	0.409042
LS-15012_S54_E1-50	Smartseq	Sst	0.387029
LS-15012_S55_E1-50	Smartseq	Sst	0.394312
LS-15012_S58_E1-50	Smartseq	Vip	0.667705
LS-15012_S61_E1-50	Smartseq	Vip	0.531165
LS-15012_S62_E1-50	Smartseq	Vip	0.516935
LS-15012_S64_E1-50	Smartseq	Vip	0.726209
LS-15012_S68_E1-50	Smartseq	Vip	0.634202
LS-15012_S69_E1-50	Smartseq	Vip	0.586491
LS-15012_S70_E1-50	Smartseq	Vip	0.575458
LS-15012_S71_E1-50	Smartseq	Vip	0.481377
LS-15012_S72_E1-50	Smartseq	Vip	0.588678
LS-15012_S74_E1-50	Smartseq	Vip	0.614625
LS-15012_S77_E1-50	Smartseq	Vip	0.667524
LS-15012_S90_E1-50	Smartseq	Vip	0.476651
LS-15012_S92_E1-50	Smartseq	Vip	0.547675
LS-15012_S93_E1-50	Smartseq	Vip	0.729609
LS-15013_S04_E1-50	Smartseq	Sst	0.395402
LS-15013_S05_E1-50	Smartseq	Sst	0.487909
LS-15013_S06_E1-50	Smartseq	Sst	0.451137
LS-15013_S08_E1-50	Smartseq	Sst	0.427078
LS-15013_S10_E1-50	Smartseq	Sst	0.5019
LS-15013_S12_E1-50	Smartseq	Sst	0.494
LS-15013_S13_E1-50	Smartseq	Sst	0.429201
LS-15013_S19_E1-50	Smartseq	Sst	0.416418
LS-15013_S20_E1-50	Smartseq	Sst	0.354014
LS-15013_S21_E1-50	Smartseq	Sst	0.369608
LS-15013_S22_E1-50	Smartseq	Sst	0.419886
LS-15013_S23_E1-50	Smartseq	Sst	0.439928
LS-15013_S25_E1-50	Smartseq	Sncg	0.832529
LS-15013_S26_E1-50	Smartseq	Vip	0.530207
LS-15013_S28_E1-50	Smartseq	Vip	0.640343
LS-15013_S30_E1-50	Smartseq	Vip	0.476371
LS-15013_S31_E1-50	Smartseq	Vip	0.620889
LS-15013_S32_E1-50	Smartseq	Vip	0.621746
LS-15013_S33_E1-50	Smartseq	Vip	0.423602
LS-15013_S35_E1-50	Smartseq	Vip	0.563391
LS-15013_S36_E1-50	Smartseq	Vip	0.418975
LS-15013_S42_E1-50	Smartseq	Vip	0.580557
LS-15013_S43_E1-50	Smartseq	Sncg	0.542486
LS-15013_S50_E1-50	Smartseq	Vip	0.718789
LS-15013_S51_E1-50	Smartseq	Vip	0.782207
LS-15013_S52_E1-50	Smartseq	Vip	0.5132
LS-15013_S53_E1-50	Smartseq	Vip	0.571941
LS-15013_S54_E1-50	Smartseq	Vip	0.67877
LS-15013_S55_E1-50	Smartseq	Vip	0.688445
LS-15013_S56_E1-50	Smartseq	Vip	0.560869
LS-15013_S61_E1-50	Smartseq	Sncg	0.684198
LS-15013_S63_E1-50	Smartseq	Vip	0.603469
LS-15013_S65_E1-50	Smartseq	Vip	0.602837
LS-15013_S67_E1-50	Smartseq	Vip	0.508879
LS-15013_S69_E1-50	Smartseq	Vip	0.539957
LS-15013_S72_E1-50	Smartseq	Vip	0.459708
LS-15013_S82_E1-50	Smartseq	Vip	0.578942
LS-15013_S83_E1-50	Smartseq	Vip	0.488698
LS-15013_S88_E1-50	Smartseq	Vip	0.530319
LS-15014_S01_E1-50	Smartseq	Sst	0.417827
LS-15014_S03_E1-50	Smartseq	Sst	0.474867
LS-15014_S05_E1-50	Smartseq	Sst	0.400349
LS-15014_S08_E1-50	Smartseq	Sst	0.460438
LS-15014_S09_E1-50	Smartseq	Sst	0.376085
LS-15014_S12_E1-50	Smartseq	Sst	0.431676
LS-15014_S14_E1-50	Smartseq	Sst	0.402224
LS-15014_S18_E1-50	Smartseq	Sst	0.475433
LS-15014_S19_E1-50	Smartseq	Sst	0.372451
LS-15014_S20_E1-50	Smartseq	Sst	0.461136
LS-15014_S23_E1-50	Smartseq	Sst	0.504176
LS-15014_S24_E1-50	Smartseq	Sst	0.32239
LS-15014_S26_E1-50	Smartseq	Vip	0.60416
LS-15014_S28_E1-50	Smartseq	Vip	0.423218
LS-15014_S29_E1-50	Smartseq	Vip	0.631015
LS-15014_S30_E1-50	Smartseq	Vip	0.530028
LS-15014_S31_E1-50	Smartseq	Vip	0.422969
LS-15014_S34_E1-50	Smartseq	Vip	0.480836
LS-15014_S35_E1-50	Smartseq	Vip	0.414634
LS-15014_S36_E1-50	Smartseq	Vip	0.663615
LS-15014_S37_E1-50	Smartseq	Vip	0.505247
LS-15014_S38_E1-50	Smartseq	Vip	0.587153
LS-15014_S39_E1-50	Smartseq	Vip	0.652479
LS-15014_S40_E1-50	Smartseq	Vip	0.367147
LS-15014_S41_E1-50	Smartseq	Vip	0.687088
LS-15014_S42_E1-50	Smartseq	Vip	0.761359
LS-15014_S43_E1-50	Smartseq	Vip	0.605479
LS-15014_S44_E1-50	Smartseq	Vip	0.644492
LS-15014_S45_E1-50	Smartseq	Sncg	0.577978
LS-15014_S50_E1-50	Smartseq	Vip	0.652746
LS-15014_S52_E1-50	Smartseq	Vip	0.485523
LS-15014_S53_E1-50	Smartseq	Sncg	0.454459
LS-15014_S54_E1-50	Smartseq	Vip	0.551881
LS-15014_S56_E1-50	Smartseq	Vip	0.694028
LS-15014_S57_E1-50	Smartseq	Sncg	0.594138
LS-15014_S58_E1-50	Smartseq	Vip	0.562511
LS-15014_S60_E1-50	Smartseq	Vip	0.457449
LS-15014_S61_E1-50	Smartseq	Vip	0.521857
LS-15014_S64_E1-50	Smartseq	Sncg	0.533144
LS-15014_S65_E1-50	Smartseq	Vip	0.545928
LS-15014_S74_E1-50	Smartseq	Vip	0.571012
LS-15014_S75_E1-50	Smartseq	Vip	0.575375
LS-15014_S76_E1-50	Smartseq	Vip	0.4322
LS-15014_S77_E1-50	Smartseq	Vip	0.692077
LS-15014_S78_E1-50	Smartseq	Vip	0.570724
LS-15014_S79_E1-50	Smartseq	Vip	0.745324
LS-15014_S83_E1-50	Smartseq	Vip	0.546645
LS-15015_S11_E1-50	Smartseq	Vip	0.47421
LS-15015_S21_E1-50	Smartseq	Sst	0.516163
LS-15015_S22_E1-50	Smartseq	Sst	0.447824
LS-15015_S25_E1-50	Smartseq	Vip	0.420887
LS-15015_S28_E1-50	Smartseq	Vip	0.763522
LS-15015_S29_E1-50	Smartseq	Vip	0.51949
LS-15015_S30_E1-50	Smartseq	Sst	0.567018
LS-15015_S32_E1-50	Smartseq	Sst	0.389452
LS-15015_S36_E1-50	Smartseq	Sst	0.4088
LS-15015_S38_E1-50	Smartseq	Sst	0.35753
LS-15015_S39_E1-50	Smartseq	Sst	0.574775
LS-15015_S40_E1-50	Smartseq	Sst	0.342373
LS-15015_S41_E1-50	Smartseq	Pvalb	0.446071
LS-15015_S42_E1-50	Smartseq	Sst	0.401578
LS-15015_S43_E1-50	Smartseq	Sst	0.380001
LS-15015_S46_E1-50	Smartseq	Sst	0.462246
LS-15015_S47_E1-50	Smartseq	Pvalb	0.49385
LS-15015_S52_E1-50	Smartseq	Sst	0.373453
LS-15015_S54_E1-50	Smartseq	Sst	0.465577
LS-15015_S58_E1-50	Smartseq	Pvalb	0.614531
LS-15015_S71_E1-50	Smartseq	Lamp5	0.478852
LS-15015_S73_E1-50	Smartseq	Lamp5	0.59089
LS-15015_S75_E1-50	Smartseq	Vip	0.473159
LS-15015_S76_E1-50	Smartseq	Vip	0.644608
LS-15015_S80_E1-50	Smartseq	Sst	0.550457
LS-15015_S82_E1-50	Smartseq	Lamp5	0.537687
LS-15015_S84_E1-50	Smartseq	Pvalb	0.632655
LS-15015_S86_E1-50	Smartseq	Vip	0.45587
LS-15015_S89_E1-50	Smartseq	Vip	0.483582
LS-15016_S01_E1-50	Smartseq	Lamp5	0.33459
LS-15016_S02_E1-50	Smartseq	Vip	0.40972
LS-15016_S05_E1-50	Smartseq	Vip	0.430945
LS-15016_S06_E1-50	Smartseq	Vip	0.709021
LS-15016_S18_E1-50	Smartseq	Vip	0.530112
LS-15016_S20_E1-50	Smartseq	Vip	0.466126
LS-15016_S21_E1-50	Smartseq	Lamp5	0.394977
LS-15016_S23_E1-50	Smartseq	Vip	0.536448
LS-15016_S24_E1-50	Smartseq	Lamp5	0.368007
LS-15016_S26_E1-50	Smartseq	Sst	0.489656
LS-15016_S29_E1-50	Smartseq	Lamp5	0.478434
LS-15016_S31_E1-50	Smartseq	Lamp5	0.451521
LS-15016_S36_E1-50	Smartseq	Vip	0.52507
LS-15016_S37_E1-50	Smartseq	Vip	0.48134
LS-15016_S43_E1-50	Smartseq	Vip	0.608363
LS-15016_S45_E1-50	Smartseq	Vip	0.540657
LS-15016_S47_E1-50	Smartseq	Vip	0.541554
LS-15016_S48_E1-50	Smartseq	Vip	0.538255
LS-15016_S67_E1-50	Smartseq	Vip	0.345517
LS-15017_S30_E1-50	Smartseq	Lamp5	0.431557
LS-15017_S31_E1-50	Smartseq	Lamp5	0.348657
LS-15017_S32_E1-50	Smartseq	Lamp5	0.475212
LS-15017_S36_E1-50	Smartseq	Sst	0.586547
LS-15017_S38_E1-50	Smartseq	Lamp5	0.379391
LS-15018_S38_E1-50	Smartseq	Lamp5	0.425877
LS-15019_S01_E1-50	Smartseq	Sst	0.52818
LS-15019_S02_E1-50	Smartseq	Pvalb	0.441156
LS-15019_S04_E1-50	Smartseq	Sst	0.463841
LS-15019_S05_E1-50	Smartseq	Sst	0.438818
LS-15019_S06_E1-50	Smartseq	Sst	0.458929
LS-15019_S08_E1-50	Smartseq	Sst Chodl	0.367458
LS-15019_S10_E1-50	Smartseq	Sst	0.461445
LS-15019_S14_E1-50	Smartseq	Sst	0.457321
LS-15019_S17_E1-50	Smartseq	Sst	0.492177
LS-15019_S18_E1-50	Smartseq	Sst	0.414448
LS-15019_S21_E1-50	Smartseq	Sst	0.482619
LS-15019_S22_E1-50	Smartseq	Sst	0.473265
LS-15019_S23_E1-50	Smartseq	Sst	0.430237
LS-15019_S24_E1-50	Smartseq	Sst	0.491386
LS-15019_S25_E1-50	Smartseq	Sst Chodl	0.524484
LS-15019_S26_E1-50	Smartseq	Sst	0.48254
LS-15019_S27_E1-50	Smartseq	Sst	0.410301
LS-15019_S29_E1-50	Smartseq	Sst	0.46141
LS-15019_S34_E1-50	Smartseq	Sst	0.414648
LS-15019_S35_E1-50	Smartseq	Sst	0.48493
LS-15019_S38_E1-50	Smartseq	Sst	0.518095
LS-15019_S39_E1-50	Smartseq	Sst	0.358835
LS-15019_S41_E1-50	Smartseq	Sst	0.418703
LS-15019_S43_E1-50	Smartseq	Sst	0.411524
LS-15019_S44_E1-50	Smartseq	Sst	0.452972
LS-15019_S45_E1-50	Smartseq	Sst	0.539038
LS-15019_S46_E1-50	Smartseq	Sst	0.482249
LS-15019_S47_E1-50	Smartseq	Sst	0.401426
LS-15019_S48_E1-50	Smartseq	Sst	0.393803
LS-15019_S49_E1-50	Smartseq	Sst	0.418283
LS-15019_S50_E1-50	Smartseq	Sst	0.413196
LS-15019_S51_E1-50	Smartseq	Sst	0.476362
LS-15019_S52_E1-50	Smartseq	Sst	0.398054
LS-15019_S56_E1-50	Smartseq	Sst	0.44778
LS-15019_S57_E1-50	Smartseq	Vip	0.600279
LS-15019_S59_E1-50	Smartseq	Vip	0.341866
LS-15019_S63_E1-50	Smartseq	Vip	0.580548
LS-15019_S73_E1-50	Smartseq	Vip	0.696033
LS-15019_S77_E1-50	Smartseq	Vip	0.539255
LS-15019_S79_E1-50	Smartseq	Vip	0.621875
LS-15019_S80_E1-50	Smartseq	Vip	0.60939
LS-15019_S82_E1-50	Smartseq	Vip	0.511924
LS-15019_S83_E1-50	Smartseq	Vip	0.511898
LS-15019_S84_E1-50	Smartseq	Vip	0.433019
LS-15019_S85_E1-50	Smartseq	Vip	0.737119
LS-15019_S86_E1-50	Smartseq	Vip	0.624428
LS-15019_S87_E1-50	Smartseq	Vip	0.527529
LS-15019_S89_E1-50	Smartseq	Vip	0.410396
LS-15019_S90_E1-50	Smartseq	Vip	0.477353
LS-15019_S91_E1-50	Smartseq	Vip	0.477702
LS-15019_S92_E1-50	Smartseq	Vip	0.528172
LS-15019_S93_E1-50	Smartseq	Vip	0.608313
LS-15019_S94_E1-50	Smartseq	Vip	0.498308
LS-15019_S95_E1-50	Smartseq	Vip	0.413757
LS-15020_S17_E1-50	Smartseq	Vip	0.446881
LS-15020_S19_E1-50	Smartseq	Vip	0.673828
LS-15020_S20_E1-50	Smartseq	Vip	0.573086
LS-15020_S21_E1-50	Smartseq	Vip	0.599239
LS-15020_S23_E1-50	Smartseq	Pvalb	0.608365
LS-15020_S24_E1-50	Smartseq	Vip	0.685549
LS-15020_S27_E1-50	Smartseq	Lamp5	0.428506
LS-15020_S41_E1-50	Smartseq	Lamp5	0.329342
LS-15020_S42_E1-50	Smartseq	Pvalb	0.553097
LS-15020_S43_E1-50	Smartseq	Lamp5	0.380623
LS-15020_S45_E1-50	Smartseq	Sst	0.402395
LS-15020_S49_E1-50	Smartseq	Sst	0.393137
LS-15020_S56_E1-50	Smartseq	Sst	0.366752
LS-15020_S57_E1-50	Smartseq	Vip	0.409099
LS-15020_S78_E1-50	Smartseq	Vip	0.389457
LS-15020_S79_E1-50	Smartseq	Vip	0.354856
LS-15021_S01_E1-50	Smartseq	Lamp5	0.424117
LS-15021_S05_E1-50	Smartseq	Vip	0.724635
LS-15021_S07_E1-50	Smartseq	Lamp5	0.35116
LS-15021_S09_E1-50	Smartseq	Lamp5	0.407875
LS-15021_S10_E1-50	Smartseq	Lamp5	0.479553
LS-15021_S12_E1-50	Smartseq	Lamp5	0.60033
LS-15021_S13_E1-50	Smartseq	Lamp5	0.376979
LS-15021_S15_E1-50	Smartseq	Vip	0.573721
LS-15021_S17_E1-50	Smartseq	Sst	0.522078
LS-15021_S19_E1-50	Smartseq	Sst	0.484422
LS-15021_S20_E1-50	Smartseq	Vip	0.428204
LS-15021_S27_E1-50	Smartseq	Pvalb	0.458624
LS-15021_S53_E1-50	Smartseq	Vip	0.467876
LS-15021_S90_E1-50	Smartseq	Sst	0.436544
LS-15023_S05_E1-50	Smartseq	Vip	0.534898
LS-15023_S10_E1-50	Smartseq	Lamp5	0.500718
LS-15023_S26_E1-50	Smartseq	Sst	0.432935
LS-15023_S27_E1-50	Smartseq	Sst	0.379738
LS-15023_S30_E1-50	Smartseq	Sst	0.418906
LS-15023_S33_E1-50	Smartseq	Sst	0.323206
LS-15023_S35_E1-50	Smartseq	Sst	0.420292
LS-15023_S36_E1-50	Smartseq	Sst	0.334126
LS-15023_S39_E1-50	Smartseq	Sst	0.445579
LS-15023_S43_E1-50	Smartseq	Pvalb	0.437601
LS-15023_S44_E1-50	Smartseq	Pvalb	0.420261
LS-15023_S47_E1-50	Smartseq	Pvalb	0.476036
LS-15023_S58_E1-50	Smartseq	Pvalb	0.421788
LS-15023_S61_E1-50	Smartseq	Pvalb	0.406549
LS-15023_S62_E1-50	Smartseq	Pvalb	0.421328
LS-15023_S65_E1-50	Smartseq	Pvalb	0.369006
LS-15023_S68_E1-50	Smartseq	Pvalb	0.392952
LS-15023_S69_E1-50	Smartseq	Pvalb	0.478884
LS-15023_S72_E1-50	Smartseq	Pvalb	0.463354
LS-15024_S77_E1-50	Smartseq	Lamp5	0.460645
LS-15024_S78_E1-50	Smartseq	Vip	0.533921
LS-15024_S94_E1-50	Smartseq	Vip	0.434974
LS-15026_S14_E1-50	Smartseq	Vip	0.535409
LS-15026_S33_E1-50	Smartseq	Vip	0.432923
LS-15026_S34_E1-50	Smartseq	Vip	0.547351
LS-15026_S35_E1-50	Smartseq	Vip	0.480412
LS-15026_S36_E1-50	Smartseq	Vip	0.551655
LS-15026_S42_E1-50	Smartseq	Vip	0.483937
LS-15026_S43_E1-50	Smartseq	Vip	0.582177
LS-15026_S44_E1-50	Smartseq	Vip	0.595127
LS-15026_S45_E1-50	Smartseq	Vip	0.444604
LS-15026_S46_E1-50	Smartseq	Vip	0.553403
LS-15026_S48_E1-50	Smartseq	Vip	0.550106
LS-15027_S03_E1-50	Smartseq	Vip	0.511077
LS-15027_S04_E1-50	Smartseq	Vip	0.637277
LS-15027_S06_E1-50	Smartseq	Vip	0.56923
LS-15027_S07_E1-50	Smartseq	Vip	0.416076
LS-15025_S18_E1-50	Smartseq	Sst	0.520886
LS-15025_S24_E1-50	Smartseq	Lamp5	0.371191
LS-15025_S26_E1-50	Smartseq	Vip	0.376652
LS-15025_S31_E1-50	Smartseq	Sncg	0.386319
LS-15025_S32_E1-50	Smartseq	Lamp5	0.457151
LS-15025_S56_E1-50	Smartseq	Sst	0.390118
LS-15025_S62_E1-50	Smartseq	Vip	0.515154
LS-15025_S63_E1-50	Smartseq	Sst	0.507242
LS-15029_S10_E1-50	Smartseq	Lamp5	0.408029
LS-15029_S14_E1-50	Smartseq	Vip	0.382731
LS-15029_S26_E1-50	Smartseq	Sst	0.598462
LS-15029_S28_E1-50	Smartseq	Sst	0.326043
LS-15029_S29_E1-50	Smartseq	Sst	0.335532
LS-15029_S31_E1-50	Smartseq	Pvalb	0.388343
LS-15029_S34_E1-50	Smartseq	Vip	0.555914
LS-15029_S36_E1-50	Smartseq	Vip	0.457718
LS-15029_S37_E1-50	Smartseq	Vip	0.628894
LS-15029_S38_E1-50	Smartseq	Vip	0.826223
LS-15029_S39_E1-50	Smartseq	Sncg	0.473143
LS-15029_S44_E1-50	Smartseq	Vip	0.391603
LS-15029_S48_E1-50	Smartseq	Vip	0.448697
LS-15029_S52_E1-50	Smartseq	Lamp5	0.607021
LS-15029_S54_E1-50	Smartseq	Lamp5	0.350135
LS-15029_S55_E1-50	Smartseq	Vip	0.70041
LS-15029_S56_E1-50	Smartseq	Vip	0.730372
LS-15029_S62_E1-50	Smartseq	Lamp5	0.569229
LS-15029_S64_E1-50	Smartseq	Vip	0.634647
LS-15029_S65_E1-50	Smartseq	Pvalb	0.611913
LS-15029_S67_E1-50	Smartseq	Sst	0.390271
LS-15029_S68_E1-50	Smartseq	Sst	0.353179
LS-15029_S72_E1-50	Smartseq	Sncg	0.365531
LS-15029_S75_E1-50	Smartseq	Vip	0.401987
LS-15029_S77_E1-50	Smartseq	Vip	0.489093
LS-15029_S80_E1-50	Smartseq	Pvalb	0.480867
LS-15029_S81_E1-50	Smartseq	Sst	0.403925
LS-15029_S84_E1-50	Smartseq	Vip	0.486425
LS-15029_S86_E1-50	Smartseq	Sncg	0.420848
LS-15029_S87_E1-50	Smartseq	Sst Chodl	0.53648
LS-15029_S88_E1-50	Smartseq	Sst	0.407915
LS-15029_S91_E1-50	Smartseq	Vip	0.437059
LS-15029_S94_E1-50	Smartseq	Lamp5	0.425287
LS-15031_S03_E1-50	Smartseq	Vip	0.695636
LS-15031_S08_E1-50	Smartseq	Lamp5	0.50816
LS-15031_S19_E1-50	Smartseq	Lamp5	0.409942
LS-15031_S21_E1-50	Smartseq	Vip	0.387688
LS-15031_S23_E1-50	Smartseq	Sst	0.475205
LS-15031_S40_E1-50	Smartseq	Vip	0.485996
LS-15031_S41_E1-50	Smartseq	Vip	0.361465
LS-15031_S43_E1-50	Smartseq	Lamp5	0.389821
LS-15031_S44_E1-50	Smartseq	Pvalb	0.535791
LS-15031_S55_E1-50	Smartseq	Pvalb	0.50113
LS-15031_S56_E1-50	Smartseq	Vip	0.706835
LS-15031_S57_E1-50	Smartseq	Sst	0.520175
LS-15031_S59_E1-50	Smartseq	Sncg	0.412519
LS-15031_S60_E1-50	Smartseq	Vip	0.409773
LS-15031_S62_E1-50	Smartseq	Lamp5	0.350381
LS-15031_S68_E1-50	Smartseq	Vip	0.374606
LS-15031_S70_E1-50	Smartseq	Lamp5	0.634401
LS-15031_S71_E1-50	Smartseq	Vip	0.70289
LS-15031_S73_E1-50	Smartseq	Vip	0.515927
LS-15031_S75_E1-50	Smartseq	Sst	0.566366
LS-15031_S76_E1-50	Smartseq	Lamp5	0.40266
LS-15031_S79_E1-50	Smartseq	Vip	0.510637
LS-15031_S83_E1-50	Smartseq	Vip	0.516737
LS-15031_S84_E1-50	Smartseq	Vip	0.792275
LS-15031_S85_E1-50	Smartseq	Lamp5	0.448834
LS-15031_S91_E1-50	Smartseq	Lamp5	0.581048
LS-15031_S92_E1-50	Smartseq	Lamp5	0.45499
LS-15031_S95_E1-50	Smartseq	Lamp5	0.4296
LS-15032_S11_E1-50	Smartseq	Sst	0.590492
LS-15032_S12_E1-50	Smartseq	Sst	0.305968
LS-15032_S15_E1-50	Smartseq	Lamp5	0.404263
LS-15032_S75_E1-50	Smartseq	Lamp5	0.420719
LS-15032_S76_E1-50	Smartseq	Lamp5	0.343957
LS-15032_S78_E1-50	Smartseq	Vip	0.373238
LS-15032_S81_E1-50	Smartseq	Vip	0.450574
LS-15032_S82_E1-50	Smartseq	Vip	0.65732
LS-15032_S83_E1-50	Smartseq	Vip	0.711496
LS-15032_S84_E1-50	Smartseq	Vip	0.647579
LS-15032_S85_E1-50	Smartseq	Vip	0.66692
LS-15032_S88_E1-50	Smartseq	Lamp5	0.475311
LS-15032_S89_E1-50	Smartseq	Lamp5	0.366974
LS-15032_S90_E1-50	Smartseq	Lamp5	0.597868
LS-15032_S95_E1-50	Smartseq	Vip	0.468606
LS-15033_S49_E1-50	Smartseq	Lamp5	0.532632
LS-15033_S52_E1-50	Smartseq	Vip	0.570315
LS-15033_S59_E1-50	Smartseq	Vip	0.710147
LS-15033_S60_E1-50	Smartseq	Lamp5	0.51513
LS-15033_S61_E1-50	Smartseq	Lamp5	0.445919
LS-15033_S63_E1-50	Smartseq	Lamp5	0.647762
LS-15033_S64_E1-50	Smartseq	Vip	0.571168
LS-15033_S70_E1-50	Smartseq	Vip	0.509488
LS-15033_S71_E1-50	Smartseq	Vip	0.69621
LS-15033_S75_E1-50	Smartseq	Lamp5	0.368607
LS-15033_S76_E1-50	Smartseq	Sncg	0.391753
LS-15033_S79_E1-50	Smartseq	Pvalb	0.478779
LS-15033_S80_E1-50	Smartseq	Sst	0.413481
LS-15033_S81_E1-50	Smartseq	Lamp5	0.381509
LS-15033_S85_E1-50	Smartseq	Vip	0.526884
LS-15033_S86_E1-50	Smartseq	Vip	0.452277
LS-15033_S88_E1-50	Smartseq	Vip	0.410042
LS-15033_S90_E1-50	Smartseq	Vip	0.480357
LS-15033_S91_E1-50	Smartseq	Lamp5	0.417166
LS-15033_S92_E1-50	Smartseq	Vip	0.420976
LS-15033_S95_E1-50	Smartseq	Sst	0.330498
LS-15035_S09_E1-50	Smartseq	Sst	0.38386
LS-15035_S24_E1-50	Smartseq	Vip	0.556249
LS-15035_S25_E1-50	Smartseq	Lamp5	0.449709
LS-15035_S26_E1-50	Smartseq	Vip	0.450146
LS-15035_S27_E1-50	Smartseq	Sncg	0.377168
LS-15035_S28_E1-50	Smartseq	Lamp5	0.472946
LS-15035_S33_E1-50	Smartseq	Vip	0.458552
LS-15035_S35_E1-50	Smartseq	Vip	0.423194
LS-15035_S36_E1-50	Smartseq	Vip	0.501457
LS-15035_S37_E1-50	Smartseq	Vip	0.438872
LS-15035_S38_E1-50	Smartseq	Vip	0.461063
LS-15035_S39_E1-50	Smartseq	Vip	0.494273
LS-15035_S43_E1-50	Smartseq	Vip	0.603873
LS-15035_S46_E1-50	Smartseq	Vip	0.781289
LS-15035_S48_E1-50	Smartseq	Lamp5	0.51515
LS-15035_S63_E1-50	Smartseq	Lamp5	0.484976
LS-15035_S65_E1-50	Smartseq	Lamp5	0.43147
LS-15035_S67_E1-50	Smartseq	Vip	0.766768
LS-15035_S68_E1-50	Smartseq	Vip	0.680343
LS-15035_S69_E1-50	Smartseq	Lamp5	0.436691
LS-15035_S71_E1-50	Smartseq	Vip	0.489851
LS-15036_S25_E1-50	Smartseq	Vip	0.701617
LS-15036_S26_E1-50	Smartseq	Vip	0.584148
LS-15036_S27_E1-50	Smartseq	Vip	0.703055
LS-15036_S28_E1-50	Smartseq	Vip	0.619349
LS-15036_S33_E1-50	Smartseq	Lamp5	0.599504
LS-15036_S35_E1-50	Smartseq	Vip	0.399042
LS-15036_S36_E1-50	Smartseq	Vip	0.601315
LS-15036_S37_E1-50	Smartseq	Vip	0.443756
LS-15036_S40_E1-50	Smartseq	Vip	0.677079
LS-15036_S41_E1-50	Smartseq	Lamp5	0.503589
LS-15036_S42_E1-50	Smartseq	Lamp5	0.561353
LS-15036_S44_E1-50	Smartseq	Lamp5	0.548131
LS-15036_S48_E1-50	Smartseq	Vip	0.620397
LS-15036_S51_E1-50	Smartseq	Lamp5	0.459875
LS-15036_S52_E1-50	Smartseq	Vip	0.590854
LS-15036_S55_E1-50	Smartseq	Vip	0.648021
LS-15036_S56_E1-50	Smartseq	Vip	0.522488
LS-15038_S06_E1-50	Smartseq	Pvalb	0.505952
LS-15038_S09_E1-50	Smartseq	Pvalb	0.458193
LS-15038_S12_E1-50	Smartseq	Sst	0.385458
LS-15038_S22_E1-50	Smartseq	Sst	0.423085
LS-15038_S44_E1-50	Smartseq	Sncg	0.624459
LS-15038_S51_E1-50	Smartseq	Vip	0.489182
LS-15038_S52_E1-50	Smartseq	Sst	0.334611
LS-15038_S55_E1-50	Smartseq	Sst	0.453224
LS-15038_S57_E1-50	Smartseq	Lamp5	0.446905
LS-15038_S59_E1-50	Smartseq	Sst	0.646208
LS-15038_S63_E1-50	Smartseq	Sst	0.32774
LS-15038_S68_E1-50	Smartseq	Vip	0.525479
LS-15038_S71_E1-50	Smartseq	Lamp5	0.443377
LS-15038_S72_E1-50	Smartseq	Lamp5	0.450613
LS-15038_S74_E1-50	Smartseq	Vip	0.660987
LS-15038_S76_E1-50	Smartseq	Vip	0.71404
LS-15038_S78_E1-50	Smartseq	Vip	0.402951
LS-15038_S79_E1-50	Smartseq	Lamp5	0.454845
LS-15038_S80_E1-50	Smartseq	Sncg	0.375841
LS-15038_S81_E1-50	Smartseq	Pvalb	0.571134
LS-15038_S91_E1-50	Smartseq	Vip	0.604492
LS-15038_S94_E1-50	Smartseq	Lamp5	0.620566
LS-15038_S95_E1-50	Smartseq	Vip	0.550495
LS-15038_S96_E1-50	Smartseq	Lamp5	0.351428
LS-15041_S24_E1-50	Smartseq	Sst	0.489512
LS-15041_S42_E1-50	Smartseq	Sst Chodl	0.395002
LS-15041_S49_E1-50	Smartseq	Sst	0.385082
LS-15041_S51_E1-50	Smartseq	Sst	0.487663
LS-15041_S52_E1-50	Smartseq	Pvalb	0.527465
LS-15041_S61_E1-50	Smartseq	Pvalb	0.489735
LS-15041_S63_E1-50	Smartseq	Sst	0.509366
LS-15041_S68_E1-50	Smartseq	Pvalb	0.505563
LS-15041_S71_E1-50	Smartseq	Vip	0.547081
LS-15041_S87_E1-50	Smartseq	Lamp5	0.827408
LS-15042_S12_E1-50	Smartseq	Vip	0.597182
LS-15042_S23_E1-50	Smartseq	Sst	0.303359
LS-15042_S56_E1-50	Smartseq	Vip	0.571391
LS-15042_S82_E1-50	Smartseq	Vip	0.831135
LS-15042_S88_E1-50	Smartseq	Lamp5	0.428393
LS-15043_S45_E1-50	Smartseq	Vip	0.565852
LS-15043_S64_E1-50	Smartseq	Vip	0.710359
LS-15043_S66_E1-50	Smartseq	Vip	0.439372
LS-15043_S75_E1-50	Smartseq	Vip	0.558318
LS-15043_S86_E1-50	Smartseq	Lamp5	0.367299
LS-15043_S89_E1-50	Smartseq	Pvalb	0.502667
LS-15043_S94_E1-50	Smartseq	Vip	0.472103
LS-15044_S38_E1-50	Smartseq	Lamp5	0.380608
LS-15044_S44_E1-50	Smartseq	Vip	0.574181
LS-15044_S45_E1-50	Smartseq	Vip	0.479363
LS-15044_S46_E1-50	Smartseq	Lamp5	0.371981
LS-15044_S48_E1-50	Smartseq	Lamp5	0.388003
LS-15044_S51_E1-50	Smartseq	Vip	0.680913
LS-15044_S56_E1-50	Smartseq	Lamp5	0.443248
LS-15044_S63_E1-50	Smartseq	Sst	0.586912
LS-15044_S70_E1-50	Smartseq	Sst	0.580757
LS-15044_S72_E1-50	Smartseq	Sst	0.421141
LS-15046_S18_E1-50	Smartseq	Lamp5	0.398847
LS-15046_S36_E1-50	Smartseq	Sst	0.69715
LS-15046_S39_E1-50	Smartseq	Pvalb	0.458287
LS-15046_S40_E1-50	Smartseq	Sst	0.404724
LS-15046_S61_E1-50	Smartseq	Sst	0.596893
LS-15047_S04_E1-50	Smartseq	Pvalb	0.423567
LS-15047_S05_E1-50	Smartseq	Pvalb	0.379507
LS-15047_S06_E1-50	Smartseq	Pvalb	0.511885
LS-15047_S09_E1-50	Smartseq	Pvalb	0.363232
LS-15047_S11_E1-50	Smartseq	Pvalb	0.499477
LS-15047_S13_E1-50	Smartseq	Pvalb	0.45863
LS-15047_S14_E1-50	Smartseq	Pvalb	0.439309
LS-15047_S15_E1-50	Smartseq	Pvalb	0.390902
LS-15047_S42_E1-50	Smartseq	Pvalb	0.352578
LS-15047_S45_E1-50	Smartseq	Pvalb	0.443597
LS-15047_S46_E1-50	Smartseq	Pvalb	0.456994
LS-15047_S48_E1-50	Smartseq	Pvalb	0.42319
LS-15047_S57_E1-50	Smartseq	Pvalb	0.474564
LS-15047_S61_E1-50	Smartseq	Pvalb	0.45697
LS-15047_S65_E1-50	Smartseq	Pvalb	0.44918
LS-15047_S66_E1-50	Smartseq	Pvalb	0.457626
LS-15047_S68_E1-50	Smartseq	Pvalb	0.398506
LS-15047_S71_E1-50	Smartseq	Pvalb	0.454827
LS-15047_S72_E1-50	Smartseq	Pvalb	0.416786
LS-15047_S75_E1-50	Smartseq	Pvalb	0.438254
LS-15047_S78_E1-50	Smartseq	Pvalb	0.406281
LS-15047_S79_E1-50	Smartseq	Pvalb	0.362168
LS-15047_S81_E1-50	Smartseq	Pvalb	0.449133
LS-15047_S83_E1-50	Smartseq	Pvalb	0.441352
LS-15047_S85_E1-50	Smartseq	Pvalb	0.359992
LS-15047_S86_E1-50	Smartseq	Pvalb	0.476719
LS-15047_S88_E1-50	Smartseq	Pvalb	0.405976
LS-15047_S90_E1-50	Smartseq	Pvalb	0.424353
LS-15047_S92_E1-50	Smartseq	Pvalb	0.44337
LS-15047_S94_E1-50	Smartseq	Pvalb	0.440219
LS-15048_S18_E1-50	Smartseq	Sst	0.487361
LS-15049_S05_E1-50	Smartseq	Vip	0.647701
LS-15049_S09_E1-50	Smartseq	Vip	0.648435
LS-15049_S10_E1-50	Smartseq	Lamp5	0.465293
LS-15049_S16_E1-50	Smartseq	Vip	0.525162
LS-15049_S76_E1-50	Smartseq	Sst	0.355142
LS-15049_S81_E1-50	Smartseq	Sst	0.376383
LS-15049_S95_E1-50	Smartseq	Sncg	0.555699
LS-15050_S42_E1-50	Smartseq	Sst	0.479386
LS-15050_S70_E1-50	Smartseq	Vip	0.476122
LS-15050_S81_E1-50	Smartseq	Vip	0.441113
LS-15050_S82_E1-50	Smartseq	Vip	0.53306
LS-15050_S83_E1-50	Smartseq	Sst	0.425407
LS-15050_S96_E1-50	Smartseq	Lamp5	0.371213
LS-15052_S20_E1-50	Smartseq	Sst	0.35924
LS-15052_S34_E1-50	Smartseq	Vip	0.570208
LS-15052_S40_E1-50	Smartseq	Vip	0.496336
LS-15052_S46_E1-50	Smartseq	Vip	0.652499
LS-15052_S75_E1-50	Smartseq	Vip	0.455588
LS-15058_S40_E1-50	Smartseq	Lamp5	0.363964
LS-15058_S41_E1-50	Smartseq	Vip	0.452065
LS-15058_S44_E1-50	Smartseq	Vip	0.524153
LS-15058_S80_E1-50	Smartseq	Sst	0.382686
LS-15058_S89_E1-50	Smartseq	Lamp5	0.358371
LS-15058_S90_E1-50	Smartseq	Lamp5	0.433754
LS-15058_S91_E1-50	Smartseq	Vip	0.335209
LS-15058_S94_E1-50	Smartseq	Vip	0.353984
LS-15058_S95_E1-50	Smartseq	Vip	0.477574
LS-15059_S58_E1-50	Smartseq	Lamp5	0.449537
LS-15060_S03_E1-50	Smartseq	Sst Chodl	0.565125
LS-15060_S12_E1-50	Smartseq	Sst	0.336058
LS-15060_S36_E1-50	Smartseq	Vip	0.438656
LS-15060_S47_E1-50	Smartseq	Vip	0.554927
LS-15060_S49_E1-50	Smartseq	Lamp5	0.59931
LS-15060_S50_E1-50	Smartseq	Lamp5	0.466177
LS-15060_S52_E1-50	Smartseq	Vip	0.653495
LS-15060_S53_E1-50	Smartseq	Lamp5	0.543109
LS-15060_S54_E1-50	Smartseq	Lamp5	0.59992
LS-15060_S55_E1-50	Smartseq	Lamp5	0.697022
LS-15060_S57_E1-50	Smartseq	Sncg	0.608978
LS-15060_S61_E1-50	Smartseq	Lamp5	0.585095
LS-15060_S65_E1-50	Smartseq	Pvalb	0.411229
LS-15060_S68_E1-50	Smartseq	Sst	0.284324
LS-15060_S73_E1-50	Smartseq	Pvalb	0.572792
LS-15060_S78_E1-50	Smartseq	Pvalb	0.429076
LS-15060_S80_E1-50	Smartseq	Sst	0.494821
LS-15060_S81_E1-50	Smartseq	Vip	0.849394
LS-15060_S82_E1-50	Smartseq	Vip	0.902869
LS-15060_S83_E1-50	Smartseq	Pvalb	0.661749
LS-15060_S86_E1-50	Smartseq	Vip	0.449097
LS-15060_S87_E1-50	Smartseq	Lamp5	0.464077
LS-15060_S88_E1-50	Smartseq	Lamp5	0.397013
LS-15060_S92_E1-50	Smartseq	Vip	0.902883
LS-15060_S94_E1-50	Smartseq	Vip	0.447803
LS-15060_S95_E1-50	Smartseq	Vip	0.629517
LS-15061_S04_E1-50	Smartseq	Vip	0.376405
LS-15061_S11_E1-50	Smartseq	Lamp5	0.694338
LS-15061_S49_E1-50	Smartseq	Pvalb	0.583572
LS-15061_S51_E1-50	Smartseq	Sst	0.362584
LS-15061_S52_E1-50	Smartseq	Pvalb	0.49654
LS-15061_S53_E1-50	Smartseq	Pvalb	0.476562
LS-15061_S54_E1-50	Smartseq	Pvalb	0.579171
LS-15061_S55_E1-50	Smartseq	Pvalb	0.550652
LS-15061_S56_E1-50	Smartseq	Pvalb	0.589142
LS-15061_S60_E1-50	Smartseq	Pvalb	0.476849
LS-15061_S61_E1-50	Smartseq	Pvalb	0.614576
LS-15061_S62_E1-50	Smartseq	Pvalb	0.582102
LS-15061_S65_E1-50	Smartseq	Pvalb	0.462303
LS-15061_S66_E1-50	Smartseq	Pvalb	0.438339
LS-15061_S69_E1-50	Smartseq	Pvalb	0.544472
LS-15061_S74_E1-50	Smartseq	Pvalb	0.535651
LS-15061_S75_E1-50	Smartseq	Pvalb	0.507502
LS-15061_S76_E1-50	Smartseq	Pvalb	0.444185
LS-15061_S77_E1-50	Smartseq	Pvalb	0.511759
LS-15061_S79_E1-50	Smartseq	Pvalb	0.464138
LS-15061_S80_E1-50	Smartseq	Pvalb	0.528119
LS-15061_S81_E1-50	Smartseq	Pvalb	0.484714
LS-15061_S92_E1-50	Smartseq	Pvalb	0.396416
LS-15062_S30_E1-50	Smartseq	Sst	0.341298
LS-15062_S53_E1-50	Smartseq	Sst	0.453883
LS-15062_S56_E1-50	Smartseq	Vip	0.408013
LS-15062_S57_E1-50	Smartseq	Pvalb	0.48702
LS-15062_S61_E1-50	Smartseq	Vip	0.621807
LS-15062_S64_E1-50	Smartseq	Pvalb	0.502104
LS-15062_S66_E1-50	Smartseq	Pvalb	0.385478
LS-15062_S69_E1-50	Smartseq	Pvalb	0.477646
LS-15062_S72_E1-50	Smartseq	Pvalb	0.606391
LS-15062_S73_E1-50	Smartseq	Pvalb	0.460867
LS-15062_S74_E1-50	Smartseq	Pvalb	0.461983
LS-15062_S76_E1-50	Smartseq	Sst	0.534037
LS-15062_S81_E1-50	Smartseq	Lamp5	0.633337
LS-15062_S82_E1-50	Smartseq	Lamp5	0.790947
LS-15062_S84_E1-50	Smartseq	Lamp5	0.413603
LS-15062_S85_E1-50	Smartseq	Lamp5	0.566811
LS-15062_S86_E1-50	Smartseq	Lamp5	0.47837
LS-15062_S90_E1-50	Smartseq	Vip	0.499942
LS-15062_S92_E1-50	Smartseq	Lamp5	0.608159
LS-15062_S96_E1-50	Smartseq	Lamp5	0.480684
LS-15063_S01_E1-50	Smartseq	Lamp5	0.565072
LS-15063_S05_E1-50	Smartseq	Sncg	0.479443
LS-15063_S07_E1-50	Smartseq	Vip	0.769561
LS-15063_S09_E1-50	Smartseq	Vip	0.667741
LS-15063_S10_E1-50	Smartseq	Pvalb	0.790501
LS-15063_S12_E1-50	Smartseq	Lamp5	0.654239
LS-15063_S15_E1-50	Smartseq	Pvalb	0.913354
LS-15063_S19_E1-50	Smartseq	Vip	0.881187
LS-15063_S20_E1-50	Smartseq	Vip	0.882826
LS-15063_S21_E1-50	Smartseq	Vip	0.55323
LS-15063_S23_E1-50	Smartseq	Vip	0.729935
LS-15063_S28_E1-50	Smartseq	Pvalb	0.436789
LS-15063_S29_E1-50	Smartseq	Lamp5	0.397151
LS-15063_S30_E1-50	Smartseq	Lamp5	0.593997
LS-15063_S33_E1-50	Smartseq	Lamp5	0.61787
LS-15063_S34_E1-50	Smartseq	Lamp5	0.708565
LS-15063_S37_E1-50	Smartseq	Lamp5	0.614818
LS-15063_S39_E1-50	Smartseq	Sncg	0.581994
LS-15063_S40_E1-50	Smartseq	Sncg	0.842481
LS-15063_S49_E1-50	Smartseq	Lamp5	0.742951
LS-15063_S54_E1-50	Smartseq	Lamp5	0.698139
LS-15063_S56_E1-50	Smartseq	Pvalb	0.352289
LS-15063_S58_E1-50	Smartseq	Pvalb	0.481868
LS-15063_S59_E1-50	Smartseq	Pvalb	0.432155
LS-15063_S65_E1-50	Smartseq	Sst	0.335215
LS-15063_S67_E1-50	Smartseq	Sncg	0.470294
LS-15063_S70_E1-50	Smartseq	Sst	0.621697
LS-15063_S71_E1-50	Smartseq	Sst	0.454052
LS-15063_S74_E1-50	Smartseq	Sst	0.646163
LS-15063_S75_E1-50	Smartseq	Pvalb	0.446598
LS-15063_S77_E1-50	Smartseq	Sst	0.650359
LS-15063_S78_E1-50	Smartseq	Vip	0.669053
LS-15063_S80_E1-50	Smartseq	Sst	0.530259
LS-15063_S81_E1-50	Smartseq	Vip	0.464442
LS-15063_S82_E1-50	Smartseq	Pvalb	0.521619
LS-15063_S83_E1-50	Smartseq	Vip	0.510255
LS-15063_S84_E1-50	Smartseq	Vip	0.581806
LS-15063_S88_E1-50	Smartseq	Vip	0.566824
LS-15063_S92_E1-50	Smartseq	Lamp5	0.542734
LS-15063_S94_E1-50	Smartseq	Lamp5	0.658346
LS-15064_S04_E1-50	Smartseq	Vip	0.561946
LS-15064_S06_E1-50	Smartseq	Sst	0.322993
LS-15064_S08_E1-50	Smartseq	Sst	0.481495
LS-15064_S10_E1-50	Smartseq	Sst	0.401842
LS-15064_S11_E1-50	Smartseq	Vip	0.627617
LS-15064_S13_E1-50	Smartseq	Meis2	0.526446
LS-15064_S14_E1-50	Smartseq	Lamp5	0.454979
LS-15064_S19_E1-50	Smartseq	Sst	0.499868
LS-15064_S23_E1-50	Smartseq	Lamp5	0.388765
LS-15064_S26_E1-50	Smartseq	Vip	0.714079
LS-15064_S28_E1-50	Smartseq	Vip	0.473422
LS-15064_S30_E1-50	Smartseq	Lamp5	0.515296
LS-15064_S33_E1-50	Smartseq	Lamp5	0.573373
LS-15064_S35_E1-50	Smartseq	Vip	0.487467
LS-15064_S38_E1-50	Smartseq	Vip	0.404731
LS-15064_S39_E1-50	Smartseq	Vip	0.483939
LS-15064_S40_E1-50	Smartseq	Vip	0.462089
LS-15064_S42_E1-50	Smartseq	Vip	0.75457
LS-15064_S47_E1-50	Smartseq	Vip	0.472364
LS-15064_S61_E1-50	Smartseq	Pvalb	0.683849
LS-15064_S65_E1-50	Smartseq	Sst	0.453974
LS-15064_S68_E1-50	Smartseq	Vip	0.43845
LS-15064_S70_E1-50	Smartseq	Vip	0.53304
LS-15064_S72_E1-50	Smartseq	Meis2	0.392571
LS-15064_S73_E1-50	Smartseq	Lamp5	0.478285
LS-15064_S75_E1-50	Smartseq	Vip	0.838528
LS-15064_S77_E1-50	Smartseq	Vip	0.728712
LS-15064_S79_E1-50	Smartseq	Vip	0.385998
LS-15064_S81_E1-50	Smartseq	Lamp5	0.396458
LS-15064_S82_E1-50	Smartseq	Lamp5	0.395343
LS-15064_S83_E1-50	Smartseq	Vip	0.539922
LS-15064_S84_E1-50	Smartseq	Vip	0.71371
LS-15064_S88_E1-50	Smartseq	Vip	0.473684
LS-15064_S91_E1-50	Smartseq	Vip	0.499565
LS-15065_S01_E1-50	Smartseq	Sst	0.475894
LS-15065_S05_E1-50	Smartseq	Vip	0.57956
LS-15065_S06_E1-50	Smartseq	Vip	0.762766
LS-15065_S07_E1-50	Smartseq	Lamp5	0.450889
LS-15065_S10_E1-50	Smartseq	Vip	0.877068
LS-15065_S11_E1-50	Smartseq	Lamp5	0.472042
LS-15065_S12_E1-50	Smartseq	Vip	0.844191
LS-15065_S15_E1-50	Smartseq	Lamp5	0.449893
LS-15065_S16_E1-50	Smartseq	Lamp5	0.402208
LS-15065_S18_E1-50	Smartseq	Vip	0.383153
LS-15065_S22_E1-50	Smartseq	Lamp5	0.478734
LS-15065_S23_E1-50	Smartseq	Lamp5	0.430109
LS-15065_S24_E1-50	Smartseq	Lamp5	0.425853
LS-15065_S26_E1-50	Smartseq	Lamp5	0.54477
LS-15065_S27_E1-50	Smartseq	Vip	0.391014
LS-15065_S33_E1-50	Smartseq	Lamp5	0.467319
LS-15065_S36_E1-50	Smartseq	Lamp5	0.39744
LS-15065_S42_E1-50	Smartseq	Sst	0.573432
LS-15065_S45_E1-50	Smartseq	Sst	0.389135
LS-15065_S46_E1-50	Smartseq	Sst	0.61679
LS-15065_S49_E1-50	Smartseq	Sst	0.39013
LS-15065_S52_E1-50	Smartseq	Sst	0.425775
LS-15065_S53_E1-50	Smartseq	Vip	0.496091
LS-15065_S56_E1-50	Smartseq	Vip	0.609735
LS-15065_S65_E1-50	Smartseq	Vip	0.625512
LS-15065_S69_E1-50	Smartseq	Vip	0.634188
LS-15065_S70_E1-50	Smartseq	Vip	0.630076
LS-15065_S71_E1-50	Smartseq	Sncg	0.639719
LS-15065_S75_E1-50	Smartseq	Vip	0.698621
LS-15065_S76_E1-50	Smartseq	Vip	0.362888
LS-15065_S77_E1-50	Smartseq	Vip	0.344816
LS-15065_S79_E1-50	Smartseq	Lamp5	0.371356
LS-15065_S82_E1-50	Smartseq	Sst	0.625515
LS-15065_S83_E1-50	Smartseq	Vip	0.691308
LS-15065_S85_E1-50	Smartseq	Sst	0.502234
LS-15065_S87_E1-50	Smartseq	Vip	0.619302
LS-15065_S89_E1-50	Smartseq	Pvalb	0.603168
LS-15065_S90_E1-50	Smartseq	Vip	0.575204
LS-15065_S91_E1-50	Smartseq	Vip	0.498815
LS-15065_S93_E1-50	Smartseq	Vip	0.776843
LS-15065_S94_E1-50	Smartseq	Lamp5	0.449548
LS-15065_S96_E1-50	Smartseq	Lamp5	0.41218
LS-15066_S03_E1-50	Smartseq	Vip	0.496725
LS-15066_S07_E1-50	Smartseq	Lamp5	0.590807
LS-15066_S10_E1-50	Smartseq	Lamp5	0.529154
LS-15066_S11_E1-50	Smartseq	Lamp5	0.48418
LS-15066_S12_E1-50	Smartseq	Lamp5	0.510856
LS-15066_S17_E1-50	Smartseq	Lamp5	0.600851
LS-15066_S23_E1-50	Smartseq	Lamp5	0.914821
LS-15066_S24_E1-50	Smartseq	Sncg	0.424494
LS-15066_S25_E1-50	Smartseq	Lamp5	0.382928
LS-15066_S28_E1-50	Smartseq	Lamp5	0.487726
LS-15066_S33_E1-50	Smartseq	Sst	0.368177
LS-15066_S36_E1-50	Smartseq	Lamp5	0.567837
LS-15066_S39_E1-50	Smartseq	Lamp5	0.570883
LS-15066_S46_E1-50	Smartseq	Vip	0.757611
LS-15066_S47_E1-50	Smartseq	Vip	0.706532
LS-15066_S52_E1-50	Smartseq	Sst	0.420226
LS-15066_S53_E1-50	Smartseq	Sst	0.421668
LS-15066_S58_E1-50	Smartseq	Vip	0.571227
LS-15066_S61_E1-50	Smartseq	Sst	0.483795
LS-15066_S62_E1-50	Smartseq	Lamp5	0.383986
LS-15066_S79_E1-50	Smartseq	Sst	0.47415
LS-15066_S80_E1-50	Smartseq	Pvalb	0.610394
LS-15066_S83_E1-50	Smartseq	Lamp5	0.359674
LS-15066_S84_E1-50	Smartseq	Lamp5	0.449102
LS-15066_S85_E1-50	Smartseq	Lamp5	0.408391
LS-15066_S86_E1-50	Smartseq	Sst	0.364718
LS-15066_S89_E1-50	Smartseq	Sst	0.346305
LS-15066_S90_E1-50	Smartseq	Lamp5	0.399466
LS-15066_S92_E1-50	Smartseq	Lamp5	0.403916
LS-15066_S96_E1-50	Smartseq	Lamp5	0.409625
LS-15067_S04_E1-50	Smartseq	Lamp5	0.528493
LS-15067_S06_E1-50	Smartseq	Lamp5	0.420541
LS-15067_S13_E1-50	Smartseq	Lamp5	0.408292
LS-15067_S14_E1-50	Smartseq	Lamp5	0.381493
LS-15067_S15_E1-50	Smartseq	Lamp5	0.431586
LS-15067_S19_E1-50	Smartseq	Vip	0.52113
LS-15067_S20_E1-50	Smartseq	Vip	0.412591
LS-15067_S23_E1-50	Smartseq	Pvalb	0.847543
LS-15067_S25_E1-50	Smartseq	Vip	0.842509
LS-15067_S27_E1-50	Smartseq	Vip	0.426242
LS-15067_S29_E1-50	Smartseq	Vip	0.872627
LS-15067_S31_E1-50	Smartseq	Lamp5	0.635666
LS-15067_S33_E1-50	Smartseq	Lamp5	0.373029
LS-15067_S36_E1-50	Smartseq	Lamp5	0.515423
LS-15067_S37_E1-50	Smartseq	Lamp5	0.589525
LS-15067_S39_E1-50	Smartseq	Sst	0.456741
LS-15067_S41_E1-50	Smartseq	Pvalb	0.527075
LS-15067_S46_E1-50	Smartseq	Lamp5	0.463995
LS-15067_S52_E1-50	Smartseq	Vip	0.565439
LS-15067_S56_E1-50	Smartseq	Lamp5	0.418253
LS-15067_S57_E1-50	Smartseq	Lamp5	0.543564
LS-15067_S60_E1-50	Smartseq	Lamp5	0.427512
LS-15067_S61_E1-50	Smartseq	Vip	0.80398
LS-15067_S63_E1-50	Smartseq	Lamp5	0.478111
LS-15067_S64_E1-50	Smartseq	Lamp5	0.455345
LS-15067_S65_E1-50	Smartseq	Lamp5	0.439176
LS-15067_S68_E1-50	Smartseq	Lamp5	0.756321
LS-15067_S86_E1-50	Smartseq	Lamp5	0.418368
LS-15067_S87_E1-50	Smartseq	Vip	0.550841
LS-15067_S89_E1-50	Smartseq	Vip	0.88119
LS-15067_S91_E1-50	Smartseq	Vip	0.43145
LS-15067_S95_E1-50	Smartseq	Vip	0.550346
LS-15068_S36_E1-50	Smartseq	Sst	0.590718
LS-15068_S49_E1-50	Smartseq	Sst	0.543735
LS-15068_S52_E1-50	Smartseq	Vip	0.550807
LS-15068_S57_E1-50	Smartseq	Pvalb	0.389269
LS-15068_S59_E1-50	Smartseq	Vip	0.438741
LS-15068_S63_E1-50	Smartseq	Sst	0.365165
LS-15068_S64_E1-50	Smartseq	Sst	0.455005
LS-15068_S68_E1-50	Smartseq	Sst	0.338026
LS-15068_S69_E1-50	Smartseq	Lamp5	0.399971
LS-15068_S71_E1-50	Smartseq	Lamp5	0.494125
LS-15068_S74_E1-50	Smartseq	Pvalb	0.539226
LS-15068_S75_E1-50	Smartseq	Vip	0.441688
LS-15068_S78_E1-50	Smartseq	Pvalb	0.48806
LS-15068_S80_E1-50	Smartseq	Pvalb	0.483224
LS-15068_S89_E1-50	Smartseq	Sst	0.473691
LS-15068_S90_E1-50	Smartseq	Vip	0.566745
LS-15068_S92_E1-50	Smartseq	Sncg	0.333155
LS-15068_S96_E1-50	Smartseq	Lamp5	0.446086
LS-15069_S06_E1-50	Smartseq	Lamp5	0.505259
LS-15069_S28_E1-50	Smartseq	Vip	0.572812
LS-15069_S38_E1-50	Smartseq	Vip	0.483717
LS-15069_S41_E1-50	Smartseq	Lamp5	0.41006
LS-15069_S44_E1-50	Smartseq	Lamp5	0.381875
LS-15069_S50_E1-50	Smartseq	Sst	0.371388
LS-15069_S51_E1-50	Smartseq	Sst	0.513128
LS-15069_S59_E1-50	Smartseq	Lamp5	0.683141
LS-15069_S60_E1-50	Smartseq	Sncg	0.933402
LS-15069_S63_E1-50	Smartseq	Sst	0.402109
LS-15069_S64_E1-50	Smartseq	Sst	0.449556
LS-15069_S68_E1-50	Smartseq	Sncg	0.75444
LS-15069_S75_E1-50	Smartseq	Sst	0.46992
LS-15069_S76_E1-50	Smartseq	Sst	0.477898
LS-15069_S77_E1-50	Smartseq	Vip	0.57399
LS-15069_S78_E1-50	Smartseq	Vip	0.442002
LS-15069_S79_E1-50	Smartseq	Sst	0.431212
LS-15069_S81_E1-50	Smartseq	Sst	0.381065
LS-15069_S85_E1-50	Smartseq	Sst	0.524663
LS-15069_S86_E1-50	Smartseq	Sst	0.50191
LS-15069_S87_E1-50	Smartseq	Sst	0.442343
LS-15069_S88_E1-50	Smartseq	Sst	0.583497
LS-15070_S19_E1-50	Smartseq	Sst	0.424464
LS-15070_S41_E1-50	Smartseq	Sst	0.472858
LS-15070_S46_E1-50	Smartseq	Vip	0.636879
LS-15070_S65_E1-50	Smartseq	Vip	0.589526
LS-15070_S67_E1-50	Smartseq	Lamp5	0.433935
LS-15070_S69_E1-50	Smartseq	Lamp5	0.359531
LS-15070_S72_E1-50	Smartseq	Vip	0.676931
LS-15070_S85_E1-50	Smartseq	Lamp5	0.370925
LS-15072_S02_E1-50	Smartseq	Lamp5	0.401156
LS-15072_S04_E1-50	Smartseq	Lamp5	0.394044
LS-15072_S05_E1-50	Smartseq	Lamp5	0.721651
LS-15072_S06_E1-50	Smartseq	Lamp5	0.711873
LS-15072_S07_E1-50	Smartseq	Lamp5	0.377965
LS-15072_S30_E1-50	Smartseq	Lamp5	0.834766
LS-15072_S37_E1-50	Smartseq	Lamp5	0.630362
LS-15072_S39_E1-50	Smartseq	Lamp5	0.376391
LS-15072_S42_E1-50	Smartseq	Vip	0.797097
LS-15072_S43_E1-50	Smartseq	Vip	0.813167
LS-15072_S46_E1-50	Smartseq	Vip	0.859193
LS-15072_S49_E1-50	Smartseq	Vip	0.748866
LS-15072_S55_E1-50	Smartseq	Vip	0.531289
LS-15072_S56_E1-50	Smartseq	Vip	0.332665
LS-15072_S58_E1-50	Smartseq	Vip	0.534157
LS-15072_S60_E1-50	Smartseq	Vip	0.45208
LS-15072_S62_E1-50	Smartseq	Vip	0.441572
LS-15072_S65_E1-50	Smartseq	Vip	0.466312
LS-15072_S68_E1-50	Smartseq	Vip	0.467897
LS-15072_S71_E1-50	Smartseq	Vip	0.46066
LS-15072_S74_E1-50	Smartseq	Pvalb	0.471693
LS-15072_S77_E1-50	Smartseq	Pvalb	0.458888
LS-15072_S79_E1-50	Smartseq	Pvalb	0.495254
LS-15072_S80_E1-50	Smartseq	Pvalb	0.474931
LS-15072_S81_E1-50	Smartseq	Pvalb	0.472104
LS-15072_S82_E1-50	Smartseq	Pvalb	0.455413
LS-15072_S83_E1-50	Smartseq	Pvalb	0.485541
LS-15072_S86_E1-50	Smartseq	Pvalb	0.546971
LS-15072_S87_E1-50	Smartseq	Pvalb	0.493759
LS-15072_S88_E1-50	Smartseq	Pvalb	0.578908
LS-15072_S89_E1-50	Smartseq	Pvalb	0.458182
LS-15072_S91_E1-50	Smartseq	Pvalb	0.433396
LS-15072_S92_E1-50	Smartseq	Pvalb	0.568647
LS-15073_S09_E1-50	Smartseq	Lamp5	0.404757
LS-15073_S14_E1-50	Smartseq	Lamp5	0.519934
LS-15073_S17_E1-50	Smartseq	Lamp5	0.39515
LS-15073_S23_E1-50	Smartseq	Lamp5	0.641367
LS-15073_S33_E1-50	Smartseq	Lamp5	0.531819
LS-15073_S35_E1-50	Smartseq	Lamp5	0.41751
LS-15073_S36_E1-50	Smartseq	Lamp5	0.37022
LS-15073_S42_E1-50	Smartseq	Lamp5	0.391036
LS-15073_S54_E1-50	Smartseq	Lamp5	0.541384
LS-15073_S62_E1-50	Smartseq	Lamp5	0.847534
LS-15073_S64_E1-50	Smartseq	Lamp5	0.491625
LS-15073_S71_E1-50	Smartseq	Lamp5	0.45214
LS-15073_S75_E1-50	Smartseq	Lamp5	0.417517
LS-15073_S82_E1-50	Smartseq	Lamp5	0.507462
LS-15073_S87_E1-50	Smartseq	Lamp5	0.453199
LS-15073_S91_E1-50	Smartseq	Lamp5	0.427547
LS-15074_S01_E1-50	Smartseq	Sst	0.390765
LS-15074_S04_E1-50	Smartseq	Sst	0.504765
LS-15074_S08_E1-50	Smartseq	Sst	0.379102
LS-15074_S09_E1-50	Smartseq	Sst	0.358683
LS-15074_S10_E1-50	Smartseq	Sst	0.466449
LS-15074_S13_E1-50	Smartseq	Sst	0.365845
LS-15074_S19_E1-50	Smartseq	Sst	0.548015
LS-15074_S25_E1-50	Smartseq	Sst	0.396593
LS-15074_S27_E1-50	Smartseq	Pvalb	0.561499
LS-15074_S28_E1-50	Smartseq	Pvalb	0.457455
LS-15074_S29_E1-50	Smartseq	Sncg	0.349371
LS-15074_S30_E1-50	Smartseq	Vip	0.412983
LS-15074_S35_E1-50	Smartseq	Sst	0.453156
LS-15074_S40_E1-50	Smartseq	Pvalb	0.481107
LS-15074_S49_E1-50	Smartseq	Sst	0.345935
LS-15074_S52_E1-50	Smartseq	Pvalb	0.487628
LS-15074_S55_E1-50	Smartseq	Lamp5	0.355578
LS-15074_S57_E1-50	Smartseq	Sst	0.397682
LS-15074_S59_E1-50	Smartseq	Pvalb	0.588144
LS-15074_S60_E1-50	Smartseq	Pvalb	0.561728
LS-15074_S64_E1-50	Smartseq	Pvalb	0.405959
LS-15074_S65_E1-50	Smartseq	Lamp5	0.366599
LS-15074_S67_E1-50	Smartseq	Pvalb	0.434934
LS-15074_S69_E1-50	Smartseq	Sst	0.366141
LS-15074_S70_E1-50	Smartseq	Pvalb	0.408596
LS-15074_S74_E1-50	Smartseq	Lamp5	0.386303
LS-15074_S76_E1-50	Smartseq	Lamp5	0.394316
LS-15074_S77_E1-50	Smartseq	Sst	0.533107
LS-15074_S78_E1-50	Smartseq	Vip	0.415072
LS-15074_S84_E1-50	Smartseq	Lamp5	0.343361
LS-15074_S89_E1-50	Smartseq	Vip	0.702722
LS-15074_S90_E1-50	Smartseq	Vip	0.671009
LS-15074_S94_E1-50	Smartseq	Lamp5	0.503623
LS-15074_S95_E1-50	Smartseq	Sst	0.481471
LS-15075_S01_E1-50	Smartseq	Lamp5	0.69231
LS-15075_S02_E1-50	Smartseq	Lamp5	0.360724
LS-15075_S06_E1-50	Smartseq	Lamp5	0.702231
LS-15075_S08_E1-50	Smartseq	Lamp5	0.433059
LS-15075_S17_E1-50	Smartseq	Sst	0.41385
LS-15075_S19_E1-50	Smartseq	Sst	0.328128
LS-15075_S20_E1-50	Smartseq	Sst	0.353276
LS-15075_S25_E1-50	Smartseq	Sst	0.491276
LS-15075_S26_E1-50	Smartseq	Sst	0.455877
LS-15075_S28_E1-50	Smartseq	Lamp5	0.407799
LS-15075_S29_E1-50	Smartseq	Pvalb	0.525781
LS-15075_S30_E1-50	Smartseq	Sst	0.405079
LS-15075_S32_E1-50	Smartseq	Sst	0.626327
LS-15075_S35_E1-50	Smartseq	Sst	0.405697
LS-15075_S37_E1-50	Smartseq	Sst	0.452322
LS-15075_S39_E1-50	Smartseq	Sst	0.306696
LS-15075_S41_E1-50	Smartseq	Sst	0.328706
LS-15075_S42_E1-50	Smartseq	Pvalb	0.559386
LS-15075_S43_E1-50	Smartseq	Sst	0.601137
LS-15075_S45_E1-50	Smartseq	Sst	0.388868
LS-15075_S49_E1-50	Smartseq	Sst	0.309994
LS-15075_S50_E1-50	Smartseq	Sst	0.558087
LS-15075_S51_E1-50	Smartseq	Pvalb	0.526762
LS-15075_S52_E1-50	Smartseq	Sst	0.334131
LS-15075_S66_E1-50	Smartseq	Pvalb	0.485847
LS-15075_S70_E1-50	Smartseq	Lamp5	0.523606
LS-15075_S74_E1-50	Smartseq	Lamp5	0.528831
LS-15075_S75_E1-50	Smartseq	Lamp5	0.507616
LS-15075_S76_E1-50	Smartseq	Vip	0.762611
LS-15075_S77_E1-50	Smartseq	Lamp5	0.391304
LS-15075_S78_E1-50	Smartseq	Lamp5	0.434214
LS-15075_S80_E1-50	Smartseq	Vip	0.643284
LS-15075_S83_E1-50	Smartseq	Lamp5	0.503722
LS-15075_S85_E1-50	Smartseq	Vip	0.714484
LS-15075_S87_E1-50	Smartseq	Lamp5	0.447633
LS-15075_S88_E1-50	Smartseq	Sncg	0.504225
LS-15075_S90_E1-50	Smartseq	Lamp5	0.405145
LS-15075_S91_E1-50	Smartseq	Lamp5	0.455307
LS-15075_S94_E1-50	Smartseq	Vip	0.735823
LS-15075_S95_E1-50	Smartseq	Lamp5	0.453081
LS-15076_S01_E1-50	Smartseq	Lamp5	0.344163
LS-15076_S02_E1-50	Smartseq	Lamp5	0.439887
LS-15076_S03_E1-50	Smartseq	Lamp5	0.481262
LS-15076_S05_E1-50	Smartseq	Lamp5	0.554753
LS-15076_S06_E1-50	Smartseq	Vip	0.754742
LS-15076_S07_E1-50	Smartseq	Lamp5	0.545773
LS-15076_S08_E1-50	Smartseq	Lamp5	0.509489
LS-15076_S09_E1-50	Smartseq	Lamp5	0.376317
LS-15076_S10_E1-50	Smartseq	Lamp5	0.474482
LS-15076_S14_E1-50	Smartseq	Lamp5	0.494894
LS-15076_S16_E1-50	Smartseq	Lamp5	0.420243
LS-15076_S18_E1-50	Smartseq	Lamp5	0.355826
LS-15076_S19_E1-50	Smartseq	Vip	0.452771
LS-15076_S20_E1-50	Smartseq	Pvalb	0.389044
LS-15076_S22_E1-50	Smartseq	Sst	0.66745
LS-15076_S23_E1-50	Smartseq	Sst	0.39817
LS-15076_S26_E1-50	Smartseq	Pvalb	0.435781
LS-15076_S28_E1-50	Smartseq	Sst	0.351219
LS-15076_S30_E1-50	Smartseq	Vip	0.645104
LS-15076_S32_E1-50	Smartseq	Pvalb	0.60605
LS-15076_S36_E1-50	Smartseq	Sst	0.50877
LS-15076_S39_E1-50	Smartseq	Sst	0.361365
LS-15076_S40_E1-50	Smartseq	Sst	0.410687
LS-15076_S42_E1-50	Smartseq	Vip	0.464756
LS-15076_S43_E1-50	Smartseq	Pvalb	0.54997
LS-15076_S44_E1-50	Smartseq	Lamp5	0.397304
LS-15076_S49_E1-50	Smartseq	Sncg	0.425275
LS-15076_S52_E1-50	Smartseq	Pvalb	0.51561
LS-15076_S53_E1-50	Smartseq	Sst	0.485675
LS-15076_S54_E1-50	Smartseq	Sst	0.445734
LS-15076_S55_E1-50	Smartseq	Pvalb	0.398793
LS-15076_S56_E1-50	Smartseq	Sst	0.611907
LS-15076_S59_E1-50	Smartseq	Lamp5	0.46323
LS-15076_S60_E1-50	Smartseq	Vip	0.633555
LS-15076_S63_E1-50	Smartseq	Sst	0.431591
LS-15076_S73_E1-50	Smartseq	Sst	0.457798
LS-15076_S74_E1-50	Smartseq	Pvalb	0.585493
LS-15076_S75_E1-50	Smartseq	Sncg	0.349868
LS-15076_S76_E1-50	Smartseq	Sst	0.436752
LS-15076_S79_E1-50	Smartseq	Vip	0.536681
LS-15076_S81_E1-50	Smartseq	Pvalb	0.569496
LS-15076_S83_E1-50	Smartseq	Lamp5	0.358178
LS-15076_S87_E1-50	Smartseq	Lamp5	0.392421
LS-15076_S91_E1-50	Smartseq	Sst	0.433011
LS-15077_S02_E1-50	Smartseq	Sst	0.420374
LS-15077_S04_E1-50	Smartseq	Vip	0.443206
LS-15077_S06_E1-50	Smartseq	Sst	0.337287
LS-15077_S08_E1-50	Smartseq	Sst	0.500525
LS-15077_S09_E1-50	Smartseq	Pvalb	0.531673
LS-15077_S10_E1-50	Smartseq	Lamp5	0.366969
LS-15077_S11_E1-50	Smartseq	Pvalb	0.445685
LS-15077_S14_E1-50	Smartseq	Sncg	0.419325
LS-15077_S17_E1-50	Smartseq	Lamp5	0.492142
LS-15077_S20_E1-50	Smartseq	Lamp5	0.532888
LS-15077_S22_E1-50	Smartseq	Lamp5	0.39198
LS-15077_S23_E1-50	Smartseq	Lamp5	0.449421
LS-15077_S24_E1-50	Smartseq	Lamp5	0.456027
LS-15077_S27_E1-50	Smartseq	Pvalb	0.522328
LS-15077_S29_E1-50	Smartseq	Sst	0.450041
LS-15077_S35_E1-50	Smartseq	Sst	0.484238
LS-15077_S36_E1-50	Smartseq	Sst	0.438572
LS-15077_S37_E1-50	Smartseq	Pvalb	0.466153
LS-15077_S38_E1-50	Smartseq	Vip	0.514484
LS-15077_S41_E1-50	Smartseq	Vip	0.490039
LS-15077_S46_E1-50	Smartseq	Sst	0.453003
LS-15077_S49_E1-50	Smartseq	Lamp5	0.445101
LS-15077_S53_E1-50	Smartseq	Pvalb	0.430643
LS-15077_S54_E1-50	Smartseq	Sst Chodl	0.664713
LS-15077_S60_E1-50	Smartseq	Pvalb	0.506701
LS-15077_S61_E1-50	Smartseq	Lamp5	0.481288
LS-15077_S62_E1-50	Smartseq	Sst	0.403575
LS-15077_S65_E1-50	Smartseq	Vip	0.653671
LS-15077_S68_E1-50	Smartseq	Lamp5	0.398285
LS-15077_S69_E1-50	Smartseq	Vip	0.699977
LS-15077_S71_E1-50	Smartseq	Lamp5	0.495704
LS-15077_S72_E1-50	Smartseq	Lamp5	0.498805
LS-15077_S81_E1-50	Smartseq	Lamp5	0.529885
LS-15077_S82_E1-50	Smartseq	Lamp5	0.414649
LS-15077_S83_E1-50	Smartseq	Lamp5	0.589601
LS-15077_S84_E1-50	Smartseq	Lamp5	0.389143
LS-15077_S86_E1-50	Smartseq	Sncg	0.568961
LS-15077_S87_E1-50	Smartseq	Lamp5	0.411404
LS-15077_S91_E1-50	Smartseq	Lamp5	0.556081
LS-15077_S92_E1-50	Smartseq	Lamp5	0.39349
LS-15077_S93_E1-50	Smartseq	Lamp5	0.376893
LS-15078_S01_E1-50	Smartseq	Sst	0.594233
LS-15078_S08_E1-50	Smartseq	Sst	0.379019
LS-15078_S09_E1-50	Smartseq	Sst	0.411535
LS-15078_S14_E1-50	Smartseq	Pvalb	0.485311
LS-15078_S15_E1-50	Smartseq	Lamp5	0.355816
LS-15078_S16_E1-50	Smartseq	Vip	0.46244
LS-15078_S17_E1-50	Smartseq	Sst	0.452838
LS-15078_S18_E1-50	Smartseq	Sst	0.446868
LS-15078_S20_E1-50	Smartseq	Vip	0.629234
LS-15078_S21_E1-50	Smartseq	Sst	0.383348
LS-15078_S25_E1-50	Smartseq	Sst	0.450652
LS-15078_S26_E1-50	Smartseq	Sst	0.367494
LS-15078_S27_E1-50	Smartseq	Sst	0.388151
LS-15078_S28_E1-50	Smartseq	Sst	0.586409
LS-15078_S29_E1-50	Smartseq	Sst	0.648415
LS-15078_S31_E1-50	Smartseq	Sst	0.414625
LS-15078_S33_E1-50	Smartseq	Pvalb	0.481389
LS-15078_S34_E1-50	Smartseq	Sst	0.347722
LS-15078_S35_E1-50	Smartseq	Sst Chodl	0.617288
LS-15078_S39_E1-50	Smartseq	Sst	0.388907
LS-15078_S40_E1-50	Smartseq	Vip	0.524122
LS-15078_S43_E1-50	Smartseq	Sst	0.431672
LS-15078_S45_E1-50	Smartseq	Lamp5	0.344147
LS-15078_S46_E1-50	Smartseq	Vip	0.48798
LS-15078_S47_E1-50	Smartseq	Sst	0.477562
LS-15078_S49_E1-50	Smartseq	Sst	0.413514
LS-15078_S51_E1-50	Smartseq	Lamp5	0.357428
LS-15078_S54_E1-50	Smartseq	Pvalb	0.483044
LS-15078_S55_E1-50	Smartseq	Sst	0.311428
LS-15078_S58_E1-50	Smartseq	Lamp5	0.438879
LS-15078_S60_E1-50	Smartseq	Vip	0.668744
LS-15078_S61_E1-50	Smartseq	Lamp5	0.419008
LS-15078_S64_E1-50	Smartseq	Lamp5	0.443094
LS-15078_S65_E1-50	Smartseq	Vip	0.712115
LS-15078_S67_E1-50	Smartseq	Vip	0.669633
LS-15078_S71_E1-50	Smartseq	Lamp5	0.655689
LS-15078_S72_E1-50	Smartseq	Lamp5	0.389184
LS-15078_S74_E1-50	Smartseq	Vip	0.459648
LS-15078_S75_E1-50	Smartseq	Vip	0.444916
LS-15078_S76_E1-50	Smartseq	Vip	0.643489
LS-15078_S78_E1-50	Smartseq	Vip	0.572695
LS-15078_S91_E1-50	Smartseq	Vip	0.444824
LS-15078_S92_E1-50	Smartseq	Vip	0.649481
LS-15078_S94_E1-50	Smartseq	Vip	0.454257
LS-15080_S11_E1-50	Smartseq	Vip	0.502426
LS-15080_S12_E1-50	Smartseq	Vip	0.470764
LS-15080_S13_E1-50	Smartseq	Sst	0.410322
LS-15080_S14_E1-50	Smartseq	Sst	0.478025
LS-15080_S16_E1-50	Smartseq	Vip	0.42447
LS-15080_S25_E1-50	Smartseq	Pvalb	0.544754
LS-15080_S29_E1-50	Smartseq	Sst	0.367707
LS-15080_S30_E1-50	Smartseq	Vip	0.67776
LS-15080_S34_E1-50	Smartseq	Lamp5	0.484819
LS-15080_S35_E1-50	Smartseq	Vip	0.8457
LS-15080_S39_E1-50	Smartseq	Sst Chodl	0.474195
LS-15080_S42_E1-50	Smartseq	Pvalb	0.658014
LS-15080_S43_E1-50	Smartseq	Sst	0.923542
LS-15080_S46_E1-50	Smartseq	Pvalb	0.405821
LS-15080_S48_E1-50	Smartseq	Pvalb	0.567868
LS-15080_S50_E1-50	Smartseq	Vip	0.693245
LS-15080_S51_E1-50	Smartseq	Sst	0.659838
LS-15080_S56_E1-50	Smartseq	Vip	0.768623
LS-15081_S01_E1-50	Smartseq	Pvalb	0.716409
LS-15081_S03_E1-50	Smartseq	Vip	0.776943
LS-15081_S07_E1-50	Smartseq	Lamp5	0.486218
LS-15081_S08_E1-50	Smartseq	Lamp5	0.469936
LS-15081_S11_E1-50	Smartseq	Sst	0.518144
LS-15081_S14_E1-50	Smartseq	Sst	0.446849
LS-15081_S15_E1-50	Smartseq	Pvalb	0.564876
LS-15081_S17_E1-50	Smartseq	Pvalb	0.570542
LS-15081_S24_E1-50	Smartseq	Vip	0.643072
LS-15081_S33_E1-50	Smartseq	Vip	0.570547
LS-15081_S34_E1-50	Smartseq	Vip	0.408717
LS-15081_S39_E1-50	Smartseq	Vip	0.595041
LS-15081_S46_E1-50	Smartseq	Sst	0.460637
LS-15081_S47_E1-50	Smartseq	Pvalb	0.533298
LS-15081_S49_E1-50	Smartseq	Pvalb	0.346237
LS-15081_S50_E1-50	Smartseq	Vip	0.437341
LS-15081_S51_E1-50	Smartseq	Sst	0.518796
LS-15081_S52_E1-50	Smartseq	Sst	0.433189
LS-15081_S56_E1-50	Smartseq	Pvalb	0.420531
LS-15081_S58_E1-50	Smartseq	Lamp5	0.410416
LS-15081_S64_E1-50	Smartseq	Vip	0.571045
LS-15081_S95_E1-50	Smartseq	Vip	0.694273
LS-15084_S12_E1-50	Smartseq	Vip	0.592022
LS-15084_S27_E1-50	Smartseq	Lamp5	0.366385
LS-15084_S34_E1-50	Smartseq	Lamp5	0.434726
LS-15084_S38_E1-50	Smartseq	Sst	0.530565
LS-15084_S39_E1-50	Smartseq	Lamp5	0.431676
LS-15084_S42_E1-50	Smartseq	Sst	0.503227
LS-15084_S44_E1-50	Smartseq	Sst	0.448836
LS-15084_S47_E1-50	Smartseq	Vip	0.605373
LS-15084_S52_E1-50	Smartseq	Pvalb	0.494788
LS-15084_S61_E1-50	Smartseq	Sst Chodl	0.334291
LS-15084_S65_E1-50	Smartseq	Lamp5	0.508941
LS-15084_S66_E1-50	Smartseq	Sst Chodl	0.356166
LS-15084_S67_E1-50	Smartseq	Vip	0.483074
LS-15084_S70_E1-50	Smartseq	Vip	0.702818
LS-15084_S83_E1-50	Smartseq	Vip	0.515444
LS-15084_S84_E1-50	Smartseq	Lamp5	0.399708
LS-15084_S86_E1-50	Smartseq	Vip	0.422682
LS-15084_S87_E1-50	Smartseq	Vip	0.457637
LS-15084_S88_E1-50	Smartseq	Vip	0.487866
LS-15084_S90_E1-50	Smartseq	Vip	0.526239
LS-15084_S94_E1-50	Smartseq	Vip	0.615075
LS-15085_S03_E1-50	Smartseq	Vip	0.782185
LS-15085_S05_E1-50	Smartseq	Vip	0.620405
LS-15085_S06_E1-50	Smartseq	Lamp5	0.528244
LS-15085_S08_E1-50	Smartseq	Sst Chodl	0.600651
LS-15085_S12_E1-50	Smartseq	Vip	0.422904
LS-15085_S17_E1-50	Smartseq	Sst	0.383003
LS-15085_S20_E1-50	Smartseq	Sncg	0.423952
LS-15085_S22_E1-50	Smartseq	Sst	0.381612
LS-15085_S23_E1-50	Smartseq	Sst	0.375559
LS-15085_S24_E1-50	Smartseq	Sst	0.518906
LS-15085_S25_E1-50	Smartseq	Sst	0.370846
LS-15085_S30_E1-50	Smartseq	Sst	0.409448
LS-15085_S32_E1-50	Smartseq	Sst	0.391572
LS-15085_S43_E1-50	Smartseq	Vip	0.721424
LS-15085_S44_E1-50	Smartseq	Vip	0.735762
LS-15085_S45_E1-50	Smartseq	Lamp5	0.369905
LS-15085_S46_E1-50	Smartseq	Vip	0.437851
LS-15085_S47_E1-50	Smartseq	Vip	0.409128
LS-15085_S51_E1-50	Smartseq	Sncg	0.591577
LS-15085_S53_E1-50	Smartseq	Vip	0.431487
LS-15085_S54_E1-50	Smartseq	Sst	0.564564
LS-15085_S55_E1-50	Smartseq	Vip	0.470663
LS-15085_S66_E1-50	Smartseq	Sst	0.495391
LS-15085_S73_E1-50	Smartseq	Lamp5	0.375963
LS-15085_S74_E1-50	Smartseq	Vip	0.692832
LS-15085_S78_E1-50	Smartseq	Lamp5	0.565795
LS-15085_S85_E1-50	Smartseq	Sst	0.431666
LS-15086_S01_E1-50	Smartseq	Pvalb	0.478146
LS-15086_S02_E1-50	Smartseq	Sst	0.41199
LS-15086_S04_E1-50	Smartseq	Sst	0.291919
LS-15086_S07_E1-50	Smartseq	Pvalb	0.368176
LS-15086_S10_E1-50	Smartseq	Sst	0.397987
LS-15086_S11_E1-50	Smartseq	Pvalb	0.406865
LS-15086_S13_E1-50	Smartseq	Sst Chodl	0.413584
LS-15086_S14_E1-50	Smartseq	Vip	0.580929
LS-15086_S15_E1-50	Smartseq	Lamp5	0.428707
LS-15086_S16_E1-50	Smartseq	Pvalb	0.532789
LS-15086_S19_E1-50	Smartseq	Pvalb	0.534132
LS-15086_S20_E1-50	Smartseq	Vip	0.595602
LS-15086_S22_E1-50	Smartseq	Vip	0.472784
LS-15086_S23_E1-50	Smartseq	Pvalb	0.484861
LS-15086_S27_E1-50	Smartseq	Sncg	0.627777
LS-15086_S28_E1-50	Smartseq	Vip	0.689979
LS-15086_S32_E1-50	Smartseq	Vip	0.654746
LS-15086_S37_E1-50	Smartseq	Lamp5	0.398148
LS-15086_S77_E1-50	Smartseq	Vip	0.879999
LS-15086_S79_E1-50	Smartseq	Vip	0.899091
LS-15087_S05_E1-50	Smartseq	Sncg	0.517465
LS-15087_S15_E1-50	Smartseq	Lamp5	0.39228
LS-15087_S30_E1-50	Smartseq	Sst	0.470005
LS-15087_S33_E1-50	Smartseq	Pvalb	0.583311
LS-15087_S34_E1-50	Smartseq	Pvalb	0.437542
LS-15087_S37_E1-50	Smartseq	Pvalb	0.507024
LS-15087_S38_E1-50	Smartseq	Pvalb	0.392261
LS-15087_S39_E1-50	Smartseq	Pvalb	0.405107
LS-15087_S42_E1-50	Smartseq	Pvalb	0.413337
LS-15087_S44_E1-50	Smartseq	Pvalb	0.36646
LS-15087_S45_E1-50	Smartseq	Pvalb	0.383559
LS-15087_S46_E1-50	Smartseq	Pvalb	0.417148
LS-15087_S47_E1-50	Smartseq	Pvalb	0.483106
LS-15087_S48_E1-50	Smartseq	Pvalb	0.488785
LS-15087_S59_E1-50	Smartseq	Pvalb	0.421098
LS-15087_S60_E1-50	Smartseq	Pvalb	0.405958
LS-15087_S62_E1-50	Smartseq	Pvalb	0.422785
LS-15087_S64_E1-50	Smartseq	Pvalb	0.454234
LS-15087_S65_E1-50	Smartseq	Sst	0.409312
LS-15087_S66_E1-50	Smartseq	Pvalb	0.459453
LS-15087_S67_E1-50	Smartseq	Pvalb	0.426243
LS-15087_S68_E1-50	Smartseq	Pvalb	0.382336
LS-15087_S71_E1-50	Smartseq	Pvalb	0.439057
LS-15087_S72_E1-50	Smartseq	Pvalb	0.439763
LS-15087_S73_E1-50	Smartseq	Pvalb	0.508974
LS-15087_S74_E1-50	Smartseq	Pvalb	0.421249
LS-15087_S75_E1-50	Smartseq	Pvalb	0.435077
LS-15087_S77_E1-50	Smartseq	Pvalb	0.443356
LS-15087_S82_E1-50	Smartseq	Pvalb	0.461604
LS-15087_S85_E1-50	Smartseq	Pvalb	0.475269
LS-15087_S87_E1-50	Smartseq	Pvalb	0.494255
LS-15087_S88_E1-50	Smartseq	Pvalb	0.418932
LS-15087_S91_E1-50	Smartseq	Pvalb	0.443824
LS-15087_S93_E1-50	Smartseq	Pvalb	0.433463
LS-15087_S95_E1-50	Smartseq	Pvalb	0.459373
LS-15091_S12_E1-50	Smartseq	Vip	0.533595
LS-15091_S17_E1-50	Smartseq	Lamp5	0.409874
LS-15091_S22_E1-50	Smartseq	Lamp5	0.464043
LS-15091_S24_E1-50	Smartseq	Vip	0.625734
LS-15091_S35_E1-50	Smartseq	Lamp5	0.389931
LS-15091_S56_E1-50	Smartseq	Sst	0.448416
LS-15091_S64_E1-50	Smartseq	Sncg	0.67461
LS-15091_S69_E1-50	Smartseq	Lamp5	0.370022
LS-15091_S82_E1-50	Smartseq	Vip	0.358221
LS-15095_S20_E1-50	Smartseq	Lamp5	0.484142
LS-15095_S23_E1-50	Smartseq	Lamp5	0.521187
LS-15095_S33_E1-50	Smartseq	Lamp5	0.508041
LS-15095_S36_E1-50	Smartseq	Lamp5	0.338013
LS-15095_S38_E1-50	Smartseq	Lamp5	0.666763
LS-15095_S39_E1-50	Smartseq	Lamp5	0.551988
LS-15095_S41_E1-50	Smartseq	Lamp5	0.388888
LS-15095_S44_E1-50	Smartseq	Lamp5	0.422449
LS-15095_S46_E1-50	Smartseq	Vip	0.475234
LS-15095_S47_E1-50	Smartseq	Vip	0.503074
LS-15095_S50_E1-50	Smartseq	Sst	0.452978
LS-15095_S51_E1-50	Smartseq	Lamp5	0.42089
LS-15095_S55_E1-50	Smartseq	Sst	0.392648
LS-15095_S56_E1-50	Smartseq	Pvalb	0.461636
LS-15095_S58_E1-50	Smartseq	Lamp5	0.417707
LS-15095_S61_E1-50	Smartseq	Lamp5	0.378619
LS-15095_S63_E1-50	Smartseq	Vip	0.762797
LS-15095_S66_E1-50	Smartseq	Lamp5	0.35802
LS-15095_S67_E1-50	Smartseq	Vip	0.725599
LS-15095_S68_E1-50	Smartseq	Lamp5	0.341419
LS-15095_S69_E1-50	Smartseq	Vip	0.553547
LS-15095_S72_E1-50	Smartseq	Vip	0.448467
LS-15095_S73_E1-50	Smartseq	Vip	0.441679
LS-15095_S74_E1-50	Smartseq	Pvalb	0.467448
LS-15095_S75_E1-50	Smartseq	Sst	0.528867
LS-15095_S76_E1-50	Smartseq	Sst	0.480085
LS-15095_S77_E1-50	Smartseq	Lamp5	0.346824
LS-15095_S78_E1-50	Smartseq	Sst	0.436345
LS-15095_S80_E1-50	Smartseq	Sst	0.425228
LS-15095_S82_E1-50	Smartseq	Vip	0.448141
LS-15095_S83_E1-50	Smartseq	Sst	0.437508
LS-15095_S84_E1-50	Smartseq	Pvalb	0.448284
LS-15095_S85_E1-50	Smartseq	Meis2	0.434111
LS-15095_S88_E1-50	Smartseq	Sst	0.403366
LS-15095_S90_E1-50	Smartseq	Pvalb	0.431554
LS-15095_S91_E1-50	Smartseq	Sst	0.562595
LS-15095_S92_E1-50	Smartseq	Vip	0.435322
LS-15095_S93_E1-50	Smartseq	Lamp5	0.838089
LS-15095_S95_E1-50	Smartseq	Lamp5	0.439115
LS-15095_S96_E1-50	Smartseq	Lamp5	0.373647
LS-15096_S04_E1-50	Smartseq	Pvalb	0.509792
LS-15096_S07_E1-50	Smartseq	Sst	0.402295
LS-15096_S09_E1-50	Smartseq	Sst	0.482062
LS-15096_S11_E1-50	Smartseq	Vip	0.705441
LS-15096_S12_E1-50	Smartseq	Pvalb	0.434112
LS-15096_S13_E1-50	Smartseq	Pvalb	0.645261
LS-15096_S14_E1-50	Smartseq	Lamp5	0.410131
LS-15096_S23_E1-50	Smartseq	Lamp5	0.498082
LS-15096_S25_E1-50	Smartseq	Lamp5	0.393698
LS-15096_S26_E1-50	Smartseq	Sncg	0.387149
LS-15096_S28_E1-50	Smartseq	Sst	0.465162
LS-15096_S29_E1-50	Smartseq	Lamp5	0.404859
LS-15096_S44_E1-50	Smartseq	Vip	0.513292
LS-15096_S46_E1-50	Smartseq	Lamp5	0.675025
LS-15096_S47_E1-50	Smartseq	Lamp5	0.496968
LS-15096_S50_E1-50	Smartseq	Vip	0.57635
LS-15096_S52_E1-50	Smartseq	Pvalb	0.527572
LS-15096_S53_E1-50	Smartseq	Sst	0.643545
LS-15096_S56_E1-50	Smartseq	Sst	0.64925
LS-15096_S58_E1-50	Smartseq	Vip	0.525439
LS-15096_S62_E1-50	Smartseq	Sst	0.431135
LS-15096_S69_E1-50	Smartseq	Vip	0.598289
LS-15096_S71_E1-50	Smartseq	Lamp5	0.417301
LS-15096_S78_E1-50	Smartseq	Lamp5	0.372588
LS-15096_S81_E1-50	Smartseq	Sst	0.681262
LS-15096_S82_E1-50	Smartseq	Sst	0.543148
LS-15096_S87_E1-50	Smartseq	Pvalb	0.622007
LS-15097_S03_E1-50	Smartseq	Sst	0.615061
LS-15097_S04_E1-50	Smartseq	Pvalb	0.459839
LS-15097_S05_E1-50	Smartseq	Sst	0.540905
LS-15097_S06_E1-50	Smartseq	Pvalb	0.455301
LS-15097_S07_E1-50	Smartseq	Sst	0.355236
LS-15097_S09_E1-50	Smartseq	Lamp5	0.341081
LS-15097_S15_E1-50	Smartseq	Sst	0.455324
LS-15097_S16_E1-50	Smartseq	Pvalb	0.498884
LS-15097_S17_E1-50	Smartseq	Pvalb	0.532209
LS-15097_S18_E1-50	Smartseq	Sst	0.619943
LS-15097_S20_E1-50	Smartseq	Sst	0.446204
LS-15097_S21_E1-50	Smartseq	Sst	0.439125
LS-15097_S24_E1-50	Smartseq	Sst	0.442658
LS-15097_S25_E1-50	Smartseq	Sst	0.447275
LS-15097_S27_E1-50	Smartseq	Sst	0.593904
LS-15097_S28_E1-50	Smartseq	Pvalb	0.490351
LS-15097_S29_E1-50	Smartseq	Vip	0.530127
LS-15097_S30_E1-50	Smartseq	Vip	0.526851
LS-15097_S33_E1-50	Smartseq	Vip	0.496907
LS-15097_S34_E1-50	Smartseq	Lamp5	0.411914
LS-15097_S35_E1-50	Smartseq	Lamp5	0.417502
LS-15097_S36_E1-50	Smartseq	Lamp5	0.497395
LS-15097_S39_E1-50	Smartseq	Vip	0.372565
LS-15097_S40_E1-50	Smartseq	Vip	0.397755
LS-15097_S50_E1-50	Smartseq	Vip	0.817461
LS-15097_S59_E1-50	Smartseq	Vip	0.7666
LS-15097_S66_E1-50	Smartseq	Lamp5	0.496334
LS-15097_S67_E1-50	Smartseq	Lamp5	0.402896
LS-15097_S71_E1-50	Smartseq	Lamp5	0.427612
LS-15097_S74_E1-50	Smartseq	Sncg	0.640439
LS-15097_S75_E1-50	Smartseq	Sncg	0.795133
LS-15097_S87_E1-50	Smartseq	Lamp5	0.418896
LS-15097_S89_E1-50	Smartseq	Pvalb	0.4825
LS-15097_S91_E1-50	Smartseq	Pvalb	0.45737
LS-15097_S94_E1-50	Smartseq	Vip	0.455394
LS-15099_S04_E1-50	Smartseq	Lamp5	0.393809
LS-15099_S06_E1-50	Smartseq	Lamp5	0.3673
LS-15099_S07_E1-50	Smartseq	Vip	0.512451
LS-15099_S09_E1-50	Smartseq	Vip	0.443458
LS-15099_S10_E1-50	Smartseq	Vip	0.461585
LS-15099_S12_E1-50	Smartseq	Vip	0.457648
LS-15099_S15_E1-50	Smartseq	Sncg	0.461837
LS-15099_S16_E1-50	Smartseq	Lamp5	0.432325
LS-15099_S17_E1-50	Smartseq	Sst	0.409679
LS-15099_S18_E1-50	Smartseq	Vip	0.567474
LS-15099_S19_E1-50	Smartseq	Vip	0.526013
LS-15099_S20_E1-50	Smartseq	Meis2	0.432965
LS-15099_S21_E1-50	Smartseq	Vip	0.340183
LS-15099_S22_E1-50	Smartseq	Sst	0.459416
LS-15099_S27_E1-50	Smartseq	Sncg	0.69105
LS-15099_S28_E1-50	Smartseq	Vip	0.344831
LS-15099_S29_E1-50	Smartseq	Vip	0.464887
LS-15099_S32_E1-50	Smartseq	Sst	0.370751
LS-15099_S33_E1-50	Smartseq	Lamp5	0.544359
LS-15099_S34_E1-50	Smartseq	Lamp5	0.432682
LS-15099_S40_E1-50	Smartseq	Lamp5	0.405697
LS-15099_S41_E1-50	Smartseq	Lamp5	0.588241
LS-15099_S42_E1-50	Smartseq	Lamp5	0.396631
LS-15099_S43_E1-50	Smartseq	Vip	0.776441
LS-15099_S45_E1-50	Smartseq	Lamp5	0.537705
LS-15099_S46_E1-50	Smartseq	Lamp5	0.523185
LS-15099_S47_E1-50	Smartseq	Lamp5	0.716015
LS-15099_S48_E1-50	Smartseq	Lamp5	0.713505
LS-15099_S57_E1-50	Smartseq	Lamp5	0.431534
LS-15099_S58_E1-50	Smartseq	Lamp5	0.492733
LS-15099_S61_E1-50	Smartseq	Vip	0.490494
LS-15099_S62_E1-50	Smartseq	Vip	0.374597
LS-15099_S63_E1-50	Smartseq	Pvalb	0.535137
LS-15099_S64_E1-50	Smartseq	Sst	0.429887
LS-15099_S65_E1-50	Smartseq	Sst	0.473676
LS-15099_S66_E1-50	Smartseq	Pvalb	0.423867
LS-15099_S75_E1-50	Smartseq	Vip	0.471817
LS-15099_S76_E1-50	Smartseq	Sst Chodl	0.327002
LS-15099_S78_E1-50	Smartseq	Lamp5	0.600903
LS-15099_S81_E1-50	Smartseq	Lamp5	0.469866
LS-15099_S82_E1-50	Smartseq	Lamp5	0.545074
LS-15099_S84_E1-50	Smartseq	Lamp5	0.376225
LS-15099_S85_E1-50	Smartseq	Lamp5	0.417148
LS-15099_S86_E1-50	Smartseq	Lamp5	0.512715
LS-15099_S91_E1-50	Smartseq	Lamp5	0.446731
LS-15099_S92_E1-50	Smartseq	Lamp5	0.502239
LS-15099_S93_E1-50	Smartseq	Sncg	0.559176
LS-15099_S94_E1-50	Smartseq	Lamp5	0.42131
LS-15099_S95_E1-50	Smartseq	Lamp5	0.465266
LS-15300_S02_E1-50	Smartseq	Vip	0.392495
LS-15300_S03_E1-50	Smartseq	Vip	0.82677
LS-15300_S08_E1-50	Smartseq	Pvalb	0.630277
LS-15300_S09_E1-50	Smartseq	Sncg	0.762367
LS-15300_S10_E1-50	Smartseq	Pvalb	0.560895
LS-15300_S11_E1-50	Smartseq	Lamp5	0.464402
LS-15300_S12_E1-50	Smartseq	Sncg	0.658626
LS-15300_S13_E1-50	Smartseq	Vip	0.438276
LS-15300_S16_E1-50	Smartseq	Vip	0.816429
LS-15300_S19_E1-50	Smartseq	Sst	0.414259
LS-15300_S24_E1-50	Smartseq	Sst	0.403778
LS-15300_S25_E1-50	Smartseq	Vip	0.597847
LS-15300_S26_E1-50	Smartseq	Vip	0.466626
LS-15300_S29_E1-50	Smartseq	Lamp5	0.337451
LS-15300_S31_E1-50	Smartseq	Pvalb	0.758405
LS-15300_S33_E1-50	Smartseq	Lamp5	0.376729
LS-15300_S34_E1-50	Smartseq	Pvalb	0.607039
LS-15300_S36_E1-50	Smartseq	Vip	0.533661
LS-15300_S37_E1-50	Smartseq	Vip	0.755967
LS-15300_S41_E1-50	Smartseq	Vip	0.750588
LS-15300_S42_E1-50	Smartseq	Vip	0.772859
LS-15300_S47_E1-50	Smartseq	Sncg	0.334162
LS-15300_S50_E1-50	Smartseq	Sst Chodl	0.592836
LS-15300_S52_E1-50	Smartseq	Sst Chodl	0.56557
LS-15300_S54_E1-50	Smartseq	Lamp5	0.493227
LS-15300_S55_E1-50	Smartseq	Lamp5	0.454038
LS-15300_S65_E1-50	Smartseq	Lamp5	0.399067
LS-15300_S66_E1-50	Smartseq	Lamp5	0.495962
LS-15300_S68_E1-50	Smartseq	Lamp5	0.575707
LS-15300_S69_E1-50	Smartseq	Lamp5	0.476044
LS-15300_S74_E1-50	Smartseq	Lamp5	0.418146
LS-15300_S75_E1-50	Smartseq	Sncg	0.569393
LS-15300_S76_E1-50	Smartseq	Lamp5	0.38396
LS-15300_S77_E1-50	Smartseq	Lamp5	0.463876
LS-15300_S79_E1-50	Smartseq	Lamp5	0.4096
LS-15300_S80_E1-50	Smartseq	Lamp5	0.68135
LS-15300_S84_E1-50	Smartseq	Vip	0.712226
LS-15300_S93_E1-50	Smartseq	Lamp5	0.411011
LS-15300_S95_E1-50	Smartseq	Lamp5	0.478261
LS-15305_S10_E1-50	Smartseq	Lamp5	0.369639
LS-15305_S11_E1-50	Smartseq	Sst	0.42995
LS-15305_S15_E1-50	Smartseq	Sncg	0.446184
LS-15305_S17_E1-50	Smartseq	Lamp5	0.435799
LS-15305_S21_E1-50	Smartseq	Sst	0.358546
LS-15305_S22_E1-50	Smartseq	Sst	0.414739
LS-15305_S23_E1-50	Smartseq	Lamp5	0.4437
LS-15305_S26_E1-50	Smartseq	Vip	0.576599
LS-15305_S27_E1-50	Smartseq	Lamp5	0.544813
LS-15305_S30_E1-50	Smartseq	Lamp5	0.451405
LS-15305_S31_E1-50	Smartseq	Lamp5	0.466406
LS-15305_S34_E1-50	Smartseq	Vip	0.553281
LS-15305_S35_E1-50	Smartseq	Lamp5	0.541999
LS-15305_S36_E1-50	Smartseq	Sst	0.479713
LS-15305_S37_E1-50	Smartseq	Vip	0.515989
LS-15305_S38_E1-50	Smartseq	Lamp5	0.321682
LS-15305_S39_E1-50	Smartseq	Vip	0.513565
LS-15305_S41_E1-50	Smartseq	Lamp5	0.326095
LS-15305_S42_E1-50	Smartseq	Vip	0.572212
LS-15305_S43_E1-50	Smartseq	Lamp5	0.350222
LS-15305_S44_E1-50	Smartseq	Vip	0.489125
LS-15305_S48_E1-50	Smartseq	Vip	0.548997
LS-15305_S53_E1-50	Smartseq	Vip	0.578446
LS-15305_S56_E1-50	Smartseq	Lamp5	0.459203
LS-15305_S57_E1-50	Smartseq	Pvalb	0.42021
LS-15305_S61_E1-50	Smartseq	Pvalb	0.471152
LS-15305_S62_E1-50	Smartseq	Pvalb	0.457791
LS-15305_S65_E1-50	Smartseq	Pvalb	0.397376
LS-15305_S69_E1-50	Smartseq	Pvalb	0.378507
LS-15305_S76_E1-50	Smartseq	Pvalb	0.395049
LS-15305_S79_E1-50	Smartseq	Pvalb	0.570186
LS-15305_S81_E1-50	Smartseq	Pvalb	0.432537
LS-15305_S82_E1-50	Smartseq	Pvalb	0.421116
LS-15305_S84_E1-50	Smartseq	Pvalb	0.450593
LS-15305_S87_E1-50	Smartseq	Pvalb	0.540146
LS-15305_S88_E1-50	Smartseq	Pvalb	0.424476
LS-15305_S89_E1-50	Smartseq	Pvalb	0.465256
LS-15305_S91_E1-50	Smartseq	Pvalb	0.473669
LS-15305_S94_E1-50	Smartseq	Pvalb	0.496406
LS-15306_S60_E1-50	Smartseq	Lamp5	0.362314
LS-15306_S66_E1-50	Smartseq	Vip	0.608979
LS-15306_S71_E1-50	Smartseq	Lamp5	0.428249
LS-15306_S75_E1-50	Smartseq	Vip	0.433975
LS-15306_S82_E1-50	Smartseq	Sst	0.375974
LS-15306_S85_E1-50	Smartseq	Vip	0.417649
LS-15306_S86_E1-50	Smartseq	Sst	0.547507
LS-15306_S88_E1-50	Smartseq	Sst	0.435196
LS-15306_S95_E1-50	Smartseq	Sst	0.565339
LS-15307_S09_E1-50	Smartseq	Lamp5	0.488626
LS-15307_S11_E1-50	Smartseq	Lamp5	0.537721
LS-15307_S12_E1-50	Smartseq	Lamp5	0.397431
LS-15307_S13_E1-50	Smartseq	Lamp5	0.392249
LS-15307_S14_E1-50	Smartseq	Lamp5	0.3738
LS-15307_S25_E1-50	Smartseq	Lamp5	0.473173
LS-15307_S26_E1-50	Smartseq	Vip	0.664683
LS-15307_S27_E1-50	Smartseq	Lamp5	0.55558
LS-15307_S28_E1-50	Smartseq	Pvalb	0.423035
LS-15307_S29_E1-50	Smartseq	Vip	0.617057
LS-15307_S31_E1-50	Smartseq	Lamp5	0.524408
LS-15307_S32_E1-50	Smartseq	Sst	0.409922
LS-15307_S35_E1-50	Smartseq	Sst	0.440525
LS-15307_S36_E1-50	Smartseq	Sst Chodl	0.383693
LS-15307_S37_E1-50	Smartseq	Pvalb	0.469017
LS-15307_S41_E1-50	Smartseq	Sst	0.435413
LS-15307_S42_E1-50	Smartseq	Sst	0.380191
LS-15307_S43_E1-50	Smartseq	Sst	0.479799
LS-15307_S46_E1-50	Smartseq	Vip	0.567473
LS-15307_S52_E1-50	Smartseq	Vip	0.573346
LS-15307_S53_E1-50	Smartseq	Lamp5	0.596308
LS-15307_S55_E1-50	Smartseq	Vip	0.740084
LS-15307_S56_E1-50	Smartseq	Lamp5	0.38467
LS-15307_S61_E1-50	Smartseq	Sst	0.528319
LS-15307_S62_E1-50	Smartseq	Sst	0.42771
LS-15307_S63_E1-50	Smartseq	Vip	0.590541
LS-15307_S68_E1-50	Smartseq	Vip	0.453601
LS-15307_S72_E1-50	Smartseq	Pvalb	0.438356
LS-15307_S75_E1-50	Smartseq	Sst	0.446912
LS-15307_S76_E1-50	Smartseq	Vip	0.644605
LS-15307_S82_E1-50	Smartseq	Pvalb	0.528457
LS-15307_S83_E1-50	Smartseq	Pvalb	0.401874
LS-15307_S84_E1-50	Smartseq	Pvalb	0.506257
LS-15307_S85_E1-50	Smartseq	Pvalb	0.454324
LS-15307_S86_E1-50	Smartseq	Pvalb	0.603616
LS-15307_S87_E1-50	Smartseq	Pvalb	0.48937
LS-15307_S88_E1-50	Smartseq	Pvalb	0.469314
LS-15307_S89_E1-50	Smartseq	Pvalb	0.581063
LS-15307_S90_E1-50	Smartseq	Pvalb	0.461343
LS-15307_S91_E1-50	Smartseq	Pvalb	0.495917
LS-15307_S92_E1-50	Smartseq	Pvalb	0.596637
LS-15307_S94_E1-50	Smartseq	Pvalb	0.60791
LS-15308_S02_E1-50	Smartseq	Sst	0.39991
LS-15308_S15_E1-50	Smartseq	Sst	0.424695
LS-15308_S23_E1-50	Smartseq	Vip	0.596353
LS-15308_S33_E1-50	Smartseq	Sncg	0.32769
LS-15308_S37_E1-50	Smartseq	Vip	0.578848
LS-15308_S62_E1-50	Smartseq	Sst	0.324075
LS-15308_S65_E1-50	Smartseq	Vip	0.620977
LS-15308_S66_E1-50	Smartseq	Sncg	0.634758
LS-15308_S68_E1-50	Smartseq	Vip	0.608843
LS-15308_S70_E1-50	Smartseq	Lamp5	0.392042
LS-15308_S73_E1-50	Smartseq	Lamp5	0.341925
LS-15308_S75_E1-50	Smartseq	Lamp5	0.369465
LS-15308_S78_E1-50	Smartseq	Vip	0.520025
LS-15308_S79_E1-50	Smartseq	Lamp5	0.399499
LS-15308_S82_E1-50	Smartseq	Vip	0.495559
LS-15308_S83_E1-50	Smartseq	Vip	0.571718
LS-15308_S88_E1-50	Smartseq	Lamp5	0.612485
LS-15308_S90_E1-50	Smartseq	Vip	0.417289
LS-15308_S92_E1-50	Smartseq	Sncg	0.393701
LS-15308_S93_E1-50	Smartseq	Vip	0.459081
LS-15308_S95_E1-50	Smartseq	Vip	0.511592
LS-15309_S21_E1-50	Smartseq	Vip	0.614062
LS-15309_S28_E1-50	Smartseq	Pvalb	0.390131
LS-15309_S59_E1-50	Smartseq	Sst	0.559614
LS-15309_S62_E1-50	Smartseq	Lamp5	0.475161
LS-15309_S63_E1-50	Smartseq	Sst	0.357226
LS-15309_S64_E1-50	Smartseq	Sst	0.420721
LS-15309_S67_E1-50	Smartseq	Sst	0.461812
LS-15309_S73_E1-50	Smartseq	Lamp5	0.499572
LS-15309_S79_E1-50	Smartseq	Vip	0.449342
LS-15309_S82_E1-50	Smartseq	Vip	0.691387
LS-15309_S84_E1-50	Smartseq	Vip	0.660888
LS-15309_S85_E1-50	Smartseq	Vip	0.521554
LS-15309_S88_E1-50	Smartseq	Lamp5	0.361045
LS-15309_S93_E1-50	Smartseq	Sst	0.591083
LS-15309_S94_E1-50	Smartseq	Vip	0.444379
LS-15309_S96_E1-50	Smartseq	Vip	0.344052
LS-15310_S11_E2-50	Smartseq	Vip	0.714659
LS-15310_S17_E2-50	Smartseq	Vip	0.494633
LS-15310_S19_E2-50	Smartseq	Pvalb	0.478489
LS-15310_S25_E2-50	Smartseq	Sst	0.399828
LS-15310_S26_E2-50	Smartseq	Sst	0.560869
LS-15310_S28_E2-50	Smartseq	Lamp5	0.385818
LS-15310_S33_E2-50	Smartseq	Vip	0.5819
LS-15310_S40_E2-50	Smartseq	Vip	0.552008
LS-15310_S50_E2-50	Smartseq	Pvalb	0.394356
LS-15310_S52_E2-50	Smartseq	Pvalb	0.430468
LS-15310_S54_E2-50	Smartseq	Vip	0.439916
LS-15310_S58_E2-50	Smartseq	Sst	0.428262
LS-15310_S64_E2-50	Smartseq	Sst	0.466133
LS-15310_S66_E2-50	Smartseq	Pvalb	0.390411
LS-15310_S68_E2-50	Smartseq	Sst	0.508339
LS-15310_S69_E2-50	Smartseq	Sst	0.680134
LS-15310_S71_E2-50	Smartseq	Vip	0.431383
LS-15310_S72_E2-50	Smartseq	Sst	0.538259
LS-15310_S74_E2-50	Smartseq	Sst	0.444775
LS-15310_S75_E2-50	Smartseq	Vip	0.499458
LS-15310_S76_E2-50	Smartseq	Sncg	0.595594
LS-15310_S77_E2-50	Smartseq	Sncg	0.645374
LS-15310_S79_E2-50	Smartseq	Lamp5	0.416163
LS-15310_S82_E2-50	Smartseq	Sncg	0.35842
LS-15310_S85_E2-50	Smartseq	Lamp5	0.382028
LS-15310_S87_E2-50	Smartseq	Vip	0.51729
LS-15310_S90_E2-50	Smartseq	Lamp5	0.388929
LS-15310_S91_E2-50	Smartseq	Sncg	0.533261
LS-15310_S94_E2-50	Smartseq	Vip	0.578951
LS-15310_S96_E2-50	Smartseq	Lamp5	0.432303
LS-15311_S01_E2-50	Smartseq	Vip	0.64903
LS-15311_S04_E2-50	Smartseq	Vip	0.374851
LS-15311_S05_E2-50	Smartseq	Vip	0.565174
LS-15311_S07_E2-50	Smartseq	Lamp5	0.375299
LS-15311_S10_E2-50	Smartseq	Vip	0.483666
LS-15311_S13_E2-50	Smartseq	Vip	0.381367
LS-15311_S14_E2-50	Smartseq	Vip	0.5804
LS-15311_S17_E2-50	Smartseq	Vip	0.518635
LS-15311_S18_E2-50	Smartseq	Vip	0.627683
LS-15311_S25_E2-50	Smartseq	Vip	0.600374
LS-15311_S28_E2-50	Smartseq	Vip	0.538071
LS-15311_S31_E2-50	Smartseq	Vip	0.478976
LS-15311_S33_E2-50	Smartseq	Vip	0.481006
LS-15311_S37_E2-50	Smartseq	Lamp5	0.432211
LS-15311_S38_E2-50	Smartseq	Lamp5	0.530203
LS-15311_S39_E2-50	Smartseq	Lamp5	0.405191
LS-15311_S40_E2-50	Smartseq	Lamp5	0.499077
LS-15311_S41_E2-50	Smartseq	Sst	0.456732
LS-15311_S42_E2-50	Smartseq	Vip	0.648354
LS-15311_S44_E2-50	Smartseq	Sst	0.455943
LS-15311_S47_E2-50	Smartseq	Lamp5	0.42636
LS-15311_S48_E2-50	Smartseq	Lamp5	0.546454
LS-15311_S59_E2-50	Smartseq	Vip	0.744465
LS-15311_S61_E2-50	Smartseq	Pvalb	0.587917
LS-15311_S68_E2-50	Smartseq	Sncg	0.363396
LS-15311_S71_E2-50	Smartseq	Lamp5	0.470278
LS-15311_S72_E2-50	Smartseq	Lamp5	0.60188
LS-15311_S73_E2-50	Smartseq	Vip	0.583282
LS-15311_S75_E2-50	Smartseq	Lamp5	0.367215
LS-15311_S78_E2-50	Smartseq	Sst	0.380965
LS-15311_S80_E2-50	Smartseq	Sncg	0.392611
LS-15311_S81_E2-50	Smartseq	Vip	0.584653
LS-15311_S90_E2-50	Smartseq	Pvalb	0.442239
LS-15311_S95_E2-50	Smartseq	Sst	0.409173
LS-15312_S03_E2-50	Smartseq	Lamp5	0.406386
LS-15312_S04_E2-50	Smartseq	Lamp5	0.381851
LS-15312_S05_E2-50	Smartseq	Lamp5	0.413235
LS-15312_S07_E2-50	Smartseq	Lamp5	0.434357
LS-15312_S10_E2-50	Smartseq	Sst	0.516998
LS-15312_S16_E2-50	Smartseq	Lamp5	0.460593
LS-15312_S17_E2-50	Smartseq	Sst	0.511748
LS-15312_S21_E2-50	Smartseq	Vip	0.606536
LS-15312_S22_E2-50	Smartseq	Vip	0.60951
LS-15312_S25_E2-50	Smartseq	Vip	0.632741
LS-15312_S26_E2-50	Smartseq	Sst	0.506615
LS-15312_S29_E2-50	Smartseq	Pvalb	0.459091
LS-15312_S31_E2-50	Smartseq	Sst	0.394999
LS-15312_S32_E2-50	Smartseq	Vip	0.532181
LS-15312_S34_E2-50	Smartseq	Lamp5	0.343844
LS-15312_S37_E2-50	Smartseq	Vip	0.876503
LS-15312_S41_E2-50	Smartseq	Lamp5	0.373615
LS-15312_S42_E2-50	Smartseq	Sst	0.449864
LS-15312_S43_E2-50	Smartseq	Pvalb	0.388664
LS-15312_S46_E2-50	Smartseq	Lamp5	0.342726
LS-15312_S47_E2-50	Smartseq	Sst	0.50962
LS-15312_S52_E2-50	Smartseq	Vip	0.411339
LS-15312_S55_E2-50	Smartseq	Vip	0.657086
LS-15312_S66_E2-50	Smartseq	Lamp5	0.396859
LS-15312_S67_E2-50	Smartseq	Vip	0.55626
LS-15312_S71_E2-50	Smartseq	Sncg	0.542847
LS-15312_S76_E2-50	Smartseq	Vip	0.52205
LS-15312_S80_E2-50	Smartseq	Vip	0.545527
LS-15312_S84_E2-50	Smartseq	Vip	0.521374
LS-15312_S86_E2-50	Smartseq	Pvalb	0.465099
LS-15312_S87_E2-50	Smartseq	Lamp5	0.325878
LS-15312_S88_E2-50	Smartseq	Sst	0.348718
LS-15312_S89_E2-50	Smartseq	Sncg	0.50711
LS-15312_S90_E2-50	Smartseq	Sst	0.412872
LS-15312_S91_E2-50	Smartseq	Sst	0.551302
LS-15312_S93_E2-50	Smartseq	Pvalb	0.44466
LS-15312_S94_E2-50	Smartseq	Pvalb	0.426302
LS-15312_S96_E2-50	Smartseq	Sst	0.430734
LS-15313_S01_E2-50	Smartseq	Vip	0.47033
LS-15313_S04_E2-50	Smartseq	Sncg	0.440576
LS-15313_S06_E2-50	Smartseq	Vip	0.606858
LS-15313_S09_E2-50	Smartseq	Vip	0.68066
LS-15313_S14_E2-50	Smartseq	Vip	0.649539
LS-15313_S15_E2-50	Smartseq	Vip	0.609008
LS-15313_S28_E2-50	Smartseq	Sst	0.399404
LS-15313_S43_E2-50	Smartseq	Vip	0.672526
LS-15313_S44_E2-50	Smartseq	Vip	0.572927
LS-15313_S46_E2-50	Smartseq	Vip	0.521997
LS-15313_S47_E2-50	Smartseq	Vip	0.568544
LS-15313_S55_E2-50	Smartseq	Vip	0.353969
LS-15313_S60_E2-50	Smartseq	Sst	0.485027
LS-15313_S61_E2-50	Smartseq	Sst	0.428757
LS-15313_S74_E2-50	Smartseq	Lamp5	0.391678
LS-15313_S76_E2-50	Smartseq	Sst	0.46044
[truncated: 9,984 more rows]

## Sheet: Figure 2b
subclass	permutation	D	pval	original_D	original_pval
Lamp5	1	0.590605	0	0.793278	0
Lamp5	2	0.135911	0.00101852	0.793278	0
Lamp5	3	0.204484	7.02608e-08	0.793278	0
Lamp5	4	0.117723	0.00676687	0.793278	0
Lamp5	5	0.146906	0.000284181	0.793278	0
Lamp5	6	0.280348	1.94289e-14	0.793278	0
Lamp5	7	0.172699	9.63766e-06	0.793278	0
Lamp5	8	0.352048	0	0.793278	0
Lamp5	9	0.237848	1.6432e-10	0.793278	0
Lamp5	10	0.347489	0	0.793278	0
Lamp5	11	0.266209	4.64739e-13	0.793278	0
Lamp5	12	0.0611492	0.426635	0.793278	0
Lamp5	13	0.118167	0.00648184	0.793278	0
Lamp5	14	0.1487	0.000228583	0.793278	0
Lamp5	15	0.41756	0	0.793278	0
Lamp5	16	0.136783	0.000923764	0.793278	0
Lamp5	17	0.172222	1.03115e-05	0.793278	0
Lamp5	18	0.121854	0.00450744	0.793278	0
Lamp5	19	0.170938	1.23557e-05	0.793278	0
Lamp5	20	0.30866	0	0.793278	0
Lamp5	21	0.433756	0	0.793278	0
Lamp5	22	0.118677	0.00616813	0.793278	0
Lamp5	23	0.232713	4.43105e-10	0.793278	0
Lamp5	24	0.242605	6.43046e-11	0.793278	0
Lamp5	25	0.26802	3.12417e-13	0.793278	0
Lamp5	26	0.150379	0.000186006	0.793278	0
Lamp5	27	0.188666	9.02374e-07	0.793278	0
Lamp5	28	0.43295	0	0.793278	0
Lamp5	29	0.0744655	0.205119	0.793278	0
Lamp5	30	0.0924563	0.059854	0.793278	0
Lamp5	31	0.34158	0	0.793278	0
Lamp5	32	0.115533	0.00834492	0.793278	0
Lamp5	33	0.131203	0.00170666	0.793278	0
Lamp5	34	0.175646	6.32411e-06	0.793278	0
Lamp5	35	0.156354	8.76587e-05	0.793278	0
Lamp5	36	0.248761	1.85771e-11	0.793278	0
Lamp5	37	0.347357	0	0.793278	0
Lamp5	38	0.467434	0	0.793278	0
Lamp5	39	0.46192	0	0.793278	0
Lamp5	40	0.298701	2.22045e-16	0.793278	0
Lamp5	41	0.585683	0	0.793278	0
Lamp5	42	0.157424	7.6374e-05	0.793278	0
Lamp5	43	0.239478	1.19405e-10	0.793278	0
Lamp5	44	0.327046	0	0.793278	0
Lamp5	45	0.131862	0.00158953	0.793278	0
Lamp5	46	0.340773	0	0.793278	0
Lamp5	47	0.345267	0	0.793278	0
Lamp5	48	0.513193	0	0.793278	0
Lamp5	49	0.137277	0.000873846	0.793278	0
Lamp5	50	0.440785	0	0.793278	0
Lamp5	51	0.292167	1.22125e-15	0.793278	0
Lamp5	52	0.207907	3.93556e-08	0.793278	0
Lamp5	53	0.242869	6.10166e-11	0.793278	0
Lamp5	54	0.429197	0	0.793278	0
Lamp5	55	0.262851	9.63563e-13	0.793278	0
Lamp5	56	0.351291	0	0.793278	0
Lamp5	57	0.0631245	0.386759	0.793278	0
Lamp5	58	0.427024	0	0.793278	0
Lamp5	59	0.671045	0	0.793278	0
Lamp5	60	0.261765	1.21758e-12	0.793278	0
Lamp5	61	0.464833	0	0.793278	0
Lamp5	62	0.0890656	0.0770563	0.793278	0
Lamp5	63	0.35004	0	0.793278	0
Lamp5	64	0.212352	1.82826e-08	0.793278	0
Lamp5	65	0.117295	0.0070521	0.793278	0
Lamp5	66	0.144355	0.000385541	0.793278	0
Lamp5	67	0.199727	1.54705e-07	0.793278	0
Lamp5	68	0.465969	0	0.793278	0
Lamp5	69	0.133096	0.00138981	0.793278	0
Lamp5	70	0.194229	3.76373e-07	0.793278	0
Lamp5	71	0.279887	2.16493e-14	0.793278	0
Lamp5	72	0.129804	0.00198266	0.793278	0
Lamp5	73	0.18776	1.03786e-06	0.793278	0
Lamp5	74	0.24728	2.51179e-11	0.793278	0
Lamp5	75	0.352773	0	0.793278	0
Lamp5	76	0.128405	0.0022996	0.793278	0
Lamp5	77	0.352707	0	0.793278	0
Lamp5	78	0.237042	1.92297e-10	0.793278	0
Lamp5	79	0.115896	0.00806273	0.793278	0
Lamp5	80	0.114118	0.00953624	0.793278	0
Lamp5	81	0.523201	0	0.793278	0
Lamp5	82	0.173358	8.77713e-06	0.793278	0
Lamp5	83	0.0857077	0.0980404	0.793278	0
Lamp5	84	0.375949	0	0.793278	0
Lamp5	85	0.176139	5.88885e-06	0.793278	0
Lamp5	86	0.228417	9.99261e-10	0.793278	0
Lamp5	87	0.181588	2.6459e-06	0.793278	0
Lamp5	88	0.23398	3.47582e-10	0.793278	0
Lamp5	89	0.384969	0	0.793278	0
Lamp5	90	0.0976906	0.0397801	0.793278	0
Lamp5	91	0.0910408	0.066588	0.793278	0
Lamp5	92	0.18223	2.40401e-06	0.793278	0
Lamp5	93	0.341218	0	0.793278	0
Lamp5	94	0.43927	0	0.793278	0
Lamp5	95	0.275114	6.42819e-14	0.793278	0
Lamp5	96	0.349201	0	0.793278	0
Lamp5	97	0.212845	1.67728e-08	0.793278	0
Lamp5	98	0.147515	0.000264015	0.793278	0
Lamp5	99	0.253864	6.4827e-12	0.793278	0
Lamp5	100	0.172617	9.75075e-06	0.793278	0
Lamp5	101	0.579478	0	0.793278	0
Lamp5	102	0.236169	2.27808e-10	0.793278	0
Lamp5	103	0.193307	4.35814e-07	0.793278	0
Lamp5	104	0.223034	2.70939e-09	0.793278	0
Lamp5	105	0.379685	0	0.793278	0
Lamp5	106	0.111797	0.0118263	0.793278	0
Lamp5	107	0.63164	0	0.793278	0
Lamp5	108	0.115583	0.00830592	0.793278	0
Lamp5	109	0.0840946	0.109702	0.793278	0
Lamp5	110	0.0998469	0.0333989	0.793278	0
Lamp5	111	0.140651	0.000594627	0.793278	0
Lamp5	112	0.165671	2.55828e-05	0.793278	0
Lamp5	113	0.131648	0.00162675	0.793278	0
Lamp5	114	0.225256	1.80004e-09	0.793278	0
Lamp5	115	0.54101	0	0.793278	0
Lamp5	116	0.413971	0	0.793278	0
Lamp5	117	0.398746	0	0.793278	0
Lamp5	118	0.29113	1.55431e-15	0.793278	0
Lamp5	119	0.233536	3.78528e-10	0.793278	0
Lamp5	120	0.162527	3.90747e-05	0.793278	0
Lamp5	121	0.101888	0.0282051	0.793278	0
Lamp5	122	0.161325	4.58425e-05	0.793278	0
Lamp5	123	0.216434	8.9124e-09	0.793278	0
Lamp5	124	0.0706303	0.257483	0.793278	0
Lamp5	125	0.356493	0	0.793278	0
Lamp5	126	0.442217	0	0.793278	0
Lamp5	127	0.271032	1.60427e-13	0.793278	0
Lamp5	128	0.177539	4.80634e-06	0.793278	0
Lamp5	129	0.221043	3.89536e-09	0.793278	0
Lamp5	130	0.114381	0.00930356	0.793278	0
Lamp5	131	0.129409	0.00206778	0.793278	0
Lamp5	132	0.300463	1.11022e-16	0.793278	0
Lamp5	133	0.225042	1.87266e-09	0.793278	0
Lamp5	134	0.119533	0.00567289	0.793278	0
Lamp5	135	0.11364	0.00997147	0.793278	0
Lamp5	136	0.165868	2.49043e-05	0.793278	0
Lamp5	137	0.129146	0.00212639	0.793278	0
Lamp5	138	0.0768028	0.177477	0.793278	0
Lamp5	139	0.0853291	0.10068	0.793278	0
Lamp5	140	0.35832	0	0.793278	0
Lamp5	141	0.190591	6.68617e-07	0.793278	0
Lamp5	142	0.188122	9.81461e-07	0.793278	0
Lamp5	143	0.179234	3.74957e-06	0.793278	0
Lamp5	144	0.403338	0	0.793278	0
Lamp5	145	0.312824	0	0.793278	0
Lamp5	146	0.190855	6.41605e-07	0.793278	0
Lamp5	147	0.154231	0.000114912	0.793278	0
Lamp5	148	0.355933	0	0.793278	0
Lamp5	149	0.206113	5.33865e-08	0.793278	0
Lamp5	150	0.246128	3.17201e-11	0.793278	0
Lamp5	151	0.132734	0.00144583	0.793278	0
Lamp5	152	0.309631	0	0.793278	0
Lamp5	153	0.123615	0.00377448	0.793278	0
Lamp5	154	0.544928	0	0.793278	0
Lamp5	155	0.263625	8.15237e-13	0.793278	0
Lamp5	156	0.362665	0	0.793278	0
Lamp5	157	0.316857	0	0.793278	0
Lamp5	158	0.244745	4.19111e-11	0.793278	0
Lamp5	159	0.263888	7.70051e-13	0.793278	0
Lamp5	160	0.165539	2.6045e-05	0.793278	0
Lamp5	161	0.245206	3.82009e-11	0.793278	0
Lamp5	162	0.149507	0.000207093	0.793278	0
Lamp5	163	0.170955	1.23272e-05	0.793278	0
Lamp5	164	0.127434	0.00254651	0.793278	0
Lamp5	165	0.263279	8.78519e-13	0.793278	0
Lamp5	166	0.267131	3.79807e-13	0.793278	0
Lamp5	167	0.169374	1.53722e-05	0.793278	0
Lamp5	168	0.147631	0.000260355	0.793278	0
Lamp5	169	0.310602	0	0.793278	0
Lamp5	170	0.130627	0.00181567	0.793278	0
Lamp5	171	0.222804	2.8261e-09	0.793278	0
Lamp5	172	0.215561	1.04035e-08	0.793278	0
Lamp5	173	0.305335	0	0.793278	0
Lamp5	174	0.187217	1.12837e-06	0.793278	0
Lamp5	175	0.186411	1.27695e-06	0.793278	0
Lamp5	176	0.0487548	0.71376	0.793278	0
Lamp5	177	0.251658	1.02455e-11	0.793278	0
Lamp5	178	0.131648	0.00162675	0.793278	0
Lamp5	179	0.196698	2.53248e-07	0.793278	0
Lamp5	180	0.244564	4.34635e-11	0.793278	0
Lamp5	181	0.0943163	0.0518997	0.793278	0
Lamp5	182	0.348559	0	0.793278	0
Lamp5	183	0.221059	3.88374e-09	0.793278	0
Lamp5	184	0.260761	1.51013e-12	0.793278	0
Lamp5	185	0.125228	0.00320107	0.793278	0
Lamp5	186	0.368854	0	0.793278	0
Lamp5	187	0.286685	4.44089e-15	0.793278	0
Lamp5	188	0.254489	5.68945e-12	0.793278	0
Lamp5	189	0.235248	2.72292e-10	0.793278	0
Lamp5	190	0.149046	0.000219127	0.793278	0
Lamp5	191	0.100258	0.0322889	0.793278	0
Lamp5	192	0.289879	2.10942e-15	0.793278	0
Lamp5	193	0.133804	0.00128611	0.793278	0
Lamp5	194	0.343506	0	0.793278	0
Lamp5	195	0.398762	0	0.793278	0
Lamp5	196	0.315293	0	0.793278	0
Lamp5	197	0.340889	0	0.793278	0
Lamp5	198	0.118496	0.00627782	0.793278	0
Lamp5	199	0.190476	6.80777e-07	0.793278	0
Lamp5	200	0.310339	0	0.793278	0
Lamp5	201	0.188024	9.96542e-07	0.793278	0
Lamp5	202	0.383718	0	0.793278	0
Lamp5	203	0.134989	0.00112846	0.793278	0
Lamp5	204	0.13596	0.00101293	0.793278	0
Lamp5	205	0.359456	0	0.793278	0
Lamp5	206	0.22524	1.80553e-09	0.793278	0
Lamp5	207	0.198821	1.79402e-07	0.793278	0
Lamp5	208	0.26611	4.74842e-13	0.793278	0
Lamp5	209	0.105871	0.0200813	0.793278	0
Lamp5	210	0.374665	0	0.793278	0
Lamp5	211	0.346419	0	0.793278	0
Lamp5	212	0.527661	0	0.793278	0
Lamp5	213	0.16577	2.52414e-05	0.793278	0
Lamp5	214	0.284183	7.99361e-15	0.793278	0
Lamp5	215	0.161391	4.54444e-05	0.793278	0
Lamp5	216	0.0863332	0.0938053	0.793278	0
Lamp5	217	0.210985	2.31816e-08	0.793278	0
Lamp5	218	0.240679	9.42251e-11	0.793278	0
Lamp5	219	0.341053	0	0.793278	0
Lamp5	220	0.326667	0	0.793278	0
Lamp5	221	0.413642	0	0.793278	0
Lamp5	222	0.11048	0.0133362	0.793278	0
Lamp5	223	0.362106	0	0.793278	0
Lamp5	224	0.0813952	0.131766	0.793278	0
Lamp5	225	0.257995	2.72116e-12	0.793278	0
Lamp5	226	0.160832	4.89361e-05	0.793278	0
Lamp5	227	0.112669	0.0109129	0.793278	0
Lamp5	228	0.233898	3.5312e-10	0.793278	0
Lamp5	229	0.280743	1.77636e-14	0.793278	0
Lamp5	230	0.26983	2.09499e-13	0.793278	0
Lamp5	231	0.218837	5.80114e-09	0.793278	0
Lamp5	232	0.21431	1.29733e-08	0.793278	0
Lamp5	233	0.266736	4.14113e-13	0.793278	0
Lamp5	234	0.0842757	0.108339	0.793278	0
Lamp5	235	0.338107	0	0.793278	0
Lamp5	236	0.352542	0	0.793278	0
Lamp5	237	0.0920119	0.0619023	0.793278	0
Lamp5	238	0.371175	0	0.793278	0
Lamp5	239	0.501786	0	0.793278	0
Lamp5	240	0.0737906	0.213689	0.793278	0
Lamp5	241	0.0988593	0.0362007	0.793278	0
Lamp5	242	0.137343	0.000867384	0.793278	0
Lamp5	243	0.469886	0	0.793278	0
Lamp5	244	0.149787	0.000200095	0.793278	0
Lamp5	245	0.149803	0.00019969	0.793278	0
Lamp5	246	0.172551	9.84214e-06	0.793278	0
Lamp5	247	0.348806	0	0.793278	0
Lamp5	248	0.258802	2.29317e-12	0.793278	0
Lamp5	249	0.123994	0.00363199	0.793278	0
Lamp5	250	0.249486	1.60195e-11	0.793278	0
Lamp5	251	0.138248	0.000782948	0.793278	0
Lamp5	252	0.105229	0.0212301	0.793278	0
Lamp5	253	0.386763	0	0.793278	0
Lamp5	254	0.306948	0	0.793278	0
Lamp5	255	0.202838	9.25206e-08	0.793278	0
Lamp5	256	0.304413	1.11022e-16	0.793278	0
Lamp5	257	0.440225	0	0.793278	0
Lamp5	258	0.141409	0.000544718	0.793278	0
Lamp5	259	0.161753	4.33131e-05	0.793278	0
Lamp5	260	0.125014	0.00327222	0.793278	0
Lamp5	261	0.460751	0	0.793278	0
Lamp5	262	0.31954	0	0.793278	0
Lamp5	263	0.172173	1.03838e-05	0.793278	0
Lamp5	264	0.164766	2.89254e-05	0.793278	0
Lamp5	265	0.205652	5.77117e-08	0.793278	0
Lamp5	266	0.219479	5.16835e-09	0.793278	0
Lamp5	267	0.132207	0.00153107	0.793278	0
Lamp5	268	0.209586	2.95152e-08	0.793278	0
Lamp5	269	0.134923	0.00113673	0.793278	0
Lamp5	270	0.0663506	0.326801	0.793278	0
Lamp5	271	0.383816	0	0.793278	0
Lamp5	272	0.274143	7.99361e-14	0.793278	0
Lamp5	273	0.199694	1.55542e-07	0.793278	0
Lamp5	274	0.159729	5.65787e-05	0.793278	0
Lamp5	275	0.0883907	0.0809383	0.793278	0
Lamp5	276	0.172568	9.81922e-06	0.793278	0
Lamp5	277	0.245354	3.70781e-11	0.793278	0
Lamp5	278	0.0955344	0.0471999	0.793278	0
Lamp5	279	0.293878	7.77156e-16	0.793278	0
Lamp5	280	0.445706	0	0.793278	0
Lamp5	281	0.126446	0.00282257	0.793278	0
Lamp5	282	0.405659	0	0.793278	0
Lamp5	283	0.170806	1.25861e-05	0.793278	0
Lamp5	284	0.198542	1.8778e-07	0.793278	0
Lamp5	285	0.161704	4.3598e-05	0.793278	0
Lamp5	286	0.211792	2.01537e-08	0.793278	0
Lamp5	287	0.186904	1.18388e-06	0.793278	0
Lamp5	288	0.490955	0	0.793278	0
Lamp5	289	0.153243	0.000130167	0.793278	0
Lamp5	290	0.280579	1.84297e-14	0.793278	0
Lamp5	291	0.124257	0.00353581	0.793278	0
Lamp5	292	0.1142	0.00946297	0.793278	0
Lamp5	293	0.259148	2.13074e-12	0.793278	0
Lamp5	294	0.445097	0	0.793278	0
Lamp5	295	0.334206	0	0.793278	0
Lamp5	296	0.251477	1.06359e-11	0.793278	0
Lamp5	297	0.189851	7.5061e-07	0.793278	0
Lamp5	298	0.179316	3.70442e-06	0.793278	0
Lamp5	299	0.652988	0	0.793278	0
Lamp5	300	0.129459	0.00205695	0.793278	0
Lamp5	301	0.453986	0	0.793278	0
Lamp5	302	0.447287	0	0.793278	0
Lamp5	303	0.240548	9.67083e-11	0.793278	0
Lamp5	304	0.332099	0	0.793278	0
Lamp5	305	0.207825	3.99122e-08	0.793278	0
Lamp5	306	0.267246	3.70259e-13	0.793278	0
Lamp5	307	0.205768	5.65996e-08	0.793278	0
Lamp5	308	0.157161	7.90161e-05	0.793278	0
Lamp5	309	0.338831	0	0.793278	0
Lamp5	310	0.342666	0	0.793278	0
Lamp5	311	0.305203	0	0.793278	0
Lamp5	312	0.311507	0	0.793278	0
Lamp5	313	0.204072	7.5281e-08	0.793278	0
Lamp5	314	0.216022	9.58782e-09	0.793278	0
Lamp5	315	0.101295	0.0296341	0.793278	0
Lamp5	316	0.302438	1.11022e-16	0.793278	0
Lamp5	317	0.231873	5.20038e-10	0.793278	0
Lamp5	318	0.176041	5.97354e-06	0.793278	0
Lamp5	319	0.384425	0	0.793278	0
Lamp5	320	0.0567873	0.522247	0.793278	0
Lamp5	321	0.145935	0.00031937	0.793278	0
Lamp5	322	0.0974108	0.0406817	0.793278	0
Lamp5	323	0.190312	6.98519e-07	0.793278	0
Lamp5	324	0.229832	7.65658e-10	0.793278	0
Lamp5	325	0.142347	0.000488326	0.793278	0
Lamp5	326	0.119632	0.00561816	0.793278	0
Lamp5	327	0.716179	0	0.793278	0
Lamp5	328	0.30866	0	0.793278	0
Lamp5	329	0.33251	0	0.793278	0
Lamp5	330	0.224483	2.07639e-09	0.793278	0
Lamp5	331	0.237453	1.77486e-10	0.793278	0
Lamp5	332	0.0607707	0.434538	0.793278	0
Lamp5	333	0.229799	7.70429e-10	0.793278	0
Lamp5	334	0.134298	0.00121808	0.793278	0
Lamp5	335	0.186871	1.18988e-06	0.793278	0
Lamp5	336	0.35139	0	0.793278	0
Lamp5	337	0.136471	0.000956744	0.793278	0
Lamp5	338	0.379076	0	0.793278	0
Lamp5	339	0.0791401	0.152852	0.793278	0
Lamp5	340	0.198278	1.96011e-07	0.793278	0
Lamp5	341	0.156749	8.33191e-05	0.793278	0
Lamp5	342	0.25128	1.10785e-11	0.793278	0
Lamp5	343	0.346781	0	0.793278	0
Lamp5	344	0.391849	0	0.793278	0
Lamp5	345	0.186164	1.32609e-06	0.793278	0
Lamp5	346	0.544434	0	0.793278	0
Lamp5	347	0.221602	3.51872e-09	0.793278	0
Lamp5	348	0.0885882	0.0797854	0.793278	0
Lamp5	349	0.161753	4.33131e-05	0.793278	0
Lamp5	350	0.173736	8.31623e-06	0.793278	0
Lamp5	351	0.247264	2.5202e-11	0.793278	0
Lamp5	352	0.0918638	0.0625983	0.793278	0
Lamp5	353	0.267164	3.77032e-13	0.793278	0
Lamp5	354	0.310322	0	0.793278	0
Lamp5	355	0.141738	0.000524269	0.793278	0
Lamp5	356	0.141326	0.000549946	0.793278	0
Lamp5	357	0.223857	2.32972e-09	0.793278	0
Lamp5	358	0.216779	8.38106e-09	0.793278	0
Lamp5	359	0.197998	2.05139e-07	0.793278	0
Lamp5	360	0.223989	2.27399e-09	0.793278	0
Lamp5	361	0.113871	0.00975916	0.793278	0
Lamp5	362	0.1833	2.04746e-06	0.793278	0
Lamp5	363	0.211315	2.18958e-08	0.793278	0
Lamp5	364	0.17925	3.7405e-06	0.793278	0
Lamp5	365	0.17	1.40894e-05	0.793278	0
Lamp5	366	0.378928	0	0.793278	0
Lamp5	367	0.140536	0.000602588	0.793278	0
Lamp5	368	0.42732	0	0.793278	0
Lamp5	369	0.131566	0.00164128	0.793278	0
Lamp5	370	0.241239	8.43501e-11	0.793278	0
Lamp5	371	0.272052	1.27787e-13	0.793278	0
Lamp5	372	0.143548	0.000424099	0.793278	0
Lamp5	373	0.1554	9.905e-05	0.793278	0
Lamp5	374	0.423814	0	0.793278	0
Lamp5	375	0.224252	2.16643e-09	0.793278	0
Lamp5	376	0.344543	0	0.793278	0
Lamp5	377	0.117064	0.00721018	0.793278	0
Lamp5	378	0.159021	6.20688e-05	0.793278	0
Lamp5	379	0.54078	0	0.793278	0
Lamp5	380	0.302997	1.11022e-16	0.793278	0
Lamp5	381	0.100308	0.0321579	0.793278	0
Lamp5	382	0.369677	0	0.793278	0
Lamp5	383	0.205899	5.5354e-08	0.793278	0
Lamp5	384	0.206294	5.1775e-08	0.793278	0
Lamp5	385	0.473211	0	0.793278	0
Lamp5	386	0.126924	0.00268586	0.793278	0
Lamp5	387	0.552862	0	0.793278	0
Lamp5	388	0.100884	0.0306637	0.793278	0
Lamp5	389	0.123599	0.00378079	0.793278	0
Lamp5	390	0.293665	8.88178e-16	0.793278	0
Lamp5	391	0.378483	0	0.793278	0
Lamp5	392	0.450974	0	0.793278	0
Lamp5	393	0.123401	0.00385727	0.793278	0
Lamp5	394	0.140108	0.000633042	0.793278	0
Lamp5	395	0.282291	1.24345e-14	0.793278	0
Lamp5	396	0.308972	0	0.793278	0
Lamp5	397	0.134216	0.00122918	0.793278	0
Lamp5	398	0.31368	0	0.793278	0
Lamp5	399	0.101065	0.0302068	0.793278	0
Lamp5	400	0.174691	7.2548e-06	0.793278	0
Lamp5	401	0.224203	2.18621e-09	0.793278	0
Lamp5	402	0.109822	0.0141543	0.793278	0
Lamp5	403	0.371093	0	0.793278	0
Lamp5	404	0.387685	0	0.793278	0
Lamp5	405	0.254094	6.17861e-12	0.793278	0
Lamp5	406	0.25337	7.1847e-12	0.793278	0
Lamp5	407	0.509868	0	0.793278	0
Lamp5	408	0.219676	4.98755e-09	0.793278	0
Lamp5	409	0.315721	0	0.793278	0
Lamp5	410	0.0671407	0.313128	0.793278	0
Lamp5	411	0.409708	0	0.793278	0
Lamp5	412	0.409939	0	0.793278	0
Lamp5	413	0.442826	0	0.793278	0
Lamp5	414	0.528698	0	0.793278	0
Lamp5	415	0.313268	0	0.793278	0
Lamp5	416	0.187513	1.0781e-06	0.793278	0
Lamp5	417	0.238902	1.33707e-10	0.793278	0
Lamp5	418	0.157572	7.4925e-05	0.793278	0
Lamp5	419	0.0489194	0.709836	0.793278	0
Lamp5	420	0.404161	0	0.793278	0
Lamp5	421	0.131829	0.0015952	0.793278	0
Lamp5	422	0.377891	0	0.793278	0
Lamp5	423	0.118513	0.00626777	0.793278	0
Lamp5	424	0.289385	2.33147e-15	0.793278	0
Lamp5	425	0.308841	0	0.793278	0
Lamp5	426	0.0706796	0.256751	0.793278	0
Lamp5	427	0.312281	0	0.793278	0
Lamp5	428	0.643491	0	0.793278	0
Lamp5	429	0.152503	0.000142848	0.793278	0
Lamp5	430	0.62894	0	0.793278	0
Lamp5	431	0.18246	2.32249e-06	0.793278	0
Lamp5	432	0.275707	5.61773e-14	0.793278	0
Lamp5	433	0.144618	0.000373683	0.793278	0
Lamp5	434	0.213142	1.5926e-08	0.793278	0
Lamp5	435	0.178806	3.99299e-06	0.793278	0
Lamp5	436	0.0896417	0.0738681	0.793278	0
Lamp5	437	0.132652	0.00145885	0.793278	0
Lamp5	438	0.311211	0	0.793278	0
Lamp5	439	0.183036	2.13018e-06	0.793278	0
Lamp5	440	0.290471	1.77636e-15	0.793278	0
Lamp5	441	0.321844	0	0.793278	0
Lamp5	442	0.174938	7.00222e-06	0.793278	0
Lamp5	443	0.313252	0	0.793278	0
Lamp5	444	0.230178	7.17278e-10	0.793278	0
Lamp5	445	0.174049	7.95309e-06	0.793278	0
Lamp5	446	0.308034	0	0.793278	0
Lamp5	447	0.354764	0	0.793278	0
Lamp5	448	0.254703	5.44054e-12	0.793278	0
Lamp5	449	0.191563	5.74136e-07	0.793278	0
Lamp5	450	0.108604	0.0157877	0.793278	0
Lamp5	451	0.111023	0.0126935	0.793278	0
Lamp5	452	0.346436	0	0.793278	0
Lamp5	453	0.137195	0.000881986	0.793278	0
Lamp5	454	0.133821	0.00128379	0.793278	0
Lamp5	455	0.116142	0.00787532	0.793278	0
Lamp5	456	0.425477	0	0.793278	0
Lamp5	457	0.324214	0	0.793278	0
Lamp5	458	0.348098	0	0.793278	0
Lamp5	459	0.328938	0	0.793278	0
Lamp5	460	0.45792	0	0.793278	0
Lamp5	461	0.280661	1.80966e-14	0.793278	0
Lamp5	462	0.551397	0	0.793278	0
Lamp5	463	0.269616	2.19602e-13	0.793278	0
Lamp5	464	0.257716	2.88725e-12	0.793278	0
Lamp5	465	0.228252	1.03057e-09	0.793278	0
Lamp5	466	0.486379	0	0.793278	0
Lamp5	467	0.33177	0	0.793278	0
Lamp5	468	0.213043	1.62035e-08	0.793278	0
Lamp5	469	0.100621	0.031339	0.793278	0
Lamp5	470	0.357497	0	0.793278	0
Lamp5	471	0.174411	7.55163e-06	0.793278	0
Lamp5	472	0.191842	5.49399e-07	0.793278	0
Lamp5	473	0.241881	7.4267e-11	0.793278	0
Lamp5	474	0.173901	8.12317e-06	0.793278	0
Lamp5	475	0.515662	0	0.793278	0
Lamp5	476	0.336411	0	0.793278	0
Lamp5	477	0.539381	0	0.793278	0
Lamp5	478	0.486313	0	0.793278	0
Lamp5	479	0.213422	1.51645e-08	0.793278	0
Lamp5	480	0.14024	0.000623521	0.793278	0
Lamp5	481	0.210656	2.45409e-08	0.793278	0
Lamp5	482	0.126677	0.00275579	0.793278	0
Lamp5	483	0.163416	3.46934e-05	0.793278	0
Lamp5	484	0.239247	1.24937e-10	0.793278	0
Lamp5	485	0.294636	6.66134e-16	0.793278	0
Lamp5	486	0.285352	6.10623e-15	0.793278	0
Lamp5	487	0.256629	3.63154e-12	0.793278	0
Lamp5	488	0.277649	3.61933e-14	0.793278	0
Lamp5	489	0.425444	0	0.793278	0
Lamp5	490	0.0743502	0.206563	0.793278	0
Lamp5	491	0.232943	4.24011e-10	0.793278	0
Lamp5	492	0.471006	0	0.793278	0
Lamp5	493	0.481721	0	0.793278	0
Lamp5	494	0.517785	0	0.793278	0
Lamp5	495	0.336872	0	0.793278	0
Lamp5	496	0.172255	1.02637e-05	0.793278	0
Lamp5	497	0.289895	2.10942e-15	0.793278	0
Lamp5	498	0.233305	3.95619e-10	0.793278	0
Lamp5	499	0.368064	0	0.793278	0
Lamp5	500	0.0804899	0.139928	0.793278	0
Lamp5	501	0.143845	0.000409532	0.793278	0
Lamp5	502	0.39338	0	0.793278	0
Lamp5	503	0.244004	4.8626e-11	0.793278	0
Lamp5	504	0.31159	0	0.793278	0
Lamp5	505	0.18246	2.32249e-06	0.793278	0
Lamp5	506	0.134874	0.00114296	0.793278	0
Lamp5	507	0.387553	0	0.793278	0
Lamp5	508	0.298635	2.22045e-16	0.793278	0
Lamp5	509	0.244778	4.16348e-11	0.793278	0
Lamp5	510	0.229026	8.91277e-10	0.793278	0
Lamp5	511	0.336889	0	0.793278	0
Lamp5	512	0.258637	2.37477e-12	0.793278	0
Lamp5	513	0.0977729	0.0395183	0.793278	0
Lamp5	514	0.16893	1.63509e-05	0.793278	0
Lamp5	515	0.349711	0	0.793278	0
Lamp5	516	0.151548	0.000160924	0.793278	0
Lamp5	517	0.194723	3.47839e-07	0.793278	0
Lamp5	518	0.417708	0	0.793278	0
Lamp5	519	0.457673	0	0.793278	0
Lamp5	520	0.169967	1.41543e-05	0.793278	0
Lamp5	521	0.160799	4.91492e-05	0.793278	0
Lamp5	522	0.603822	0	0.793278	0
Lamp5	523	0.335786	0	0.793278	0
Lamp5	524	0.334897	0	0.793278	0
Lamp5	525	0.323408	0	0.793278	0
Lamp5	526	0.0866459	0.0917457	0.793278	0
Lamp5	527	0.281649	1.44329e-14	0.793278	0
Lamp5	528	0.407733	0	0.793278	0
Lamp5	529	0.285681	5.66214e-15	0.793278	0
Lamp5	530	0.178526	4.16029e-06	0.793278	0
Lamp5	531	0.456735	0	0.793278	0
Lamp5	532	0.130561	0.00182853	0.793278	0
Lamp5	533	0.226293	1.48527e-09	0.793278	0
Lamp5	534	0.250177	1.39017e-11	0.793278	0
Lamp5	535	0.465656	0	0.793278	0
Lamp5	536	0.217174	7.81155e-09	0.793278	0
Lamp5	537	0.126381	0.00284193	0.793278	0
Lamp5	538	0.259543	1.95888e-12	0.793278	0
Lamp5	539	0.17502	6.91993e-06	0.793278	0
Lamp5	540	0.132125	0.00154481	0.793278	0
Lamp5	541	0.257568	2.97906e-12	0.793278	0
Lamp5	542	0.0825309	0.122078	0.793278	0
Lamp5	543	0.268909	2.56795e-13	0.793278	0
Lamp5	544	0.387866	0	0.793278	0
Lamp5	545	0.14424	0.00039084	0.793278	0
Lamp5	546	0.368196	0	0.793278	0
Lamp5	547	0.270456	1.82299e-13	0.793278	0
Lamp5	548	0.389034	0	0.793278	0
Lamp5	549	0.101872	0.028244	0.793278	0
Lamp5	550	0.20529	6.1347e-08	0.793278	0
Lamp5	551	0.142297	0.000491152	0.793278	0
Lamp5	552	0.124883	0.00331672	0.793278	0
Lamp5	553	0.173489	8.6141e-06	0.793278	0
Lamp5	554	0.184007	1.84022e-06	0.793278	0
Lamp5	555	0.258901	2.24554e-12	0.793278	0
Lamp5	556	0.484865	0	0.793278	0
Lamp5	557	0.105048	0.0215645	0.793278	0
Lamp5	558	0.0753543	0.194239	0.793278	0
Lamp5	559	0.133639	0.00130956	0.793278	0
Lamp5	560	0.45448	0	0.793278	0
Lamp5	561	0.444538	0	0.793278	0
Lamp5	562	0.417296	0	0.793278	0
Lamp5	563	0.2696	2.20379e-13	0.793278	0
Lamp5	564	0.209916	2.78885e-08	0.793278	0
Lamp5	565	0.177637	4.73763e-06	0.793278	0
Lamp5	566	0.519711	0	0.793278	0
Lamp5	567	0.59258	0	0.793278	0
Lamp5	568	0.174279	7.69531e-06	0.793278	0
Lamp5	569	0.281254	1.57652e-14	0.793278	0
Lamp5	570	0.100719	0.0310842	0.793278	0
Lamp5	571	0.347703	0	0.793278	0
Lamp5	572	0.11583	0.00811338	0.793278	0
Lamp5	573	0.349876	0	0.793278	0
Lamp5	574	0.119171	0.0058778	0.793278	0
Lamp5	575	0.392458	0	0.793278	0
Lamp5	576	0.329959	0	0.793278	0
Lamp5	577	0.158132	6.96833e-05	0.793278	0
Lamp5	578	0.131796	0.0016009	0.793278	0
Lamp5	579	0.311079	0	0.793278	0
Lamp5	580	0.11397	0.00966943	0.793278	0
Lamp5	581	0.330568	0	0.793278	0
Lamp5	582	0.456175	0	0.793278	0
Lamp5	583	0.188106	9.83959e-07	0.793278	0
Lamp5	584	0.221586	3.52927e-09	0.793278	0
Lamp5	585	0.118529	0.00625774	0.793278	0
Lamp5	586	0.149474	0.000207932	0.793278	0
Lamp5	587	0.457311	0	0.793278	0
Lamp5	588	0.119385	0.00575592	0.793278	0
Lamp5	589	0.195859	2.89931e-07	0.793278	0
Lamp5	590	0.0816914	0.12918	0.793278	0
Lamp5	591	0.289862	2.10942e-15	0.793278	0
Lamp5	592	0.599641	0	0.793278	0
Lamp5	593	0.261172	1.38267e-12	0.793278	0
Lamp5	594	0.522229	0	0.793278	0
Lamp5	595	0.216253	9.20367e-09	0.793278	0
Lamp5	596	0.147598	0.000261396	0.793278	0
Lamp5	597	0.190213	7.09379e-07	0.793278	0
Lamp5	598	0.38059	0	0.793278	0
Lamp5	599	0.275312	6.13953e-14	0.793278	0
Lamp5	600	0.311985	0	0.793278	0
Lamp5	601	0.122233	0.00433966	0.793278	0
Lamp5	602	0.0890491	0.0771491	0.793278	0
Lamp5	603	0.0606884	0.436267	0.793278	0
Lamp5	604	0.542854	0	0.793278	0
Lamp5	605	0.303508	1.11022e-16	0.793278	0
Lamp5	606	0.240515	9.7339e-11	0.793278	0
Lamp5	607	0.159268	6.00984e-05	0.793278	0
Lamp5	608	0.1501	0.000192538	0.793278	0
Lamp5	609	0.208994	3.26787e-08	0.793278	0
Lamp5	610	0.230145	7.21754e-10	0.793278	0
Lamp5	611	0.269649	2.18048e-13	0.793278	0
Lamp5	612	0.208763	3.39959e-08	0.793278	0
Lamp5	613	0.239099	1.28624e-10	0.793278	0
Lamp5	614	0.127829	0.00244325	0.793278	0
Lamp5	615	0.152042	0.00015132	0.793278	0
Lamp5	616	0.177259	5.00626e-06	0.793278	0
Lamp5	617	0.0874031	0.0869157	0.793278	0
Lamp5	618	0.213471	1.50338e-08	0.793278	0
Lamp5	619	0.289368	2.33147e-15	0.793278	0
Lamp5	620	0.127368	0.00256411	0.793278	0
Lamp5	621	0.161457	4.50496e-05	0.793278	0
Lamp5	622	0.237634	1.71328e-10	0.793278	0
Lamp5	623	0.29964	2.22045e-16	0.793278	0
Lamp5	624	0.290471	1.77636e-15	0.793278	0
Lamp5	625	0.170708	1.27615e-05	0.793278	0
Lamp5	626	0.445805	0	0.793278	0
Lamp5	627	0.140191	0.000627076	0.793278	0
Lamp5	628	0.136882	0.000913572	0.793278	0
Lamp5	629	0.147515	0.000264015	0.793278	0
Lamp5	630	0.300907	1.11022e-16	0.793278	0
Lamp5	631	0.178954	3.90706e-06	0.793278	0
Lamp5	632	0.102003	0.0279344	0.793278	0
Lamp5	633	0.225108	1.85002e-09	0.793278	0
Lamp5	634	0.403338	0	0.793278	0
Lamp5	635	0.512024	0	0.793278	0
Lamp5	636	0.44067	0	0.793278	0
Lamp5	637	0.174395	7.56944e-06	0.793278	0
Lamp5	638	0.121574	0.00463525	0.793278	0
Lamp5	639	0.0710747	0.250952	0.793278	0
Lamp5	640	0.428522	0	0.793278	0
Lamp5	641	0.13996	0.000643916	0.793278	0
Lamp5	642	0.145771	0.000325728	0.793278	0
Lamp5	643	0.208747	3.40919e-08	0.793278	0
Lamp5	644	0.17214	1.04322e-05	0.793278	0
Lamp5	645	0.120998	0.00490893	0.793278	0
Lamp5	646	0.392014	0	0.793278	0
Lamp5	647	0.14424	0.00039084	0.793278	0
Lamp5	648	0.0971639	0.0414919	0.793278	0
Lamp5	649	0.0741856	0.20864	0.793278	0
Lamp5	650	0.672312	0	0.793278	0
Lamp5	651	0.346518	0	0.793278	0
Lamp5	652	0.237256	1.8445e-10	0.793278	0
Lamp5	653	0.260465	1.60894e-12	0.793278	0
Lamp5	654	0.351225	0	0.793278	0
Lamp5	655	0.0998963	0.033264	0.793278	0
Lamp5	656	0.11848	0.00628788	0.793278	0
Lamp5	657	0.155778	9.4374e-05	0.793278	0
Lamp5	658	0.397396	0	0.793278	0
Lamp5	659	0.141261	0.000554162	0.793278	0
Lamp5	660	0.315869	0	0.793278	0
Lamp5	661	0.411996	0	0.793278	0
Lamp5	662	0.423666	0	0.793278	0
Lamp5	663	0.108225	0.0163288	0.793278	0
Lamp5	664	0.288447	2.88658e-15	0.793278	0
Lamp5	665	0.339094	0	0.793278	0
Lamp5	666	0.111139	0.0125608	0.793278	0
Lamp5	667	0.254901	5.22038e-12	0.793278	0
Lamp5	668	0.225898	1.59827e-09	0.793278	0
Lamp5	669	0.145145	0.000350989	0.793278	0
Lamp5	670	0.144125	0.000396207	0.793278	0
Lamp5	671	0.250934	1.18967e-11	0.793278	0
Lamp5	672	0.149556	0.000205842	0.793278	0
Lamp5	673	0.180172	3.26487e-06	0.793278	0
Lamp5	674	0.315293	0	0.793278	0
Lamp5	675	0.160947	4.81969e-05	0.793278	0
Lamp5	676	0.279608	2.30926e-14	0.793278	0
Lamp5	677	0.246654	2.85142e-11	0.793278	0
Lamp5	678	0.245272	3.76978e-11	0.793278	0
Lamp5	679	0.200451	1.37352e-07	0.793278	0
Lamp5	680	0.110776	0.0129821	0.793278	0
Lamp5	681	0.131714	0.00161521	0.793278	0
Lamp5	682	0.262143	1.12232e-12	0.793278	0
Lamp5	683	0.58272	0	0.793278	0
Lamp5	684	0.393462	0	0.793278	0
Lamp5	685	0.414284	0	0.793278	0
Lamp5	686	0.102645	0.0264679	0.793278	0
Lamp5	687	0.328395	0	0.793278	0
Lamp5	688	0.223956	2.2878e-09	0.793278	0
Lamp5	689	0.0891808	0.0764095	0.793278	0
Lamp5	690	0.155252	0.000100939	0.793278	0
Lamp5	691	0.181851	2.54395e-06	0.793278	0
Lamp5	692	0.260448	1.6146e-12	0.793278	0
Lamp5	693	0.59253	0	0.793278	0
Lamp5	694	0.151169	0.000168676	0.793278	0
Lamp5	695	0.492651	0	0.793278	0
Lamp5	696	0.533159	0	0.793278	0
Lamp5	697	0.117146	0.00715336	0.793278	0
Lamp5	698	0.272431	1.17462e-13	0.793278	0
Lamp5	699	0.351489	0	0.793278	0
Lamp5	700	0.406581	0	0.793278	0
Lamp5	701	0.184979	1.5885e-06	0.793278	0
Lamp5	702	0.357661	0	0.793278	0
Lamp5	703	0.240778	9.24039e-11	0.793278	0
Lamp5	704	0.35088	0	0.793278	0
Lamp5	705	0.135812	0.00102981	0.793278	0
Lamp5	706	0.12936	0.00207865	0.793278	0
Lamp5	707	0.114924	0.00883983	0.793278	0
Lamp5	708	0.123813	0.00369951	0.793278	0
Lamp5	709	0.352954	0	0.793278	0
Lamp5	710	0.54822	0	0.793278	0
Lamp5	711	0.516633	0	0.793278	0
Lamp5	712	0.700871	0	0.793278	0
Lamp5	713	0.184913	1.60446e-06	0.793278	0
Lamp5	714	0.235857	2.42039e-10	0.793278	0
Lamp5	715	0.15056	0.000181892	0.793278	0
Lamp5	716	0.204451	7.06502e-08	0.793278	0
Lamp5	717	0.182921	2.16737e-06	0.793278	0
Lamp5	718	0.200122	1.44992e-07	0.793278	0
Lamp5	719	0.217454	7.43114e-09	0.793278	0
Lamp5	720	0.0717989	0.240573	0.793278	0
Lamp5	721	0.383471	0	0.793278	0
Lamp5	722	0.175827	6.16104e-06	0.793278	0
Lamp5	723	0.0969499	0.0422054	0.793278	0
Lamp5	724	0.582654	0	0.793278	0
Lamp5	725	0.117953	0.00661768	0.793278	0
Lamp5	726	0.247477	2.41303e-11	0.793278	0
Lamp5	727	0.234639	3.06233e-10	0.793278	0
Lamp5	728	0.116488	0.00761962	0.793278	0
Lamp5	729	0.358649	0	0.793278	0
Lamp5	730	0.280398	1.92069e-14	0.793278	0
Lamp5	731	0.159301	5.98403e-05	0.793278	0
Lamp5	732	0.483811	0	0.793278	0
Lamp5	733	0.486527	0	0.793278	0
Lamp5	734	0.246918	2.70326e-11	0.793278	0
Lamp5	735	0.328297	0	0.793278	0
Lamp5	736	0.086613	0.0919607	0.793278	0
Lamp5	737	0.414482	0	0.793278	0
Lamp5	738	0.16284	3.74761e-05	0.793278	0
Lamp5	739	0.174559	7.39306e-06	0.793278	0
Lamp5	740	0.133113	0.00138731	0.793278	0
Lamp5	741	0.660675	0	0.793278	0
Lamp5	742	0.132767	0.00144065	0.793278	0
Lamp5	743	0.100324	0.0321143	0.793278	0
Lamp5	744	0.0856583	0.0983814	0.793278	0
Lamp5	745	0.21059	2.48219e-08	0.793278	0
Lamp5	746	0.224614	2.02659e-09	0.793278	0
Lamp5	747	0.346584	0	0.793278	0
Lamp5	748	0.296693	4.44089e-16	0.793278	0
Lamp5	749	0.348263	0	0.793278	0
Lamp5	750	0.218969	5.66547e-09	0.793278	0
Lamp5	751	0.134528	0.0011875	0.793278	0
Lamp5	752	0.0936908	0.0544663	0.793278	0
Lamp5	753	0.273402	9.448e-14	0.793278	0
Lamp5	754	0.110793	0.0129626	0.793278	0
Lamp5	755	0.437394	0	0.793278	0
Lamp5	756	0.148108	0.000245696	0.793278	0
Lamp5	757	0.156009	9.16313e-05	0.793278	0
Lamp5	758	0.358188	0	0.793278	0
Lamp5	759	0.204714	6.75932e-08	0.793278	0
Lamp5	760	0.320462	0	0.793278	0
Lamp5	761	0.21673	8.45503e-09	0.793278	0
Lamp5	762	0.30731	0	0.793278	0
Lamp5	763	0.324033	0	0.793278	0
Lamp5	764	0.526361	0	0.793278	0
Lamp5	765	0.0597337	0.456596	0.793278	0
Lamp5	766	0.112406	0.0111817	0.793278	0
Lamp5	767	0.107303	0.0177162	0.793278	0
Lamp5	768	0.6029	0	0.793278	0
Lamp5	769	0.167646	1.95244e-05	0.793278	0
Lamp5	770	0.190575	6.70341e-07	0.793278	0
Lamp5	771	0.229009	8.94039e-10	0.793278	0
Lamp5	772	0.423123	0	0.793278	0
Lamp5	773	0.150923	0.00017392	0.793278	0
Lamp5	774	0.151663	0.000158633	0.793278	0
Lamp5	775	0.268053	3.10196e-13	0.793278	0
Lamp5	776	0.230705	6.49247e-10	0.793278	0
Lamp5	777	0.250737	1.23905e-11	0.793278	0
Lamp5	778	0.222952	2.75052e-09	0.793278	0
Lamp5	779	0.486972	0	0.793278	0
Lamp5	780	0.32354	0	0.793278	0
Lamp5	781	0.280151	2.04281e-14	0.793278	0
Lamp5	782	0.232746	4.40327e-10	0.793278	0
Lamp5	783	0.323029	0	0.793278	0
Lamp5	784	0.370615	0	0.793278	0
Lamp5	785	0.403585	0	0.793278	0
Lamp5	786	0.171152	1.199e-05	0.793278	0
Lamp5	787	0.26909	2.46803e-13	0.793278	0
Lamp5	788	0.185061	1.56876e-06	0.793278	0
Lamp5	789	0.113163	0.0104246	0.793278	0
Lamp5	790	0.271838	1.34004e-13	0.793278	0
Lamp5	791	0.248119	2.11759e-11	0.793278	0
Lamp5	792	0.255378	4.72367e-12	0.793278	0
Lamp5	793	0.116455	0.00764364	0.793278	0
Lamp5	794	0.128405	0.0022996	0.793278	0
Lamp5	795	0.431386	0	0.793278	0
Lamp5	796	0.38966	0	0.793278	0
Lamp5	797	0.5631	0	0.793278	0
Lamp5	798	0.17558	6.38443e-06	0.793278	0
Lamp5	799	0.308495	0	0.793278	0
Lamp5	800	0.214327	1.29357e-08	0.793278	0
Lamp5	801	0.40793	0	0.793278	0
Lamp5	802	0.161062	4.74684e-05	0.793278	0
Lamp5	803	0.402778	0	0.793278	0
Lamp5	804	0.0812141	0.133367	0.793278	0
Lamp5	805	0.115731	0.0081899	0.793278	0
Lamp5	806	0.107929	0.0167637	0.793278	0
Lamp5	807	0.450299	0	0.793278	0
Lamp5	808	0.310701	0	0.793278	0
Lamp5	809	0.203628	8.10937e-08	0.793278	0
Lamp5	810	0.0859711	0.0962381	0.793278	0
Lamp5	811	0.399207	0	0.793278	0
Lamp5	812	0.397972	0	0.793278	0
Lamp5	813	0.198229	1.97592e-07	0.793278	0
Lamp5	814	0.0701858	0.264137	0.793278	0
Lamp5	815	0.34339	0	0.793278	0
Lamp5	816	0.330058	0	0.793278	0
Lamp5	817	0.124652	0.00339594	0.793278	0
Lamp5	818	0.270127	1.96176e-13	0.793278	0
Lamp5	819	0.189917	7.42945e-07	0.793278	0
Lamp5	820	0.189703	7.68136e-07	0.793278	0
Lamp5	821	0.186509	1.25779e-06	0.793278	0
Lamp5	822	0.192698	4.79967e-07	0.793278	0
Lamp5	823	0.270966	1.62759e-13	0.793278	0
Lamp5	824	0.185983	1.36328e-06	0.793278	0
Lamp5	825	0.247231	2.53709e-11	0.793278	0
Lamp5	826	0.416984	0	0.793278	0
Lamp5	827	0.364953	0	0.793278	0
Lamp5	828	0.105624	0.0205164	0.793278	0
Lamp5	829	0.340312	0	0.793278	0
Lamp5	830	0.59472	0	0.793278	0
Lamp5	831	0.116916	0.0073135	0.793278	0
Lamp5	832	0.228911	9.10792e-10	0.793278	0
Lamp5	833	0.0933781	0.0557901	0.793278	0
Lamp5	834	0.458907	0	0.793278	0
Lamp5	835	0.14187	0.000516293	0.793278	0
Lamp5	836	0.164667	2.93143e-05	0.793278	0
Lamp5	837	0.219841	4.84162e-09	0.793278	0
Lamp5	838	0.344427	0	0.793278	0
Lamp5	839	0.37213	0	0.793278	0
Lamp5	840	0.332115	0	0.793278	0
Lamp5	841	0.129952	0.00195159	0.793278	0
Lamp5	842	0.149425	0.000209195	0.793278	0
Lamp5	843	0.180732	3.0051e-06	0.793278	0
Lamp5	844	0.168551	1.72313e-05	0.793278	0
Lamp5	845	0.287015	4.10783e-15	0.793278	0
Lamp5	846	0.304561	1.11022e-16	0.793278	0
Lamp5	847	0.335687	0	0.793278	0
Lamp5	848	0.314849	0	0.793278	0
Lamp5	849	0.160041	5.43031e-05	0.793278	0
Lamp5	850	0.34153	0	0.793278	0
Lamp5	851	0.154231	0.000114912	0.793278	0
Lamp5	852	0.291344	1.44329e-15	0.793278	0
Lamp5	853	0.184238	1.77722e-06	0.793278	0
Lamp5	854	0.11239	0.0111987	0.793278	0
Lamp5	855	0.122809	0.00409533	0.793278	0
Lamp5	856	0.11392	0.0097142	0.793278	0
Lamp5	857	0.38087	0	0.793278	0
Lamp5	858	0.190526	6.75539e-07	0.793278	0
Lamp5	859	0.296743	4.44089e-16	0.793278	0
Lamp5	860	0.26458	6.62803e-13	0.793278	0
Lamp5	861	0.631804	0	0.793278	0
Lamp5	862	0.33279	0	0.793278	0
Lamp5	863	0.327622	0	0.793278	0
Lamp5	864	0.117064	0.00721018	0.793278	0
Lamp5	865	0.112521	0.0110634	0.793278	0
Lamp5	866	0.0914687	0.0644871	0.793278	0
Lamp5	867	0.29559	5.55112e-16	0.793278	0
Lamp5	868	0.28364	9.10383e-15	0.793278	0
Lamp5	869	0.167202	2.07543e-05	0.793278	0
Lamp5	870	0.401577	0	0.793278	0
Lamp5	871	0.192748	4.76231e-07	0.793278	0
Lamp5	872	0.132603	0.00146672	0.793278	0
Lamp5	873	0.126068	0.00293554	0.793278	0
Lamp5	874	0.289698	2.22045e-15	0.793278	0
Lamp5	875	0.186789	1.20499e-06	0.793278	0
Lamp5	876	0.160387	5.18894e-05	0.793278	0
Lamp5	877	0.458595	0	0.793278	0
Lamp5	878	0.177111	5.11531e-06	0.793278	0
Lamp5	879	0.403042	0	0.793278	0
Lamp5	880	0.17502	6.91993e-06	0.793278	0
Lamp5	881	0.222409	3.03768e-09	0.793278	0
Lamp5	882	0.177242	5.01827e-06	0.793278	0
Lamp5	883	0.505275	0	0.793278	0
Lamp5	884	0.0902507	0.0706201	0.793278	0
Lamp5	885	0.126265	0.00287609	0.793278	0
Lamp5	886	0.102744	0.0262484	0.793278	0
Lamp5	887	0.483861	0	0.793278	0
Lamp5	888	0.282505	1.18794e-14	0.793278	0
Lamp5	889	0.267312	3.65041e-13	0.793278	0
Lamp5	890	0.242967	5.98266e-11	0.793278	0
Lamp5	891	0.16256	3.89034e-05	0.793278	0
Lamp5	892	0.251477	1.06359e-11	0.793278	0
Lamp5	893	0.217043	7.99706e-09	0.793278	0
Lamp5	894	0.220845	4.03745e-09	0.793278	0
Lamp5	895	0.1076	0.0172592	0.793278	0
Lamp5	896	0.285138	6.43929e-15	0.793278	0
Lamp5	897	0.277863	3.44169e-14	0.793278	0
Lamp5	898	0.29057	1.77636e-15	0.793278	0
Lamp5	899	0.297401	3.33067e-16	0.793278	0
Lamp5	900	0.298537	2.22045e-16	0.793278	0
Lamp5	901	0.144042	0.000400083	0.793278	0
Lamp5	902	0.247823	2.24926e-11	0.793278	0
Lamp5	903	0.282126	1.28786e-14	0.793278	0
Lamp5	904	0.175843	6.14642e-06	0.793278	0
Lamp5	905	0.159745	5.64567e-05	0.793278	0
Lamp5	906	0.27146	1.45883e-13	0.793278	0
Lamp5	907	0.184435	1.72488e-06	0.793278	0
Lamp5	908	0.151202	0.000167988	0.793278	0
Lamp5	909	0.116916	0.0073135	0.793278	0
Lamp5	910	0.0836502	0.113109	0.793278	0
Lamp5	911	0.342502	0	0.793278	0
Lamp5	912	0.518032	0	0.793278	0
Lamp5	913	0.244251	4.62783e-11	0.793278	0
Lamp5	914	0.204533	6.96807e-08	0.793278	0
Lamp5	915	0.265699	5.19473e-13	0.793278	0
Lamp5	916	0.331885	0	0.793278	0
Lamp5	917	0.350765	0	0.793278	0
Lamp5	918	0.313696	0	0.793278	0
Lamp5	919	0.208451	3.58664e-08	0.793278	0
Lamp5	920	0.574572	0	0.793278	0
Lamp5	921	0.26351	8.35776e-13	0.793278	0
Lamp5	922	0.311787	0	0.793278	0
Lamp5	923	0.184221	1.78165e-06	0.793278	0
Lamp5	924	0.206591	4.92392e-08	0.793278	0
Lamp5	925	0.264975	6.08291e-13	0.793278	0
Lamp5	926	0.221717	3.44571e-09	0.793278	0
Lamp5	927	0.308577	0	0.793278	0
Lamp5	928	0.0993367	0.0348218	0.793278	0
Lamp5	929	0.377924	0	0.793278	0
Lamp5	930	0.501885	0	0.793278	0
Lamp5	931	0.191019	6.25262e-07	0.793278	0
Lamp5	932	0.856978	0	0.793278	0
Lamp5	933	0.412836	0	0.793278	0
Lamp5	934	0.423831	0	0.793278	0
Lamp5	935	0.115961	0.00801236	0.793278	0
Lamp5	936	0.102711	0.0263214	0.793278	0
Lamp5	937	0.158939	6.27391e-05	0.793278	0
Lamp5	938	0.161737	4.34079e-05	0.793278	0
Lamp5	939	0.271361	1.49103e-13	0.793278	0
Lamp5	940	0.0809014	0.136169	0.793278	0
Lamp5	941	0.238178	1.54082e-10	0.793278	0
Lamp5	942	0.147976	0.00024966	0.793278	0
Lamp5	943	0.116867	0.00734824	0.793278	0
Lamp5	944	0.0809672	0.135575	0.793278	0
Lamp5	945	0.110612	0.0131777	0.793278	0
Lamp5	946	0.406202	0	0.793278	0
Lamp5	947	0.402877	0	0.793278	0
Lamp5	948	0.176551	5.54827e-06	0.793278	0
Lamp5	949	0.293121	9.99201e-16	0.793278	0
Lamp5	950	0.116323	0.00774042	0.793278	0
Lamp5	951	0.356213	0	0.793278	0
Lamp5	952	0.183086	2.11443e-06	0.793278	0
Lamp5	953	0.462776	0	0.793278	0
Lamp5	954	0.239675	1.14855e-10	0.793278	0
Lamp5	955	0.314355	0	0.793278	0
Lamp5	956	0.156289	8.84025e-05	0.793278	0
Lamp5	957	0.320741	0	0.793278	0
Lamp5	958	0.318519	0	0.793278	0
Lamp5	959	0.192155	5.22972e-07	0.793278	0
Lamp5	960	0.387981	0	0.793278	0
Lamp5	961	0.426382	0	0.793278	0
Lamp5	962	0.145952	0.000318741	0.793278	0
Lamp5	963	0.130775	0.00178704	0.793278	0
Lamp5	964	0.119698	0.00558193	0.793278	0
Lamp5	965	0.267345	3.62377e-13	0.793278	0
Lamp5	966	0.297055	3.33067e-16	0.793278	0
Lamp5	967	0.457311	0	0.793278	0
Lamp5	968	0.174148	7.84162e-06	0.793278	0
Lamp5	969	0.0700377	0.266383	0.793278	0
Lamp5	970	0.213817	1.41494e-08	0.793278	0
Lamp5	971	0.480338	0	0.793278	0
Lamp5	972	0.322996	0	0.793278	0
Lamp5	973	0.139285	0.000695706	0.793278	0
Lamp5	974	0.159186	6.07485e-05	0.793278	0
Lamp5	975	0.343967	0	0.793278	0
Lamp5	976	0.479334	0	0.793278	0
Lamp5	977	0.365891	0	0.793278	0
Lamp5	978	0.188666	9.02374e-07	0.793278	0
Lamp5	979	0.086827	0.0905708	0.793278	0
Lamp5	980	0.144964	0.00035864	0.793278	0
Lamp5	981	0.113673	0.00994088	0.793278	0
Lamp5	982	0.28071	1.78746e-14	0.793278	0
Lamp5	983	0.508469	0	0.793278	0
Lamp5	984	0.203183	8.73411e-08	0.793278	0
Lamp5	985	0.201718	1.1142e-07	0.793278	0
Lamp5	986	0.170642	1.28798e-05	0.793278	0
Lamp5	987	0.146149	0.000311281	0.793278	0
Lamp5	988	0.250523	1.29483e-11	0.793278	0
Lamp5	989	0.206344	5.13437e-08	0.793278	0
Lamp5	990	0.0844567	0.106989	0.793278	0
Lamp5	991	0.11876	0.00611885	0.793278	0
Lamp5	992	0.122052	0.00441918	0.793278	0
Lamp5	993	0.363768	0	0.793278	0
Lamp5	994	0.190114	7.20401e-07	0.793278	0
Lamp5	995	0.124241	0.00354176	0.793278	0
Lamp5	996	0.189637	7.76052e-07	0.793278	0
Lamp5	997	0.154379	0.000112775	0.793278	0
Lamp5	998	0.172337	1.01449e-05	0.793278	0
Lamp5	999	0.328297	0	0.793278	0
Lamp5	1000	0.593666	0	0.793278	0
Meis2	1	0.512327	5.22973e-08	0.724448	6.66134e-16
Meis2	2	0.157678	0.368862	0.724448	6.66134e-16
Meis2	3	0.159476	0.355404	0.724448	6.66134e-16
Meis2	4	0.172573	0.269453	0.724448	6.66134e-16
Meis2	5	0.214432	0.0945964	0.724448	6.66134e-16
Meis2	6	0.256549	0.0259179	0.724448	6.66134e-16
Meis2	7	0.300976	0.00521794	0.724448	6.66134e-16
Meis2	8	0.407036	3.72054e-05	0.724448	6.66134e-16
Meis2	9	0.301233	0.00507438	0.724448	6.66134e-16
Meis2	10	0.368772	0.000265426	0.724448	6.66134e-16
Meis2	11	0.220082	0.0798523	0.724448	6.66134e-16
Meis2	12	0.366204	0.00029425	0.724448	6.66134e-16
Meis2	13	0.269902	0.0164137	0.724448	6.66134e-16
Meis2	14	0.0834617	0.963628	0.724448	6.66134e-16
Meis2	15	0.376733	0.000179968	0.724448	6.66134e-16
Meis2	16	0.303801	0.00460606	0.724448	6.66134e-16
Meis2	17	0.41885	1.85984e-05	0.724448	6.66134e-16
Meis2	18	0.185157	0.200996	0.724448	6.66134e-16
Meis2	19	0.364407	0.000321864	0.724448	6.66134e-16
Meis2	20	0.515922	3.99573e-08	0.724448	6.66134e-16
Meis2	21	0.434001	7.80215e-06	0.724448	6.66134e-16
Meis2	22	0.293015	0.00706417	0.724448	6.66134e-16
Meis2	23	0.24679	0.0356014	0.724448	6.66134e-16
Meis2	24	0.224448	0.0707126	0.724448	6.66134e-16
Meis2	25	0.421418	1.65883e-05	0.724448	6.66134e-16
Meis2	26	0.360041	0.000393078	0.724448	6.66134e-16
Meis2	27	0.174628	0.256295	0.724448	6.66134e-16
Meis2	28	0.251156	0.0310142	0.724448	6.66134e-16
Meis2	29	0.212635	0.0994737	0.724448	6.66134e-16
Meis2	30	0.325886	0.00188441	0.724448	6.66134e-16
Meis2	31	0.581921	2.427e-10	0.724448	6.66134e-16
Meis2	32	0.479456	4.67657e-07	0.724448	6.66134e-16
Meis2	33	0.371597	0.000224774	0.724448	6.66134e-16
Meis2	34	0.512327	5.22973e-08	0.724448	6.66134e-16
Meis2	35	0.106061	0.823768	0.724448	6.66134e-16
Meis2	36	0.267078	0.018256	0.724448	6.66134e-16
Meis2	37	0.227016	0.0657417	0.724448	6.66134e-16
Meis2	38	0.249358	0.0329038	0.724448	6.66134e-16
Meis2	39	0.199538	0.140109	0.724448	6.66134e-16
Meis2	40	0.195942	0.15379	0.724448	6.66134e-16
Meis2	41	0.381356	0.000139002	0.724448	6.66134e-16
Meis2	42	0.170005	0.284725	0.724448	6.66134e-16
Meis2	43	0.208526	0.110124	0.724448	6.66134e-16
Meis2	44	0.32075	0.0022993	0.724448	6.66134e-16
Meis2	45	0.269132	0.0167583	0.724448	6.66134e-16
Meis2	46	0.199538	0.140109	0.724448	6.66134e-16
Meis2	47	0.578326	3.31496e-10	0.724448	6.66134e-16
Meis2	48	0.571905	5.41719e-10	0.724448	6.66134e-16
Meis2	49	0.180791	0.222489	0.724448	6.66134e-16
Meis2	50	0.228043	0.0635912	0.724448	6.66134e-16
Meis2	51	0.294813	0.00658648	0.724448	6.66134e-16
Meis2	52	0.129687	0.608967	0.724448	6.66134e-16
Meis2	53	0.483821	3.64139e-07	0.724448	6.66134e-16
Meis2	54	0.360812	0.000384718	0.724448	6.66134e-16
Meis2	55	0.61659	1.27964e-11	0.724448	6.66134e-16
Meis2	56	0.351053	0.000602982	0.724448	6.66134e-16
Meis2	57	0.348485	0.000675794	0.724448	6.66134e-16
Meis2	58	0.597072	6.77027e-11	0.724448	6.66134e-16
Meis2	59	0.640729	1.32361e-12	0.724448	6.66134e-16
Meis2	60	0.407293	3.52109e-05	0.724448	6.66134e-16
Meis2	61	0.752183	3.33067e-16	0.724448	6.66134e-16
Meis2	62	0.133282	0.575125	0.724448	6.66134e-16
Meis2	63	0.265537	0.0190193	0.724448	6.66134e-16
Meis2	64	0.411659	2.81069e-05	0.724448	6.66134e-16
Meis2	65	0.309964	0.00362363	0.724448	6.66134e-16
Meis2	66	0.310734	0.00353994	0.724448	6.66134e-16
Meis2	67	0.258346	0.0243902	0.724448	6.66134e-16
Meis2	68	0.244992	0.0377441	0.724448	6.66134e-16
Meis2	69	0.170005	0.284725	0.724448	6.66134e-16
Meis2	70	0.249358	0.0329038	0.724448	6.66134e-16
Meis2	71	0.377761	0.000167778	0.724448	6.66134e-16
Meis2	72	0.187982	0.18719	0.724448	6.66134e-16
Meis2	73	0.446328	3.9344e-06	0.724448	6.66134e-16
Meis2	74	0.388546	9.54159e-05	0.724448	6.66134e-16
Meis2	75	0.482024	4.12358e-07	0.724448	6.66134e-16
Meis2	76	0.449153	3.16218e-06	0.724448	6.66134e-16
Meis2	77	0.120185	0.698255	0.724448	6.66134e-16
Meis2	78	0.358757	0.000427561	0.724448	6.66134e-16
Meis2	79	0.259117	0.0238884	0.724448	6.66134e-16
Meis2	80	0.111197	0.780116	0.724448	6.66134e-16
Meis2	81	0.367745	0.000278794	0.724448	6.66134e-16
Meis2	82	0.359014	0.000420257	0.724448	6.66134e-16
Meis2	83	0.576528	3.8707e-10	0.724448	6.66134e-16
Meis2	84	0.534669	1.00465e-08	0.724448	6.66134e-16
Meis2	85	0.378531	0.000164533	0.724448	6.66134e-16
Meis2	86	0.337699	0.00110283	0.724448	6.66134e-16
Meis2	87	0.25398	0.0280668	0.724448	6.66134e-16
Meis2	88	0.413457	2.53421e-05	0.724448	6.66134e-16
Meis2	89	0.45095	2.82569e-06	0.724448	6.66134e-16
Meis2	90	0.15357	0.401503	0.724448	6.66134e-16
Meis2	91	0.274268	0.0141353	0.724448	6.66134e-16
Meis2	92	0.374936	0.000196682	0.724448	6.66134e-16
Meis2	93	0.299178	0.00560145	0.724448	6.66134e-16
Meis2	94	0.491012	2.19992e-07	0.724448	6.66134e-16
Meis2	95	0.423986	1.45354e-05	0.724448	6.66134e-16
Meis2	96	0.368772	0.000265426	0.724448	6.66134e-16
Meis2	97	0.342835	0.000896686	0.724448	6.66134e-16
Meis2	98	0.128146	0.623082	0.724448	6.66134e-16
Meis2	99	0.373395	0.000205495	0.724448	6.66134e-16
Meis2	100	0.24037	0.043872	0.724448	6.66134e-16
Meis2	101	0.439137	6.04184e-06	0.724448	6.66134e-16
Meis2	102	0.114792	0.747705	0.724448	6.66134e-16
Meis2	103	0.61659	1.27964e-11	0.724448	6.66134e-16
Meis2	104	0.311762	0.00336355	0.724448	6.66134e-16
Meis2	105	0.38829	0.000100027	0.724448	6.66134e-16
Meis2	106	0.273498	0.0144299	0.724448	6.66134e-16
Meis2	107	0.512327	5.22973e-08	0.724448	6.66134e-16
Meis2	108	0.213405	0.0973483	0.724448	6.66134e-16
Meis2	109	0.328711	0.00165076	0.724448	6.66134e-16
Meis2	110	0.176425	0.24588	0.724448	6.66134e-16
Meis2	111	0.243195	0.0399869	0.724448	6.66134e-16
Meis2	112	0.406266	3.82756e-05	0.724448	6.66134e-16
Meis2	113	0.262712	0.0211218	0.724448	6.66134e-16
Meis2	114	0.359014	0.000420257	0.724448	6.66134e-16
Meis2	115	0.502568	1.01318e-07	0.724448	6.66134e-16
Meis2	116	0.533641	1.11754e-08	0.724448	6.66134e-16
Meis2	117	0.322548	0.002128	0.724448	6.66134e-16
Meis2	118	0.396507	6.35482e-05	0.724448	6.66134e-16
Meis2	119	0.194915	0.158112	0.724448	6.66134e-16
Meis2	120	0.4019	4.7269e-05	0.724448	6.66134e-16
Meis2	121	0.166667	0.304893	0.724448	6.66134e-16
Meis2	122	0.347201	0.000733342	0.724448	6.66134e-16
Meis2	123	0.361582	0.000376499	0.724448	6.66134e-16
Meis2	124	0.204931	0.121357	0.724448	6.66134e-16
Meis2	125	0.334874	0.0012754	0.724448	6.66134e-16
Meis2	126	0.399076	5.69458e-05	0.724448	6.66134e-16
Meis2	127	0.365177	0.000316726	0.724448	6.66134e-16
Meis2	128	0.316384	0.00274987	0.724448	6.66134e-16
Meis2	129	0.225475	0.0682638	0.724448	6.66134e-16
Meis2	130	0.266307	0.0186361	0.724448	6.66134e-16
Meis2	131	0.201335	0.133605	0.724448	6.66134e-16
Meis2	132	0.348998	0.000675766	0.724448	6.66134e-16
Meis2	133	0.232409	0.0559264	0.724448	6.66134e-16
Meis2	134	0.157678	0.368862	0.724448	6.66134e-16
Meis2	135	0.355419	0.000500383	0.724448	6.66134e-16
Meis2	136	0.138932	0.524104	0.724448	6.66134e-16
Meis2	137	0.217257	0.0869859	0.724448	6.66134e-16
Meis2	138	0.431176	9.60785e-06	0.724448	6.66134e-16
Meis2	139	0.415254	2.28529e-05	0.724448	6.66134e-16
Meis2	140	0.284797	0.00969532	0.724448	6.66134e-16
Meis2	141	0.281202	0.0110584	0.724448	6.66134e-16
Meis2	142	0.161274	0.342187	0.724448	6.66134e-16
Meis2	143	0.684386	1.74305e-14	0.724448	6.66134e-16
Meis2	144	0.291217	0.00757319	0.724448	6.66134e-16
Meis2	145	0.161017	0.344943	0.724448	6.66134e-16
Meis2	146	0.317155	0.00268163	0.724448	6.66134e-16
Meis2	147	0.187982	0.18719	0.724448	6.66134e-16
Meis2	148	0.491012	2.19992e-07	0.724448	6.66134e-16
Meis2	149	0.337699	0.00110283	0.724448	6.66134e-16
Meis2	150	0.182589	0.213231	0.724448	6.66134e-16
Meis2	151	0.108629	0.803126	0.724448	6.66134e-16
Meis2	152	0.432974	8.63501e-06	0.724448	6.66134e-16
Meis2	153	0.307396	0.00397825	0.724448	6.66134e-16
Meis2	154	0.671032	6.72795e-14	0.724448	6.66134e-16
Meis2	155	0.278634	0.012142	0.724448	6.66134e-16
Meis2	156	0.34566	0.000778062	0.724448	6.66134e-16
Meis2	157	0.51772	3.48929e-08	0.724448	6.66134e-16
Meis2	158	0.155881	0.382467	0.724448	6.66134e-16
Meis2	159	0.368002	0.000268976	0.724448	6.66134e-16
Meis2	160	0.34566	0.000778062	0.724448	6.66134e-16
Meis2	161	0.449923	3.14674e-06	0.724448	6.66134e-16
Meis2	162	0.423986	1.45354e-05	0.724448	6.66134e-16
Meis2	163	0.338469	0.00108469	0.724448	6.66134e-16
Meis2	164	0.123523	0.668244	0.724448	6.66134e-16
Meis2	165	0.355419	0.000500383	0.724448	6.66134e-16
Meis2	166	0.446328	3.9344e-06	0.724448	6.66134e-16
Meis2	167	0.19209	0.170367	0.724448	6.66134e-16
Meis2	168	0.435542	7.42946e-06	0.724448	6.66134e-16
Meis2	169	0.451721	2.80799e-06	0.724448	6.66134e-16
Meis2	170	0.302773	0.00485724	0.724448	6.66134e-16
Meis2	171	0.204931	0.121357	0.724448	6.66134e-16
Meis2	172	0.211864	0.101153	0.724448	6.66134e-16
Meis2	173	0.557781	1.76703e-09	0.724448	6.66134e-16
Meis2	174	0.174628	0.256295	0.724448	6.66134e-16
Meis2	175	0.150488	0.423918	0.724448	6.66134e-16
Meis2	176	0.186954	0.192493	0.724448	6.66134e-16
Meis2	177	0.14792	0.444934	0.724448	6.66134e-16
Meis2	178	0.25398	0.0280668	0.724448	6.66134e-16
Meis2	179	0.316127	0.00283697	0.724448	6.66134e-16
Meis2	180	0.238829	0.0456087	0.724448	6.66134e-16
Meis2	181	0.169748	0.287178	0.724448	6.66134e-16
Meis2	182	0.234206	0.05293	0.724448	6.66134e-16
Meis2	183	0.193888	0.162855	0.724448	6.66134e-16
Meis2	184	0.250128	0.0322479	0.724448	6.66134e-16
Meis2	185	0.146122	0.460408	0.724448	6.66134e-16
Meis2	186	0.389317	9.40727e-05	0.724448	6.66134e-16
Meis2	187	0.206728	0.115617	0.724448	6.66134e-16
Meis2	188	0.280431	0.0113677	0.724448	6.66134e-16
Meis2	189	0.117617	0.722462	0.724448	6.66134e-16
Meis2	190	0.349255	0.00065672	0.724448	6.66134e-16
Meis2	191	0.1736	0.262898	0.724448	6.66134e-16
Meis2	192	0.238829	0.0456087	0.724448	6.66134e-16
Meis2	193	0.234206	0.05293	0.724448	6.66134e-16
Meis2	194	0.331279	0.00149433	0.724448	6.66134e-16
Meis2	195	0.324345	0.00196926	0.724448	6.66134e-16
Meis2	196	0.227786	0.0646056	0.724448	6.66134e-16
Meis2	197	0.325116	0.00193281	0.724448	6.66134e-16
Meis2	198	0.391115	8.53756e-05	0.724448	6.66134e-16
Meis2	199	0.571135	6.12259e-10	0.724448	6.66134e-16
Meis2	200	0.408064	3.45546e-05	0.724448	6.66134e-16
Meis2	201	0.33924	0.00105253	0.724448	6.66134e-16
Meis2	202	0.244992	0.0377441	0.724448	6.66134e-16
Meis2	203	0.34489	0.000795933	0.724448	6.66134e-16
Meis2	204	0.164869	0.316857	0.724448	6.66134e-16
Meis2	205	0.0909091	0.928338	0.724448	6.66134e-16
Meis2	206	0.234206	0.05293	0.724448	6.66134e-16
Meis2	207	0.267334	0.0178551	0.724448	6.66134e-16
Meis2	208	0.259117	0.0238884	0.724448	6.66134e-16
Meis2	209	0.285824	0.00930141	0.724448	6.66134e-16
Meis2	210	0.280688	0.0110903	0.724448	6.66134e-16
Meis2	211	0.175398	0.252326	0.724448	6.66134e-16
Meis2	212	0.330508	0.00152435	0.724448	6.66134e-16
Meis2	213	0.41962	1.84312e-05	0.724448	6.66134e-16
Meis2	214	0.368002	0.000268976	0.724448	6.66134e-16
Meis2	215	0.0885978	0.941183	0.724448	6.66134e-16
Meis2	216	0.352851	0.000553532	0.724448	6.66134e-16
Meis2	217	0.266307	0.0186361	0.724448	6.66134e-16
Meis2	218	0.291217	0.00757319	0.724448	6.66134e-16
Meis2	219	0.352851	0.000553532	0.724448	6.66134e-16
Meis2	220	0.252953	0.0292233	0.724448	6.66134e-16
Meis2	221	0.154083	0.396144	0.724448	6.66134e-16
Meis2	222	0.204931	0.121357	0.724448	6.66134e-16
Meis2	223	0.177966	0.238073	0.724448	6.66134e-16
Meis2	224	0.132768	0.579408	0.724448	6.66134e-16
Meis2	225	0.1736	0.262898	0.724448	6.66134e-16
Meis2	226	0.326913	0.00178668	0.724448	6.66134e-16
Meis2	227	0.26451	0.0198448	0.724448	6.66134e-16
Meis2	228	0.188752	0.184235	0.724448	6.66134e-16
Meis2	229	0.273498	0.0144299	0.724448	6.66134e-16
Meis2	230	0.338469	0.00108469	0.724448	6.66134e-16
Meis2	231	0.214689	0.0932629	0.724448	6.66134e-16
Meis2	232	0.326913	0.00178668	0.724448	6.66134e-16
Meis2	233	0.234206	0.05293	0.724448	6.66134e-16
Meis2	234	0.192347	0.168479	0.724448	6.66134e-16
Meis2	235	0.214689	0.0932629	0.724448	6.66134e-16
Meis2	236	0.220082	0.0798523	0.724448	6.66134e-16
Meis2	237	0.353621	0.000545334	0.724448	6.66134e-16
Meis2	238	0.375193	0.000187875	0.724448	6.66134e-16
Meis2	239	0.724448	6.66134e-16	0.724448	6.66134e-16
Meis2	240	0.163071	0.329309	0.724448	6.66134e-16
Meis2	241	0.327684	0.0017452	0.724448	6.66134e-16
Meis2	242	0.364407	0.000321864	0.724448	6.66134e-16
Meis2	243	0.640729	1.32361e-12	0.724448	6.66134e-16
Meis2	244	0.434771	7.74971e-06	0.724448	6.66134e-16
Meis2	245	0.340267	0.000999178	0.724448	6.66134e-16
Meis2	246	0.169235	0.289012	0.724448	6.66134e-16
Meis2	247	0.132768	0.579408	0.724448	6.66134e-16
Meis2	248	0.182589	0.213231	0.724448	6.66134e-16
Meis2	249	0.203133	0.127351	0.724448	6.66134e-16
Meis2	250	0.365177	0.000316726	0.724448	6.66134e-16
Meis2	251	0.181561	0.21882	0.724448	6.66134e-16
Meis2	252	0.563174	1.1286e-09	0.724448	6.66134e-16
Meis2	253	0.31433	0.00305614	0.724448	6.66134e-16
Meis2	254	0.323318	0.00208982	0.724448	6.66134e-16
Meis2	255	0.210067	0.106257	0.724448	6.66134e-16
Meis2	256	0.645095	9.19265e-13	0.724448	6.66134e-16
Meis2	257	0.386749	0.000104809	0.724448	6.66134e-16
Meis2	258	0.387519	0.000103543	0.724448	6.66134e-16
Meis2	259	0.242424	0.0407658	0.724448	6.66134e-16
Meis2	260	0.192347	0.168479	0.724448	6.66134e-16
Meis2	261	0.362609	0.000351971	0.724448	6.66134e-16
Meis2	262	0.434001	7.80215e-06	0.724448	6.66134e-16
Meis2	263	0.231638	0.0570186	0.724448	6.66134e-16
Meis2	264	0.193374	0.163609	0.724448	6.66134e-16
Meis2	265	0.250385	0.031626	0.724448	6.66134e-16
Meis2	266	0.255778	0.026437	0.724448	6.66134e-16
Meis2	267	0.481253	4.13453e-07	0.724448	6.66134e-16
Meis2	268	0.159476	0.355404	0.724448	6.66134e-16
Meis2	269	0.373395	0.000205495	0.724448	6.66134e-16
Meis2	270	0.118901	0.711451	0.724448	6.66134e-16
Meis2	271	0.254751	0.0275266	0.724448	6.66134e-16
Meis2	272	0.251156	0.0310142	0.724448	6.66134e-16
Meis2	273	0.181561	0.21882	0.724448	6.66134e-16
Meis2	274	0.107601	0.810926	0.724448	6.66134e-16
Meis2	275	0.298408	0.00571798	0.724448	6.66134e-16
Meis2	276	0.258346	0.0243902	0.724448	6.66134e-16
Meis2	277	0.183359	0.209746	0.724448	6.66134e-16
Meis2	278	0.237031	0.0482351	0.724448	6.66134e-16
Meis2	279	0.299949	0.00544213	0.724448	6.66134e-16
Meis2	280	0.169235	0.289012	0.724448	6.66134e-16
Meis2	281	0.333847	0.00133458	0.724448	6.66134e-16
Meis2	282	0.555984	2.04438e-09	0.724448	6.66134e-16
Meis2	283	0.234977	0.0518921	0.724448	6.66134e-16
Meis2	284	0.256292	0.0264187	0.724448	6.66134e-16
Meis2	285	0.326913	0.00178668	0.724448	6.66134e-16
Meis2	286	0.238829	0.0456087	0.724448	6.66134e-16
Meis2	287	0.303544	0.00472543	0.724448	6.66134e-16
Meis2	288	0.614792	1.50404e-11	0.724448	6.66134e-16
Meis2	289	0.193374	0.163609	0.724448	6.66134e-16
Meis2	290	0.144325	0.476204	0.724448	6.66134e-16
Meis2	291	0.355419	0.000500383	0.724448	6.66134e-16
Meis2	292	0.104263	0.83903	0.724448	6.66134e-16
Meis2	293	0.232409	0.0559264	0.724448	6.66134e-16
Meis2	294	0.349255	0.00065672	0.724448	6.66134e-16
Meis2	295	0.184129	0.206439	0.724448	6.66134e-16
Meis2	296	0.20339	0.126755	0.724448	6.66134e-16
Meis2	297	0.479199	4.91704e-07	0.724448	6.66134e-16
Meis2	298	0.225218	0.0693017	0.724448	6.66134e-16
Meis2	299	0.589111	1.28354e-10	0.724448	6.66134e-16
Meis2	300	0.341294	0.000936882	0.724448	6.66134e-16
Meis2	301	0.479456	4.67657e-07	0.724448	6.66134e-16
Meis2	302	0.57473	4.51711e-10	0.724448	6.66134e-16
Meis2	303	0.261941	0.0215594	0.724448	6.66134e-16
Meis2	304	0.377761	0.000167778	0.724448	6.66134e-16
Meis2	305	0.252183	0.0297949	0.724448	6.66134e-16
Meis2	306	0.32152	0.00225832	0.724448	6.66134e-16
Meis2	307	0.564972	9.70527e-10	0.724448	6.66134e-16
Meis2	308	0.297637	0.00584384	0.724448	6.66134e-16
Meis2	309	0.374165	0.000202111	0.724448	6.66134e-16
Meis2	310	0.405496	3.88394e-05	0.724448	6.66134e-16
Meis2	311	0.453518	2.50258e-06	0.724448	6.66134e-16
Meis2	312	0.452748	2.52605e-06	0.724448	6.66134e-16
Meis2	313	0.465074	1.23333e-06	0.724448	6.66134e-16
Meis2	314	0.28942	0.00811483	0.724448	6.66134e-16
Meis2	315	0.193374	0.163609	0.724448	6.66134e-16
Meis2	316	0.409861	3.1171e-05	0.724448	6.66134e-16
Meis2	317	0.290447	0.00772657	0.724448	6.66134e-16
Meis2	318	0.220082	0.0798523	0.724448	6.66134e-16
Meis2	319	0.429379	1.06757e-05	0.724448	6.66134e-16
Meis2	320	0.168207	0.295921	0.724448	6.66134e-16
Meis2	321	0.474063	6.75711e-07	0.724448	6.66134e-16
Meis2	322	0.387519	0.000103543	0.724448	6.66134e-16
Meis2	323	0.504366	8.88948e-08	0.724448	6.66134e-16
Meis2	324	0.440935	5.43878e-06	0.724448	6.66134e-16
Meis2	325	0.328711	0.00165076	0.724448	6.66134e-16
Meis2	326	0.167437	0.300355	0.724448	6.66134e-16
Meis2	327	0.846687	3.33067e-16	0.724448	6.66134e-16
Meis2	328	0.414227	2.5081e-05	0.724448	6.66134e-16
Meis2	329	0.174371	0.258714	0.724448	6.66134e-16
Meis2	330	0.201335	0.133605	0.724448	6.66134e-16
Meis2	331	0.175398	0.252326	0.724448	6.66134e-16
Meis2	332	0.31433	0.00305614	0.724448	6.66134e-16
Meis2	333	0.281459	0.0108614	0.724448	6.66134e-16
Meis2	334	0.352851	0.000553532	0.724448	6.66134e-16
Meis2	335	0.218285	0.0841209	0.724448	6.66134e-16
Meis2	336	0.294042	0.00672252	0.724448	6.66134e-16
Meis2	337	0.204674	0.122935	0.724448	6.66134e-16
Meis2	338	0.430406	9.68077e-06	0.724448	6.66134e-16
Meis2	339	0.432203	8.68964e-06	0.724448	6.66134e-16
Meis2	340	0.199024	0.142602	0.724448	6.66134e-16
Meis2	341	0.654083	3.66596e-13	0.724448	6.66134e-16
Meis2	342	0.402671	4.68035e-05	0.724448	6.66134e-16
Meis2	343	0.344633	0.000827047	0.724448	6.66134e-16
Meis2	344	0.25398	0.0280668	0.724448	6.66134e-16
Meis2	345	0.404468	4.23517e-05	0.724448	6.66134e-16
Meis2	346	0.360812	0.000384718	0.724448	6.66134e-16
Meis2	347	0.430406	9.68077e-06	0.724448	6.66134e-16
Meis2	348	0.171803	0.27371	0.724448	6.66134e-16
Meis2	349	0.405496	3.88394e-05	0.724448	6.66134e-16
Meis2	350	0.202876	0.128985	0.724448	6.66134e-16
Meis2	351	0.42039	1.77507e-05	0.724448	6.66134e-16
Meis2	352	0.196713	0.151037	0.724448	6.66134e-16
Meis2	353	0.305598	0.0042813	0.724448	6.66134e-16
Meis2	354	0.150488	0.423918	0.724448	6.66134e-16
Meis2	355	0.174628	0.256295	0.724448	6.66134e-16
Meis2	356	0.34566	0.000778062	0.724448	6.66134e-16
Meis2	357	0.220082	0.0798523	0.724448	6.66134e-16
Meis2	358	0.191577	0.171188	0.724448	6.66134e-16
Meis2	359	0.154083	0.396144	0.724448	6.66134e-16
Meis2	360	0.181818	0.216677	0.724448	6.66134e-16
Meis2	361	0.234206	0.05293	0.724448	6.66134e-16
Meis2	362	0.305598	0.0042813	0.724448	6.66134e-16
Meis2	363	0.359014	0.000420257	0.724448	6.66134e-16
Meis2	364	0.127119	0.634204	0.724448	6.66134e-16
Meis2	365	0.193374	0.163609	0.724448	6.66134e-16
Meis2	366	0.524653	2.0963e-08	0.724448	6.66134e-16
Meis2	367	0.25398	0.0280668	0.724448	6.66134e-16
Meis2	368	0.241397	0.0423323	0.724448	6.66134e-16
Meis2	369	0.477658	5.28901e-07	0.724448	6.66134e-16
Meis2	370	0.163842	0.324304	0.724448	6.66134e-16
Meis2	371	0.326913	0.00178668	0.724448	6.66134e-16
Meis2	372	0.100668	0.867401	0.724448	6.66134e-16
Meis2	373	0.1736	0.262898	0.724448	6.66134e-16
Meis2	374	0.119414	0.705485	0.724448	6.66134e-16
Meis2	375	0.397278	6.27064e-05	0.724448	6.66134e-16
Meis2	376	0.457884	1.94759e-06	0.724448	6.66134e-16
Meis2	377	0.176425	0.24588	0.724448	6.66134e-16
Meis2	378	0.252183	0.0297949	0.724448	6.66134e-16
Meis2	379	0.355419	0.000500383	0.724448	6.66134e-16
Meis2	380	0.256549	0.0259179	0.724448	6.66134e-16
Meis2	381	0.331279	0.00149433	0.724448	6.66134e-16
Meis2	382	0.192347	0.168479	0.724448	6.66134e-16
Meis2	383	0.178223	0.235781	0.724448	6.66134e-16
Meis2	384	0.189779	0.179051	0.724448	6.66134e-16
Meis2	385	0.14869	0.438555	0.724448	6.66134e-16
Meis2	386	0.162044	0.33696	0.724448	6.66134e-16
Meis2	387	0.470467	8.61621e-07	0.724448	6.66134e-16
Meis2	388	0.300205	0.00532344	0.724448	6.66134e-16
Meis2	389	0.265537	0.0190193	0.724448	6.66134e-16
Meis2	390	0.226246	0.067079	0.724448	6.66134e-16
Meis2	391	0.136107	0.549391	0.724448	6.66134e-16
Meis2	392	0.368772	0.000265426	0.724448	6.66134e-16
Meis2	393	0.205444	0.120857	0.724448	6.66134e-16
Meis2	394	0.496405	1.49875e-07	0.724448	6.66134e-16
Meis2	395	0.652286	4.4309e-13	0.724448	6.66134e-16
Meis2	396	0.236775	0.0490746	0.724448	6.66134e-16
Meis2	397	0.339497	0.00101647	0.724448	6.66134e-16
Meis2	398	0.572933	5.26503e-10	0.724448	6.66134e-16
Meis2	399	0.191577	0.171188	0.724448	6.66134e-16
Meis2	400	0.246533	0.0362781	0.724448	6.66134e-16
Meis2	401	0.417822	2.04514e-05	0.724448	6.66134e-16
Meis2	402	0.339497	0.00101647	0.724448	6.66134e-16
Meis2	403	0.205701	0.119375	0.724448	6.66134e-16
Meis2	404	0.211094	0.103119	0.724448	6.66134e-16
Meis2	405	0.294813	0.00658648	0.724448	6.66134e-16
Meis2	406	0.27247	0.0150786	0.724448	6.66134e-16
Meis2	407	0.559579	1.52367e-09	0.724448	6.66134e-16
Meis2	408	0.32075	0.0022993	0.724448	6.66134e-16
Meis2	409	0.146893	0.453724	0.724448	6.66134e-16
Meis2	410	0.343862	0.000846221	0.724448	6.66134e-16
Meis2	411	0.380329	0.000150281	0.724448	6.66134e-16
Meis2	412	0.433744	8.22739e-06	0.724448	6.66134e-16
Meis2	413	0.358243	0.000428181	0.724448	6.66134e-16
Meis2	414	0.487417	2.83297e-07	0.724448	6.66134e-16
Meis2	415	0.194145	0.161	0.724448	6.66134e-16
Meis2	416	0.237802	0.0473663	0.724448	6.66134e-16
Meis2	417	0.163071	0.329309	0.724448	6.66134e-16
Meis2	418	0.281459	0.0108614	0.724448	6.66134e-16
Meis2	419	0.293015	0.00706417	0.724448	6.66134e-16
Meis2	420	0.291988	0.00739843	0.724448	6.66134e-16
Meis2	421	0.28942	0.00811483	0.724448	6.66134e-16
Meis2	422	0.464304	1.23776e-06	0.724448	6.66134e-16
Meis2	423	0.186184	0.195598	0.724448	6.66134e-16
Meis2	424	0.300205	0.00532344	0.724448	6.66134e-16
Meis2	425	0.429379	1.06757e-05	0.724448	6.66134e-16
Meis2	426	0.288649	0.00827946	0.724448	6.66134e-16
Meis2	427	0.384951	0.000115138	0.724448	6.66134e-16
Meis2	428	0.290447	0.00772657	0.724448	6.66134e-16
Meis2	429	0.359014	0.000420257	0.724448	6.66134e-16
Meis2	430	0.536466	8.72667e-09	0.724448	6.66134e-16
Meis2	431	0.329481	0.00161544	0.724448	6.66134e-16
Meis2	432	0.17283	0.266978	0.724448	6.66134e-16
Meis2	433	0.39471	7.01491e-05	0.724448	6.66134e-16
Meis2	434	0.114792	0.747705	0.724448	6.66134e-16
Meis2	435	0.161017	0.344943	0.724448	6.66134e-16
Meis2	436	0.299435	0.00544649	0.724448	6.66134e-16
Meis2	437	0.284027	0.00994982	0.724448	6.66134e-16
Meis2	438	0.281459	0.0108614	0.724448	6.66134e-16
Meis2	439	0.203133	0.127351	0.724448	6.66134e-16
Meis2	440	0.283256	0.0101568	0.724448	6.66134e-16
Meis2	441	0.299178	0.00560145	0.724448	6.66134e-16
Meis2	442	0.485619	3.21273e-07	0.724448	6.66134e-16
Meis2	443	0.171032	0.27789	0.724448	6.66134e-16
Meis2	444	0.252696	0.0297357	0.724448	6.66134e-16
Meis2	445	0.21623	0.0898891	0.724448	6.66134e-16
Meis2	446	0.453518	2.50258e-06	0.724448	6.66134e-16
Meis2	447	0.347458	0.000714993	0.724448	6.66134e-16
Meis2	448	0.531844	1.26917e-08	0.724448	6.66134e-16
Meis2	449	0.228557	0.0630798	0.724448	6.66134e-16
Meis2	450	0.256549	0.0259179	0.724448	6.66134e-16
Meis2	451	0.174628	0.256295	0.724448	6.66134e-16
Meis2	452	0.362609	0.000351971	0.724448	6.66134e-16
Meis2	453	0.207499	0.113741	0.724448	6.66134e-16
Meis2	454	0.331279	0.00149433	0.724448	6.66134e-16
Meis2	455	0.540832	6.55211e-09	0.724448	6.66134e-16
Meis2	456	0.275295	0.0135193	0.724448	6.66134e-16
Meis2	457	0.21623	0.0898891	0.724448	6.66134e-16
Meis2	458	0.323318	0.00208982	0.724448	6.66134e-16
Meis2	459	0.251926	0.0303857	0.724448	6.66134e-16
Meis2	460	0.203647	0.126737	0.724448	6.66134e-16
Meis2	461	0.184386	0.20428	0.724448	6.66134e-16
Meis2	462	0.368002	0.000268976	0.724448	6.66134e-16
Meis2	463	0.467643	1.04728e-06	0.724448	6.66134e-16
Meis2	464	0.147663	0.447956	0.724448	6.66134e-16
Meis2	465	0.612224	1.8076e-11	0.724448	6.66134e-16
Meis2	466	0.225475	0.0682638	0.724448	6.66134e-16
Meis2	467	0.453518	2.50258e-06	0.724448	6.66134e-16
Meis2	468	0.373395	0.000205495	0.724448	6.66134e-16
Meis2	469	0.258346	0.0243902	0.724448	6.66134e-16
Meis2	470	0.277607	0.0125861	0.724448	6.66134e-16
Meis2	471	0.294042	0.00672252	0.724448	6.66134e-16
Meis2	472	0.214689	0.0932629	0.724448	6.66134e-16
Meis2	473	0.161274	0.342187	0.724448	6.66134e-16
Meis2	474	0.465074	1.23333e-06	0.724448	6.66134e-16
Meis2	475	0.354648	0.000508108	0.724448	6.66134e-16
Meis2	476	0.353621	0.000545334	0.724448	6.66134e-16
Meis2	477	0.474833	6.66805e-07	0.724448	6.66134e-16
Meis2	478	0.225218	0.0693017	0.724448	6.66134e-16
Meis2	479	0.182332	0.215438	0.724448	6.66134e-16
Meis2	480	0.228043	0.0635912	0.724448	6.66134e-16
Meis2	481	0.139702	0.517283	0.724448	6.66134e-16
Meis2	482	0.237031	0.0482351	0.724448	6.66134e-16
Meis2	483	0.154854	0.390639	0.724448	6.66134e-16
Meis2	484	0.219055	0.0826342	0.724448	6.66134e-16
Meis2	485	0.213662	0.0962499	0.724448	6.66134e-16
Meis2	486	0.243195	0.0399869	0.724448	6.66134e-16
Meis2	487	0.341808	0.000934338	0.724448	6.66134e-16
Meis2	488	0.162044	0.33696	0.724448	6.66134e-16
Meis2	489	0.195172	0.156322	0.724448	6.66134e-16
Meis2	490	0.374936	0.000196682	0.724448	6.66134e-16
Meis2	491	0.275809	0.0134175	0.724448	6.66134e-16
Meis2	492	0.371597	0.000224774	0.724448	6.66134e-16
Meis2	493	0.359784	0.000409965	0.724448	6.66134e-16
Meis2	494	0.302003	0.00495317	0.724448	6.66134e-16
Meis2	495	0.380329	0.000150281	0.724448	6.66134e-16
Meis2	496	0.302773	0.00485724	0.724448	6.66134e-16
Meis2	497	0.357216	0.000458753	0.724448	6.66134e-16
Meis2	498	0.245763	0.0369834	0.724448	6.66134e-16
Meis2	499	0.119414	0.705485	0.724448	6.66134e-16
Meis2	500	0.359014	0.000420257	0.724448	6.66134e-16
Meis2	501	0.460709	1.56704e-06	0.724448	6.66134e-16
Meis2	502	0.261941	0.0215594	0.724448	6.66134e-16
Meis2	503	0.331279	0.00149433	0.724448	6.66134e-16
Meis2	504	0.325116	0.00193281	0.724448	6.66134e-16
Meis2	505	0.16718	0.302978	0.724448	6.66134e-16
Meis2	506	0.46225	1.45486e-06	0.724448	6.66134e-16
Meis2	507	0.159476	0.355404	0.724448	6.66134e-16
Meis2	508	0.535439	9.82139e-09	0.724448	6.66134e-16
Meis2	509	0.191577	0.171188	0.724448	6.66134e-16
Meis2	510	0.393683	7.58027e-05	0.724448	6.66134e-16
Meis2	511	0.341294	0.000936882	0.724448	6.66134e-16
Meis2	512	0.312532	0.00329002	0.724448	6.66134e-16
Meis2	513	0.310734	0.00353994	0.724448	6.66134e-16
Meis2	514	0.375706	0.000187759	0.724448	6.66134e-16
Meis2	515	0.310734	0.00353994	0.724448	6.66134e-16
Meis2	516	0.163071	0.329309	0.724448	6.66134e-16
Meis2	517	0.352851	0.000553532	0.724448	6.66134e-16
Meis2	518	0.32152	0.00225832	0.724448	6.66134e-16
Meis2	519	0.362352	0.000360756	0.724448	6.66134e-16
Meis2	520	0.191577	0.171188	0.724448	6.66134e-16
Meis2	521	0.313559	0.00312063	0.724448	6.66134e-16
Meis2	522	0.39548	6.89788e-05	0.724448	6.66134e-16
Meis2	523	0.425783	1.31304e-05	0.724448	6.66134e-16
Meis2	524	0.352851	0.000553532	0.724448	6.66134e-16
Meis2	525	0.312789	0.00318941	0.724448	6.66134e-16
Meis2	526	0.259887	0.0234155	0.724448	6.66134e-16
Meis2	527	0.298408	0.00571798	0.724448	6.66134e-16
Meis2	528	0.244992	0.0377441	0.724448	6.66134e-16
Meis2	529	0.147663	0.447956	0.724448	6.66134e-16
Meis2	530	0.42039	1.77507e-05	0.724448	6.66134e-16
Meis2	531	0.235234	0.0510115	0.724448	6.66134e-16
Meis2	532	0.381356	0.000139002	0.724448	6.66134e-16
Meis2	533	0.288649	0.00827946	0.724448	6.66134e-16
Meis2	534	0.210837	0.104524	0.724448	6.66134e-16
Meis2	535	0.277863	0.0124027	0.724448	6.66134e-16
Meis2	536	0.238829	0.0456087	0.724448	6.66134e-16
Meis2	537	0.188752	0.184235	0.724448	6.66134e-16
Meis2	538	0.488187	2.76977e-07	0.724448	6.66134e-16
Meis2	539	0.243195	0.0399869	0.724448	6.66134e-16
Meis2	540	0.150488	0.423918	0.724448	6.66134e-16
Meis2	541	0.157678	0.368862	0.724448	6.66134e-16
Meis2	542	0.180021	0.226039	0.724448	6.66134e-16
Meis2	543	0.187982	0.18719	0.724448	6.66134e-16
Meis2	544	0.265537	0.0190193	0.724448	6.66134e-16
Meis2	545	0.237031	0.0482351	0.724448	6.66134e-16
Meis2	546	0.429379	1.06757e-05	0.724448	6.66134e-16
Meis2	547	0.210324	0.104869	0.724448	6.66134e-16
Meis2	548	0.441962	4.96783e-06	0.724448	6.66134e-16
Meis2	549	0.403441	4.50327e-05	0.724448	6.66134e-16
Meis2	550	0.19774	0.146833	0.724448	6.66134e-16
Meis2	551	0.343092	0.000863551	0.724448	6.66134e-16
Meis2	552	0.353621	0.000545334	0.724448	6.66134e-16
Meis2	553	0.219825	0.0810536	0.724448	6.66134e-16
Meis2	554	0.211864	0.101153	0.724448	6.66134e-16
Meis2	555	0.146122	0.460408	0.724448	6.66134e-16
Meis2	556	0.203133	0.127351	0.724448	6.66134e-16
Meis2	557	0.341294	0.000936882	0.724448	6.66134e-16
Meis2	558	0.146893	0.453724	0.724448	6.66134e-16
Meis2	559	0.121212	0.688305	0.724448	6.66134e-16
Meis2	560	0.536466	8.72667e-09	0.724448	6.66134e-16
Meis2	561	0.403698	4.2845e-05	0.724448	6.66134e-16
Meis2	562	0.360041	0.000393078	0.724448	6.66134e-16
Meis2	563	0.328454	0.00168379	0.724448	6.66134e-16
Meis2	564	0.260144	0.0229382	0.724448	6.66134e-16
Meis2	565	0.133282	0.575125	0.724448	6.66134e-16
Meis2	566	0.568567	7.16559e-10	0.724448	6.66134e-16
Meis2	567	0.270673	0.0160772	0.724448	6.66134e-16
Meis2	568	0.449923	3.14674e-06	0.724448	6.66134e-16
Meis2	569	0.32794	0.00168632	0.724448	6.66134e-16
Meis2	570	0.315357	0.00289368	0.724448	6.66134e-16
Meis2	571	0.151258	0.418415	0.724448	6.66134e-16
Meis2	572	0.179764	0.22826	0.724448	6.66134e-16
Meis2	573	0.404468	4.23517e-05	0.724448	6.66134e-16
Meis2	574	0.352851	0.000553532	0.724448	6.66134e-16
Meis2	575	0.598613	5.76648e-11	0.724448	6.66134e-16
Meis2	576	0.236775	0.0490746	0.724448	6.66134e-16
Meis2	577	0.61659	1.27964e-11	0.724448	6.66134e-16
Meis2	578	0.268105	0.0174934	0.724448	6.66134e-16
Meis2	579	0.497946	1.41181e-07	0.724448	6.66134e-16
Meis2	580	0.158449	0.36337	0.724448	6.66134e-16
Meis2	581	0.334104	0.00129764	0.724448	6.66134e-16
Meis2	582	0.251926	0.0303857	0.724448	6.66134e-16
Meis2	583	0.24679	0.0356014	0.724448	6.66134e-16
Meis2	584	0.178223	0.235781	0.724448	6.66134e-16
Meis2	585	0.148433	0.441581	0.724448	6.66134e-16
Meis2	586	0.243195	0.0399869	0.724448	6.66134e-16
Meis2	587	0.332306	0.00140681	0.724448	6.66134e-16
Meis2	588	0.186184	0.195598	0.724448	6.66134e-16
Meis2	589	0.328711	0.00165076	0.724448	6.66134e-16
Meis2	590	0.1849	0.202983	0.724448	6.66134e-16
Meis2	591	0.27247	0.0150786	0.724448	6.66134e-16
Meis2	592	0.291217	0.00757319	0.724448	6.66134e-16
Meis2	593	0.310991	0.00343362	0.724448	6.66134e-16
Meis2	594	0.374165	0.000202111	0.724448	6.66134e-16
Meis2	595	0.359784	0.000409965	0.724448	6.66134e-16
Meis2	596	0.193118	0.165472	0.724448	6.66134e-16
Meis2	597	0.261685	0.022021	0.724448	6.66134e-16
Meis2	598	0.587314	1.50683e-10	0.724448	6.66134e-16
Meis2	599	0.208269	0.11158	0.724448	6.66134e-16
Meis2	600	0.24756	0.0348935	0.724448	6.66134e-16
Meis2	601	0.445557	3.96321e-06	0.724448	6.66134e-16
Meis2	602	0.194915	0.158112	0.724448	6.66134e-16
Meis2	603	0.257576	0.0248981	0.724448	6.66134e-16
Meis2	604	0.31433	0.00305614	0.724448	6.66134e-16
Meis2	605	0.17283	0.266978	0.724448	6.66134e-16
Meis2	606	0.174628	0.256295	0.724448	6.66134e-16
Meis2	607	0.188752	0.184235	0.724448	6.66134e-16
Meis2	608	0.201849	0.132847	0.724448	6.66134e-16
Meis2	609	0.343092	0.000863551	0.724448	6.66134e-16
Meis2	610	0.0937339	0.912599	0.724448	6.66134e-16
Meis2	611	0.202876	0.128985	0.724448	6.66134e-16
Meis2	612	0.347458	0.000714993	0.724448	6.66134e-16
Meis2	613	0.121212	0.688305	0.724448	6.66134e-16
Meis2	614	0.193118	0.165472	0.724448	6.66134e-16
Meis2	615	0.29661	0.00613838	0.724448	6.66134e-16
Meis2	616	0.263739	0.0202535	0.724448	6.66134e-16
Meis2	617	0.46867	9.72054e-07	0.724448	6.66134e-16
Meis2	618	0.156651	0.376943	0.724448	6.66134e-16
Meis2	619	0.169235	0.289012	0.724448	6.66134e-16
Meis2	620	0.208526	0.110124	0.724448	6.66134e-16
Meis2	621	0.476631	5.93111e-07	0.724448	6.66134e-16
Meis2	622	0.325116	0.00193281	0.724448	6.66134e-16
Meis2	623	0.174628	0.256295	0.724448	6.66134e-16
Meis2	624	0.652286	4.4309e-13	0.724448	6.66134e-16
Meis2	625	0.291988	0.00739843	0.724448	6.66134e-16
Meis2	626	0.273498	0.0144299	0.724448	6.66134e-16
Meis2	627	0.220082	0.0798523	0.724448	6.66134e-16
Meis2	628	0.31433	0.00305614	0.724448	6.66134e-16
Meis2	629	0.366204	0.00029425	0.724448	6.66134e-16
Meis2	630	0.121212	0.688305	0.724448	6.66134e-16
Meis2	631	0.198511	0.14423	0.724448	6.66134e-16
Meis2	632	0.265537	0.0190193	0.724448	6.66134e-16
Meis2	633	0.337699	0.00110283	0.724448	6.66134e-16
Meis2	634	0.172573	0.269453	0.724448	6.66134e-16
Meis2	635	0.336415	0.0011857	0.724448	6.66134e-16
Meis2	636	0.29584	0.00626847	0.724448	6.66134e-16
Meis2	637	0.462506	1.39273e-06	0.724448	6.66134e-16
Meis2	638	0.239599	0.0447884	0.724448	6.66134e-16
Meis2	639	0.120185	0.698255	0.724448	6.66134e-16
Meis2	640	0.316127	0.00283697	0.724448	6.66134e-16
Meis2	641	0.150488	0.423918	0.724448	6.66134e-16
Meis2	642	0.297381	0.00600936	0.724448	6.66134e-16
Meis2	643	0.171803	0.27371	0.724448	6.66134e-16
Meis2	644	0.465845	1.16909e-06	0.724448	6.66134e-16
Meis2	645	0.408064	3.45546e-05	0.724448	6.66134e-16
Meis2	646	0.342065	0.000919806	0.724448	6.66134e-16
Meis2	647	0.232409	0.0559264	0.724448	6.66134e-16
Meis2	648	0.186954	0.192493	0.724448	6.66134e-16
Meis2	649	0.220853	0.0784767	0.724448	6.66134e-16
Meis2	650	0.805598	3.33067e-16	0.724448	6.66134e-16
Meis2	651	0.309194	0.00369609	0.724448	6.66134e-16
Meis2	652	0.368772	0.000265426	0.724448	6.66134e-16
Meis2	653	0.590652	1.15052e-10	0.724448	6.66134e-16
Meis2	654	0.29584	0.00626847	0.724448	6.66134e-16
Meis2	655	0.179764	0.22826	0.724448	6.66134e-16
Meis2	656	0.201335	0.133605	0.724448	6.66134e-16
Meis2	657	0.165383	0.314765	0.724448	6.66134e-16
Meis2	658	0.392912	7.74127e-05	0.724448	6.66134e-16
Meis2	659	0.206728	0.115617	0.724448	6.66134e-16
Meis2	660	0.445557	3.96321e-06	0.724448	6.66134e-16
Meis2	661	0.380329	0.000150281	0.724448	6.66134e-16
Meis2	662	0.364407	0.000321864	0.724448	6.66134e-16
Meis2	663	0.282229	0.0106378	0.724448	6.66134e-16
Meis2	664	0.217001	0.0880917	0.724448	6.66134e-16
Meis2	665	0.136364	0.546256	0.724448	6.66134e-16
Meis2	666	0.186184	0.195598	0.724448	6.66134e-16
Meis2	667	0.248331	0.0342121	0.724448	6.66134e-16
Meis2	668	0.241397	0.0423323	0.724448	6.66134e-16
Meis2	669	0.203133	0.127351	0.724448	6.66134e-16
Meis2	670	0.210067	0.106257	0.724448	6.66134e-16
Meis2	671	0.347458	0.000714993	0.724448	6.66134e-16
Meis2	672	0.299949	0.00544213	0.724448	6.66134e-16
Meis2	673	0.400103	5.21592e-05	0.724448	6.66134e-16
Meis2	674	0.123267	0.671215	0.724448	6.66134e-16
Meis2	675	0.170005	0.284725	0.724448	6.66134e-16
Meis2	676	0.686184	1.40998e-14	0.724448	6.66134e-16
Meis2	677	0.476631	5.93111e-07	0.724448	6.66134e-16
Meis2	678	0.309964	0.00362363	0.724448	6.66134e-16
Meis2	679	0.102465	0.853678	0.724448	6.66134e-16
Meis2	680	0.29661	0.00613838	0.724448	6.66134e-16
Meis2	681	0.202876	0.128985	0.724448	6.66134e-16
Meis2	682	0.132768	0.579408	0.724448	6.66134e-16
Meis2	683	0.54982	3.18562e-09	0.724448	6.66134e-16
Meis2	684	0.252183	0.0297949	0.724448	6.66134e-16
Meis2	685	0.307139	0.00409327	0.724448	6.66134e-16
Meis2	686	0.34566	0.000778062	0.724448	6.66134e-16
Meis2	687	0.325116	0.00193281	0.724448	6.66134e-16
Meis2	688	0.364407	0.000321864	0.724448	6.66134e-16
Meis2	689	0.159476	0.355404	0.724448	6.66134e-16
Meis2	690	0.237802	0.0473663	0.724448	6.66134e-16
Meis2	691	0.128916	0.616911	0.724448	6.66134e-16
Meis2	692	0.242167	0.0414658	0.724448	6.66134e-16
Meis2	693	0.548793	3.54201e-09	0.724448	6.66134e-16
Meis2	694	0.274268	0.0141353	0.724448	6.66134e-16
Meis2	695	0.235234	0.0510115	0.724448	6.66134e-16
Meis2	696	0.676425	4.01901e-14	0.724448	6.66134e-16
Meis2	697	0.232409	0.0559264	0.724448	6.66134e-16
Meis2	698	0.26451	0.0198448	0.724448	6.66134e-16
Meis2	699	0.206728	0.115617	0.724448	6.66134e-16
Meis2	700	0.285054	0.00949295	0.724448	6.66134e-16
Meis2	701	0.377761	0.000167778	0.724448	6.66134e-16
Meis2	702	0.202876	0.128985	0.724448	6.66134e-16
Meis2	703	0.154083	0.396144	0.724448	6.66134e-16
Meis2	704	0.214689	0.0932629	0.724448	6.66134e-16
Meis2	705	0.279661	0.0116092	0.724448	6.66134e-16
Meis2	706	0.276066	0.0132442	0.724448	6.66134e-16
Meis2	707	0.180791	0.222489	0.724448	6.66134e-16
Meis2	708	0.401644	4.94871e-05	0.724448	6.66134e-16
Meis2	709	0.218285	0.0841209	0.724448	6.66134e-16
Meis2	710	0.381356	0.000139002	0.724448	6.66134e-16
Meis2	711	0.303801	0.00460606	0.724448	6.66134e-16
Meis2	712	0.455316	2.22817e-06	0.724448	6.66134e-16
Meis2	713	0.249358	0.0329038	0.724448	6.66134e-16
Meis2	714	0.302003	0.00495317	0.724448	6.66134e-16
Meis2	715	0.338469	0.00108469	0.724448	6.66134e-16
Meis2	716	0.142527	0.492177	0.724448	6.66134e-16
Meis2	717	0.350796	0.000622407	0.724448	6.66134e-16
Meis2	718	0.207499	0.113741	0.724448	6.66134e-16
Meis2	719	0.248588	0.0335615	0.724448	6.66134e-16
Meis2	720	0.248588	0.0335615	0.724448	6.66134e-16
Meis2	721	0.165639	0.312099	0.724448	6.66134e-16
Meis2	722	0.233436	0.0539407	0.724448	6.66134e-16
Meis2	723	0.306369	0.00420004	0.724448	6.66134e-16
Meis2	724	0.237031	0.0482351	0.724448	6.66134e-16
Meis2	725	0.174628	0.256295	0.724448	6.66134e-16
Meis2	726	0.162815	0.332011	0.724448	6.66134e-16
Meis2	727	0.231638	0.0570186	0.724448	6.66134e-16
Meis2	728	0.324345	0.00196926	0.724448	6.66134e-16
Meis2	729	0.263739	0.0202535	0.724448	6.66134e-16
Meis2	730	0.283256	0.0101568	0.724448	6.66134e-16
Meis2	731	0.178223	0.235781	0.724448	6.66134e-16
Meis2	732	0.299178	0.00560145	0.724448	6.66134e-16
Meis2	733	0.506163	7.79664e-08	0.724448	6.66134e-16
Meis2	734	0.242167	0.0414658	0.724448	6.66134e-16
Meis2	735	0.220082	0.0798523	0.724448	6.66134e-16
Meis2	736	0.336672	0.00117668	0.724448	6.66134e-16
Meis2	737	0.480226	4.66337e-07	0.724448	6.66134e-16
Meis2	738	0.133025	0.577844	0.724448	6.66134e-16
Meis2	739	0.309194	0.00369609	0.724448	6.66134e-16
Meis2	740	0.169235	0.289012	0.724448	6.66134e-16
Meis2	741	0.587314	1.50683e-10	0.724448	6.66134e-16
Meis2	742	0.230611	0.0590628	0.724448	6.66134e-16
Meis2	743	0.437596	6.29544e-06	0.724448	6.66134e-16
Meis2	744	0.17283	0.309871	0.724448	6.66134e-16
Meis2	745	0.571135	6.12259e-10	0.724448	6.66134e-16
Meis2	746	0.207499	0.113741	0.724448	6.66134e-16
Meis2	747	0.292244	0.00720799	0.724448	6.66134e-16
Meis2	748	0.212635	0.0994737	0.724448	6.66134e-16
Meis2	749	0.150488	0.423918	0.724448	6.66134e-16
Meis2	750	0.203903	0.125237	0.724448	6.66134e-16
Meis2	751	0.210837	0.104524	0.724448	6.66134e-16
Meis2	752	0.309194	0.00369609	0.724448	6.66134e-16
Meis2	753	0.339497	0.00101647	0.724448	6.66134e-16
Meis2	754	0.206728	0.115617	0.724448	6.66134e-16
Meis2	755	0.235234	0.0510115	0.724448	6.66134e-16
Meis2	756	0.24679	0.0356014	0.724448	6.66134e-16
Meis2	757	0.235234	0.0510115	0.724448	6.66134e-16
Meis2	758	0.351053	0.000602982	0.724448	6.66134e-16
Meis2	759	0.266307	0.0186361	0.724448	6.66134e-16
Meis2	760	0.409861	3.1171e-05	0.724448	6.66134e-16
Meis2	761	0.203133	0.127351	0.724448	6.66134e-16
Meis2	762	0.112994	0.764049	0.724448	6.66134e-16
Meis2	763	0.218285	0.0841209	0.724448	6.66134e-16
Meis2	764	0.165639	0.312099	0.724448	6.66134e-16
Meis2	765	0.229841	0.0602383	0.724448	6.66134e-16
Meis2	766	0.525681	2.01697e-08	0.724448	6.66134e-16
Meis2	767	0.326143	0.00182233	0.724448	6.66134e-16
Meis2	768	0.559579	1.52367e-09	0.724448	6.66134e-16
Meis2	769	0.187725	0.189242	0.724448	6.66134e-16
Meis2	770	0.254751	0.0275266	0.724448	6.66134e-16
Meis2	771	0.252183	0.0297949	0.724448	6.66134e-16
Meis2	772	0.281459	0.0108614	0.724448	6.66134e-16
Meis2	773	0.388546	9.54159e-05	0.724448	6.66134e-16
Meis2	774	0.260914	0.0224692	0.724448	6.66134e-16
Meis2	775	0.211094	0.103119	0.724448	6.66134e-16
Meis2	776	0.41962	1.84312e-05	0.724448	6.66134e-16
Meis2	777	0.108629	0.803126	0.724448	6.66134e-16
Meis2	778	0.608629	2.50702e-11	0.724448	6.66134e-16
Meis2	779	0.485619	3.21273e-07	0.724448	6.66134e-16
Meis2	780	0.219825	0.0810536	0.724448	6.66134e-16
Meis2	781	0.195686	0.155607	0.724448	6.66134e-16
Meis2	782	0.307396	0.00397825	0.724448	6.66134e-16
Meis2	783	0.492809	1.93693e-07	0.724448	6.66134e-16
Meis2	784	0.188752	0.184235	0.724448	6.66134e-16
Meis2	785	0.299178	0.00560145	0.724448	6.66134e-16
Meis2	786	0.150488	0.423918	0.724448	6.66134e-16
Meis2	787	0.535439	9.82139e-09	0.724448	6.66134e-16
Meis2	788	0.242167	0.0414658	0.724448	6.66134e-16
Meis2	789	0.167437	0.300355	0.724448	6.66134e-16
Meis2	790	0.14869	0.438555	0.724448	6.66134e-16
Meis2	791	0.156651	0.376943	0.724448	6.66134e-16
Meis2	792	0.102209	0.855972	0.724448	6.66134e-16
Meis2	793	0.217257	0.0869859	0.724448	6.66134e-16
Meis2	794	0.208526	0.110124	0.724448	6.66134e-16
Meis2	795	0.34566	0.000778062	0.724448	6.66134e-16
Meis2	796	0.192347	0.168479	0.724448	6.66134e-16
Meis2	797	0.581921	2.427e-10	0.724448	6.66134e-16
Meis2	798	0.356446	0.000466425	0.724448	6.66134e-16
Meis2	799	0.262712	0.0211218	0.724448	6.66134e-16
Meis2	800	0.1415	0.501234	0.724448	6.66134e-16
Meis2	801	0.297637	0.00584384	0.724448	6.66134e-16
Meis2	802	0.211094	0.103119	0.724448	6.66134e-16
Meis2	803	0.886749	3.33067e-16	0.724448	6.66134e-16
Meis2	804	0.1736	0.262898	0.724448	6.66134e-16
Meis2	805	0.112224	0.771864	0.724448	6.66134e-16
Meis2	806	0.209296	0.108327	0.724448	6.66134e-16
Meis2	807	0.251156	0.0310142	0.724448	6.66134e-16
Meis2	808	0.44376	4.43748e-06	0.724448	6.66134e-16
Meis2	809	0.26528	0.0194425	0.724448	6.66134e-16
Meis2	810	0.340267	0.000999178	0.724448	6.66134e-16
Meis2	811	0.442732	4.88935e-06	0.724448	6.66134e-16
Meis2	812	0.423215	1.49118e-05	0.724448	6.66134e-16
Meis2	813	0.237802	0.0473663	0.724448	6.66134e-16
Meis2	814	0.219055	0.0826342	0.724448	6.66134e-16
Meis2	815	0.506934	7.71711e-08	0.724448	6.66134e-16
Meis2	816	0.29661	0.00613838	0.724448	6.66134e-16
Meis2	817	0.366975	0.000290086	0.724448	6.66134e-16
Meis2	818	0.286081	0.0090729	0.724448	6.66134e-16
Meis2	819	0.171032	0.27789	0.724448	6.66134e-16
Meis2	820	0.139702	0.517283	0.724448	6.66134e-16
Meis2	821	0.283256	0.0101568	0.724448	6.66134e-16
Meis2	822	0.138675	0.527235	0.724448	6.66134e-16
Meis2	823	0.404468	4.23517e-05	0.724448	6.66134e-16
Meis2	824	0.144325	0.476204	0.724448	6.66134e-16
Meis2	825	0.54982	3.18562e-09	0.724448	6.66134e-16
Meis2	826	0.778891	3.33067e-16	0.724448	6.66134e-16
Meis2	827	0.228043	0.0635912	0.724448	6.66134e-16
Meis2	828	0.238829	0.0456087	0.724448	6.66134e-16
Meis2	829	0.484848	3.23559e-07	0.724448	6.66134e-16
Meis2	830	0.692347	8.21565e-15	0.724448	6.66134e-16
Meis2	831	0.220082	0.0798523	0.724448	6.66134e-16
Meis2	832	0.252183	0.0297949	0.724448	6.66134e-16
Meis2	833	0.16076	0.34746	0.724448	6.66134e-16
Meis2	834	0.570365	6.14974e-10	0.724448	6.66134e-16
Meis2	835	0.614022	1.52989e-11	0.724448	6.66134e-16
Meis2	836	0.212121	0.0998369	0.724448	6.66134e-16
Meis2	837	0.351823	0.000593799	0.724448	6.66134e-16
Meis2	838	0.304571	0.0045182	0.724448	6.66134e-16
Meis2	839	0.644325	9.43245e-13	0.724448	6.66134e-16
Meis2	840	0.434771	7.74971e-06	0.724448	6.66134e-16
Meis2	841	0.312789	0.00318941	0.724448	6.66134e-16
Meis2	842	0.184386	0.20428	0.724448	6.66134e-16
Meis2	843	0.285054	0.00949295	0.724448	6.66134e-16
Meis2	844	0.129173	0.613778	0.724448	6.66134e-16
Meis2	845	0.322548	0.002128	0.724448	6.66134e-16
Meis2	846	0.334104	0.00129764	0.724448	6.66134e-16
Meis2	847	0.51849	3.3875e-08	0.724448	6.66134e-16
Meis2	848	0.284284	0.00970382	0.724448	6.66134e-16
Meis2	849	0.209296	0.108327	0.724448	6.66134e-16
Meis2	850	0.153056	0.404383	0.724448	6.66134e-16
Meis2	851	0.0911659	0.92757	0.724448	6.66134e-16
Meis2	852	0.191577	0.171188	0.724448	6.66134e-16
Meis2	853	0.153826	0.399072	0.724448	6.66134e-16
Meis2	854	0.228043	0.0635912	0.724448	6.66134e-16
Meis2	855	0.244992	0.0377441	0.724448	6.66134e-16
Meis2	856	0.24756	0.0348935	0.724448	6.66134e-16
Meis2	857	0.54982	3.18562e-09	0.724448	6.66134e-16
Meis2	858	0.146636	0.456773	0.724448	6.66134e-16
Meis2	859	0.218028	0.0853698	0.724448	6.66134e-16
Meis2	860	0.33924	0.00105253	0.724448	6.66134e-16
Meis2	861	0.553416	2.37758e-09	0.724448	6.66134e-16
Meis2	862	0.0862866	0.952047	0.724448	6.66134e-16
Meis2	863	0.312789	0.00318941	0.724448	6.66134e-16
Meis2	864	0.300976	0.00521794	0.724448	6.66134e-16
Meis2	865	0.409861	3.1171e-05	0.724448	6.66134e-16
Meis2	866	0.263482	0.0206969	0.724448	6.66134e-16
Meis2	867	0.16718	0.302978	0.724448	6.66134e-16
Meis2	868	0.171803	0.27371	0.724448	6.66134e-16
Meis2	869	0.392142	7.90899e-05	0.724448	6.66134e-16
Meis2	870	0.171803	0.27371	0.724448	6.66134e-16
Meis2	871	0.316898	0.00274914	0.724448	6.66134e-16
Meis2	872	0.269132	0.0167583	0.724448	6.66134e-16
Meis2	873	0.237802	0.0473663	0.724448	6.66134e-16
Meis2	874	0.343862	0.000846221	0.724448	6.66134e-16
Meis2	875	0.246533	0.0362781	0.724448	6.66134e-16
Meis2	876	0.333077	0.00138116	0.724448	6.66134e-16
Meis2	877	0.376733	0.000179968	0.724448	6.66134e-16
Meis2	878	0.378531	0.000164533	0.724448	6.66134e-16
Meis2	879	0.228043	0.0635912	0.724448	6.66134e-16
Meis2	880	0.117617	0.722462	0.724448	6.66134e-16
Meis2	881	0.168978	0.291588	0.724448	6.66134e-16
Meis2	882	0.527478	1.75927e-08	0.724448	6.66134e-16
Meis2	883	0.5434	5.22211e-09	0.724448	6.66134e-16
Meis2	884	0.682589	2.17604e-14	0.724448	6.66134e-16
Meis2	885	0.194915	0.158112	0.724448	6.66134e-16
Meis2	886	0.449923	3.14674e-06	0.724448	6.66134e-16
Meis2	887	0.256549	0.0259179	0.724448	6.66134e-16
Meis2	888	0.366204	0.00029425	0.724448	6.66134e-16
Meis2	889	0.581921	2.427e-10	0.724448	6.66134e-16
Meis2	890	0.138932	0.524104	0.724448	6.66134e-16
Meis2	891	0.340267	0.000999178	0.724448	6.66134e-16
Meis2	892	0.328711	0.00165076	0.724448	6.66134e-16
Meis2	893	0.29019	0.00792255	0.724448	6.66134e-16
Meis2	894	0.311762	0.00336355	0.724448	6.66134e-16
Meis2	895	0.170005	0.284725	0.724448	6.66134e-16
Meis2	896	0.584489	2.04896e-10	0.724448	6.66134e-16
Meis2	897	0.193118	0.165472	0.724448	6.66134e-16
Meis2	898	0.249872	0.0324178	0.724448	6.66134e-16
Meis2	899	0.19697	0.149325	0.724448	6.66134e-16
Meis2	900	0.488187	2.76977e-07	0.724448	6.66134e-16
Meis2	901	0.256292	0.0264187	0.724448	6.66134e-16
Meis2	902	0.267334	0.0178551	0.724448	6.66134e-16
Meis2	903	0.158449	0.36337	0.724448	6.66134e-16
Meis2	904	0.267334	0.0178551	0.724448	6.66134e-16
Meis2	905	0.228043	0.0635912	0.724448	6.66134e-16
Meis2	906	0.125321	0.651364	0.724448	6.66134e-16
Meis2	907	0.254751	0.0275266	0.724448	6.66134e-16
Meis2	908	0.290447	0.00772657	0.724448	6.66134e-16
Meis2	909	0.248331	0.0342121	0.724448	6.66134e-16
Meis2	910	0.171032	0.27789	0.724448	6.66134e-16
Meis2	911	0.309964	0.00362363	0.724448	6.66134e-16
Meis2	912	0.166153	0.309961	0.724448	6.66134e-16
Meis2	913	0.203133	0.127351	0.724448	6.66134e-16
Meis2	914	0.253724	0.0286242	0.724448	6.66134e-16
Meis2	915	0.335901	0.00119643	0.724448	6.66134e-16
Meis2	916	0.323061	0.00211462	0.724448	6.66134e-16
Meis2	917	0.482794	3.91808e-07	0.724448	6.66134e-16
Meis2	918	0.149461	0.432903	0.724448	6.66134e-16
Meis2	919	0.477401	5.50635e-07	0.724448	6.66134e-16
Meis2	920	0.608629	2.50702e-11	0.724448	6.66134e-16
Meis2	921	0.216487	0.0885961	0.724448	6.66134e-16
Meis2	922	0.149461	0.432903	0.724448	6.66134e-16
Meis2	923	0.244735	0.0384441	0.724448	6.66134e-16
Meis2	924	0.465845	1.16909e-06	0.724448	6.66134e-16
Meis2	925	0.151515	0.415478	0.724448	6.66134e-16
Meis2	926	0.561376	1.31186e-09	0.724448	6.66134e-16
Meis2	927	0.211864	0.101153	0.724448	6.66134e-16
Meis2	928	0.223677	0.0719342	0.724448	6.66134e-16
Meis2	929	0.285824	0.00930141	0.724448	6.66134e-16
Meis2	930	0.180791	0.222489	0.724448	6.66134e-16
Meis2	931	0.179764	0.22826	0.724448	6.66134e-16
Meis2	932	0.633539	2.71339e-12	0.724448	6.66134e-16
Meis2	933	0.170005	0.284725	0.724448	6.66134e-16
Meis2	934	0.283256	0.0101568	0.724448	6.66134e-16
Meis2	935	0.180021	0.226039	0.724448	6.66134e-16
Meis2	936	0.193374	0.163609	0.724448	6.66134e-16
Meis2	937	0.219055	0.0826342	0.724448	6.66134e-16
Meis2	938	0.36338	0.00034548	0.724448	6.66134e-16
Meis2	939	0.390344	8.68694e-05	0.724448	6.66134e-16
Meis2	940	0.277093	0.0126602	0.724448	6.66134e-16
Meis2	941	0.277093	0.0126602	0.724448	6.66134e-16
Meis2	942	0.657678	2.58016e-13	0.724448	6.66134e-16
Meis2	943	0.177966	0.238073	0.724448	6.66134e-16
Meis2	944	0.325116	0.00193281	0.724448	6.66134e-16
Meis2	945	0.373138	0.000214783	0.724448	6.66134e-16
Meis2	946	0.137134	0.539819	0.724448	6.66134e-16
Meis2	947	0.366975	0.000290086	0.724448	6.66134e-16
Meis2	948	0.407036	3.72054e-05	0.724448	6.66134e-16
Meis2	949	0.187982	0.18719	0.724448	6.66134e-16
Meis2	950	0.194145	0.161	0.724448	6.66134e-16
Meis2	951	0.306369	0.00420004	0.724448	6.66134e-16
Meis2	952	0.205701	0.119375	0.724448	6.66134e-16
Meis2	953	0.576528	3.8707e-10	0.724448	6.66134e-16
Meis2	954	0.293785	0.00690594	0.724448	6.66134e-16
Meis2	955	0.449153	3.16218e-06	0.724448	6.66134e-16
Meis2	956	0.139702	0.517283	0.724448	6.66134e-16
Meis2	957	0.248588	0.0335615	0.724448	6.66134e-16
Meis2	958	0.371341	0.000234402	0.724448	6.66134e-16
Meis2	959	0.170005	0.284725	0.724448	6.66134e-16
Meis2	960	0.231638	0.0570186	0.724448	6.66134e-16
Meis2	961	0.165639	0.312099	0.724448	6.66134e-16
Meis2	962	0.29584	0.00626847	0.724448	6.66134e-16
Meis2	963	0.251156	0.0310142	0.724448	6.66134e-16
Meis2	964	0.266307	0.0186361	0.724448	6.66134e-16
Meis2	965	0.434771	7.74971e-06	0.724448	6.66134e-16
Meis2	966	0.248588	0.0335615	0.724448	6.66134e-16
Meis2	967	0.382126	0.000137132	0.724448	6.66134e-16
Meis2	968	0.168207	0.295921	0.724448	6.66134e-16
Meis2	969	0.256549	0.0259179	0.724448	6.66134e-16
Meis2	970	0.251669	0.0305842	0.724448	6.66134e-16
Meis2	971	0.317925	0.00263144	0.724448	6.66134e-16
Meis2	972	0.534669	1.00465e-08	0.724448	6.66134e-16
Meis2	973	0.102465	0.853678	0.724448	6.66134e-16
Meis2	974	0.227273	0.0647649	0.724448	6.66134e-16
Meis2	975	0.324345	0.00196926	0.724448	6.66134e-16
Meis2	976	0.255521	0.0269589	0.724448	6.66134e-16
Meis2	977	0.176168	0.248238	0.724448	6.66134e-16
Meis2	978	0.168721	0.293425	0.724448	6.66134e-16
Meis2	979	0.22265	0.0745069	0.724448	6.66134e-16
Meis2	980	0.119158	0.708479	0.724448	6.66134e-16
Meis2	981	0.300205	0.00532344	0.724448	6.66134e-16
Meis2	982	0.27093	0.0157259	0.724448	6.66134e-16
Meis2	983	0.303801	0.00460606	0.724448	6.66134e-16
Meis2	984	0.250385	0.031626	0.724448	6.66134e-16
Meis2	985	0.404468	4.23517e-05	0.724448	6.66134e-16
Meis2	986	0.159476	0.355404	0.724448	6.66134e-16
Meis2	987	0.440164	5.5594e-06	0.724448	6.66134e-16
Meis2	988	0.191577	0.171188	0.724448	6.66134e-16
Meis2	989	0.417822	2.04514e-05	0.724448	6.66134e-16
Meis2	990	0.284027	0.00994982	0.724448	6.66134e-16
Meis2	991	0.316898	0.00274914	0.724448	6.66134e-16
Meis2	992	0.303801	0.00460606	0.724448	6.66134e-16
Meis2	993	0.277863	0.0124027	0.724448	6.66134e-16
Meis2	994	0.254751	0.0275266	0.724448	6.66134e-16
Meis2	995	0.336672	0.00117668	0.724448	6.66134e-16
Meis2	996	0.186697	0.194461	0.724448	6.66134e-16
Meis2	997	0.214689	0.0932629	0.724448	6.66134e-16
Meis2	998	0.160247	0.35001	0.724448	6.66134e-16
Meis2	999	0.120185	0.698255	0.724448	6.66134e-16
[truncated: 5,001 more rows]

## Sheet: Figure 2c
feature	feature_coef	bootstrap_mean	bootstrap_stderr	pval	feature_description
tau	-0.153698	-0.154085	0.0717153	0	Membrane time constant.
ri	0.0905309	0.0881699	0.0797934	0.0168	Input resistance.
threshold_current	-0.077304	-0.0797521	0.0740295	0.0203	Input current at threshold.
downstroke	-0.0673146	-0.0670349	0.0918472	0.1043	Maximum absolute rate of voltage change between peak and trough.
n_sweeps	-0.0355216	-0.0359101	0.053231	0.1186	Number of sweeps.
vm_for_sag	0.0385254	0.0403758	0.062037	0.1355	The peak deflection at which sag is measured.
threshupstroke_t	-0.0714918	-0.0648959	0.100803	0.1425	Difference in time between threshold and upstroke.
avg_isi	0.0315788	0.0310223	0.0533489	0.1762	Mean value of all interspike intervals in a sweep.
upstroke:downstroke	0.0360298	0.0381892	0.0690112	0.1998	Ratio between absolute values of upstroke and downstroke.
fast_trough_v	0.0765435	0.041496	0.0745169	0.2136	Voltage at fast trough.
threshfast_v	0.048491	0.0413038	0.0698092	0.2238	Difference in voltage between threshold and fast trough.
threshdownstroke_v	-0.0329914	-0.0384377	0.0765187	0.2787	Difference in voltage between threshold and downstroke.
vrest	0.0163437	0.0201432	0.0402417	0.2796	Resting membrane potential.
sag	0.0130414	0.0179967	0.0477843	0.3173	Measurement of sag, or the return to steady state divided by the peak deflection.
threshpeak_t	0.0428786	0.0464828	0.106059	0.3416	Difference in time between threshold and peak.
latency	-0.0114663	-0.0152458	0.0421453	0.3476	Time from stimulus onset to the threshold of the first spike.
f_i_curve_slope	-0.0121815	-0.0142456	0.0440231	0.3658	Slope of the curve between firing rate (f) and current injected (i).
width	0.019155	0.023878	0.0649199	0.3823
threshdownstroke_t	-0.00252007	-0.0141784	0.037826	0.4318	Difference in time between threshold and downstroke.
ap_pos_integral	0.00579577	0.00853253	0.0333553	0.449	Integral of the time-voltage curve; above resting potential.
intertrough_t	0.00705805	0.015054	0.0473852	0.4945	Difference in time between fast trough and trough.
adaptation	0.000293264	0.0065264	0.0456679	0.5121	Rate at which firing speeds up or slows down during a stimulus.
threshtrough_v	0.00504641	0.0178466	0.0555244	0.5474	Difference in voltage between threshold and trough.
threshold_v	0	0.000180417	0.00499398	1	Voltage at threshold.
peak_v	0	0.0174969	0.0640607	1	Voltage at peak.
trough_v	0	0.021295	0.0652016	1	Voltage at trough.
upstroke	0	0.0121113	0.0637821	1	Maximum absolute rate of voltage change between threshold and peak.
upstroke_v	0	0.00130093	0.0172101	1	Voltage at upstroke.
downstroke_v	0	4.20298e-05	0.013823	1	Voltage at downstroke.
ap_neg_integral	0	0.0143035	0.0546596	1	Integral of the time-voltage curve; below resting potential.
threshfast_t	0	0.00138493	0.0130418	1	Difference in time between threshold and fast trough.
threshtrough_t	0	0.00237736	0.0308364	1	Difference in time between threshold and trough.
threshupstroke_v	0	-0.0238619	0.0731438	1	Difference in voltage between threshold and upstroke.
threshpeak_v	0	0.000287703	0.00889367	1	Difference in voltage between threshold and peak.
peakfasttrough_t	0	-5.59247e-06	0.00263906	1	Difference in time between peak and fast trough.
peakfasttrough_v	0	0.00251384	0.0223321	1	Difference in voltage between peak and fast trough.
intertrough_v	0	-0.00843356	0.0367767	1	Difference in voltage between fast trough and trough.
restthresh_v	0	3.78156e-05	0.00230152	1	Difference in voltage between rest and threshold.
restpeak_v	0	0.000967594	0.0157742	1	Difference in voltage between rest and peak.
restfast_v	0	0.00141351	0.0126994	1	Difference in voltage between rest and fast trough.
resttrough_v	0	0.000304724	0.00543844	1	Difference in voltage between rest and trough.

## Sheet: Figure 2e
unique_identifier	celltype	input_resistance	predicted_activity	input_resistance_residual	predicted_activity_residual
P7S4_170821_306_A01	2	119.778	0.635266	-8.41234	-0.0664908
P7S4_171011_303_A01	2	154.491	0.647776	26.3007	-0.0539808
P7S4_170509_308_A01	2	114.58	0.820874	-13.6103	0.119116
P7S4_170131_301_A01	2	145.95	0.853802	17.7597	0.152045
P7S4_170214_302_A01	2	95.493	0.636432	-32.6973	-0.0653252
P7S4_170524_315_A01	2	91.7447	0.466351	-36.4456	-0.235406
P7S4_171205_305_A01	2	82.7374	0.746747	-45.4529	0.0449896
P7S4_171205_310_A01	2	145.569	0.887405	17.3787	0.185648
P7S4_170524_316_A01	2	190.905	0.780648	62.7147	0.0788907
P7S4_170131_302_A01	2	78.053	0.624349	-50.1373	-0.0774079
P7S4_170201_301_A01	2	189.02	0.755157	60.8297	0.0533998
P7S4_171205_308_A01	2	137.377	0.780134	9.18666	0.0783765
P3S4_190305_101_A01	2	157.937	0.632029	29.7467	-0.0697282
P7S4_170620_303_A01	3	221.67	0.872817	-31.7666	0.119875
P7S4_171205_302_A01	3	235.765	0.64242	-17.6716	-0.110522
P7S4_170131_304_A01	2	173.12	0.687204	44.9297	-0.0145536
P7S4_170821_301_A01	3	375.023	0.886081	121.586	0.133139
P7S4_170214_306_A01	3	221.96	0.752494	-31.4766	-0.000448513
P7S4_170523_310_A01	3	212.765	0.610899	-40.6716	-0.142043
P7S4_170214_301_A01	1	33.21	0.749151	-0.36044	0.0337634
P7S4_170509_303_A01	1	45.939	0.76838	12.3686	0.0529925
P7S4_170615_303_A01	1	33.3676	0.776545	-0.20284	0.0611581
P7S4_171219_305_A01	1	28.9301	0.657964	-4.64034	-0.0574235
P7S4_171219_308_A01	1	26.4055	0.624897	-7.16494	-0.0904904
P7S4_170131_307_A01	2	46.1	0.572184	-82.0903	-0.129573

## Sheet: Figure 3a
dataset	unique_identifier	treatment_group	subclass_label	predicted_activity
GSE106678	GSM2845374_AGGCAGATGTTN	saline	L5 PT CTX	0.302951
GSE106678	GSM2845374_CATCCCCCGCCN	saline	ambiguous	0.367235
GSE106678	GSM2845374_CTAAAGTTTCGT	saline	L2/3 IT ENT	0.414694
GSE106678	GSM2845374_GTCACGTGGTCA	saline	L6b CTX	0.427336
GSE106678	GSM2845374_CGCATTAAGTTC	saline	L4/5 IT CTX	0.437661
GSE106678	GSM2845374_CGCCACCTTCTT	saline	Pvalb	0.641211
GSE106678	GSM2845374_GCATCGCTCCTT	saline	L5/6 IT CTX	0.316657
GSE106678	GSM2845374_ATTTCGGCCTGG	saline	L2/3 IT CTX	0.480981
GSE106678	GSM2845374_GTCCCGCTCCAT	saline	L5 PT CTX	0.368362
GSE106678	GSM2845374_AGCTGGTTTAGT	saline	L4/5 IT CTX	0.537476
GSE106678	GSM2845374_CGTGTATTTTCA	saline	L2/3 IT ENT	0.320431
GSE106678	GSM2845374_TAGTTAGGTTCT	saline	Pvalb	0.428479
GSE106678	GSM2845374_GTGGAATATGAA	saline	L2/3 IT ENT	0.313293
GSE106678	GSM2845374_ACTACCGTCTGA	saline	L5 PT CTX	0.348205
GSE106678	GSM2845374_TTCACATCTCTG	saline	L4/5 IT CTX	0.580801
GSE106678	GSM2845374_CTATCCTGACCA	saline	L5 PT CTX	0.553542
GSE106678	GSM2845374_ACCTTTCTTCTC	saline	L6b CTX	0.427074
GSE106678	GSM2845374_CTGGTGGATGTC	saline	L2/3 IT ENT	0.347475
GSE106678	GSM2845374_CCGAAACCCTTN	saline	L4/5 IT CTX	0.392605
GSE106678	GSM2845374_TCCTTCTCAACN	saline	ambiguous	0.33747
GSE106678	GSM2845374_TACGGTGTCCAN	saline	Sst	0.544698
GSE106678	GSM2845374_TTCCTGGTCCTN	saline	L6 CT CTX	0.366522
GSE106678	GSM2845374_AGAGCAGAGGCA	saline	L5 PT CTX	0.337729
GSE106678	GSM2845374_TAAGCAGTCGAG	saline	L2/3 IT CTX	0.861143
GSE106678	GSM2845374_CTTATGGATCTN	saline	L2/3 IT ENT	0.574395
GSE106678	GSM2845374_CATACTAACCTT	saline	L6 CT CTX	0.335624
GSE106678	GSM2845374_ATACGTATCTCC	saline	L5 PT CTX	0.344151
GSE106678	GSM2845374_CCCCACGTTAGT	saline	L2/3 IT ENT	0.298106
GSE106678	GSM2845374_TCTTGTGCAACN	saline	L2/3 IT ENT	0.683331
GSE106678	GSM2845374_CCGATCCCCATT	saline	Pvalb	0.602444
GSE106678	GSM2845374_ATTATGGCACTA	saline	L5/6 IT CTX	0.274257
GSE106678	GSM2845374_ATTCCGCCTGTC	saline	L2/3 IT ENT	0.25794
GSE106678	GSM2845374_CTGAAAAGGGAA	saline	L5 PT CTX	0.349235
GSE106678	GSM2845374_CGGAATTCAAGN	saline	L2/3 IT ENT	0.353235
GSE106678	GSM2845374_TTCGTCTTTGTN	saline	L2/3 IT CTX	0.237061
GSE106678	GSM2845374_ATTCCGGTAGGN	saline	L4/5 IT CTX	0.48774
GSE106678	GSM2845374_CTTGTAAATTGA	saline	L4/5 IT CTX	0.68103
GSE106678	GSM2845374_GTCAATCCCGCA	saline	L5 PT CTX	0.331139
GSE106678	GSM2845374_TTCTTTTACCAC	saline	L2/3 IT ENT	0.920737
GSE106678	GSM2845374_CGGATACGTTGC	saline	L4/5 IT CTX	0.64558
GSE106678	GSM2845374_GCTTAGCTTTCT	saline	L5/6 IT CTX	0.314588
GSE106678	GSM2845374_GAAACAAGATAG	saline	L5 PT CTX	0.613158
GSE106678	GSM2845374_GCCAACCAGCTN	saline	Sst	0.645397
GSE106678	GSM2845374_CCCTTCCTTACT	saline	ambiguous	0.338074
GSE106678	GSM2845374_CTACCGATTACT	saline	ambiguous	0.380308
GSE106678	GSM2845374_AGCCCATTTTTC	saline	L2/3 IT CTX	0.301517
GSE106678	GSM2845374_AATGGCAACAGT	saline	L4/5 IT CTX	0.462536
GSE106678	GSM2845374_GGAACCCATTAT	saline	L6b CTX	0.341108
GSE106678	GSM2845374_ATGTGTAACTAC	saline	L4/5 IT CTX	0.554612
GSE106678	GSM2845374_GCCCGTCGTAAT	saline	L6 CT CTX	0.314096
GSE106678	GSM2845374_CATAGCTAGTTT	saline	Sst	0.493559
GSE106678	GSM2845374_ATGGGTTACGCG	saline	L5/6 IT CTX	0.351339
GSE106678	GSM2845374_GAAAGGTTTTGT	saline	L5 PT CTX	0.426854
GSE106678	GSM2845374_TAGGTTTTTGCT	saline	Sst	0.459165
GSE106678	GSM2845374_CGATTGAAGTGT	saline	L6 CT CTX	0.738199
GSE106678	GSM2845374_TCCCCCACGTTN	saline	L5/6 IT CTX	0.302549
GSE106678	GSM2845374_TTTTAAGCCTCG	saline	L5/6 IT CTX	0.858383
GSE106678	GSM2845374_GAGGTCTATCCA	saline	L2/3 IT ENT	0.678107
GSE106678	GSM2845374_CGATTCAGATTC	saline	ambiguous	0.483852
GSE106678	GSM2845374_CTAACCGCTCCG	saline	L5 PT CTX	0.425152
GSE106678	GSM2845374_CTATTTTCTGCC	saline	L4/5 IT CTX	0.361969
GSE106678	GSM2845374_CTTCCACGTGTA	saline	L5/6 IT CTX	0.322314
GSE106678	GSM2845374_CATTGCAACGTN	saline	L5/6 IT CTX	0.417324
GSE106678	GSM2845374_CGCGAGCCGTTN	saline	L2/3 IT ENT	0.274585
GSE106678	GSM2845374_CTCCCCGTCCAN	saline	L2/3 IT ENT	0.402551
GSE106678	GSM2845374_CGTGGGCTCTGN	saline	L2/3 IT CTX	0.549736
GSE106678	GSM2845374_CTTTTCCGCTGN	saline	L6b CTX	0.282922
GSE106678	GSM2845374_AGCCAAATGTTN	saline	L2/3 IT CTX	0.344934
GSE106678	GSM2845374_GTAGACATGCCN	saline	L4/5 IT CTX	0.291723
GSE106678	GSM2845374_GCAATTATCCCA	saline	Pvalb	0.455893
GSE106678	GSM2845374_AATCTAGCTGTA	saline	ambiguous	0.49086
GSE106678	GSM2845374_TCATTACTAGGC	saline	L4/5 IT CTX	0.51133
GSE106678	GSM2845374_ATGTTGGTGTGA	saline	Pvalb	0.494829
GSE106678	GSM2845374_AGACACGGCAAN	saline	L5 PT CTX	0.397436
GSE106678	GSM2845374_TACAGAATCGTT	saline	L2/3 IT CTX	0.380837
GSE106678	GSM2845374_ATAGTAACTCTC	saline	L2/3 IT CTX	0.39306
GSE106678	GSM2845374_AGCCAGGCAGCG	saline	L5/6 IT CTX	0.342351
GSE106678	GSM2845374_CGGATTTCCATT	saline	L2/3 IT CTX	0.454319
GSE106678	GSM2845374_TCCGACCGTAGA	saline	L5/6 IT CTX	0.380678
GSE106678	GSM2845374_AGTCTGATTTAG	saline	L5 PT CTX	0.428065
GSE106678	GSM2845374_TTAAAAATTTCC	saline	L2/3 IT CTX	0.787994
GSE106678	GSM2845374_CTTCGGAACTAC	saline	ambiguous	0.430575
GSE106678	GSM2845374_CATGCCATGCCC	saline	L2/3 IT CTX	0.311104
GSE106678	GSM2845374_AGATAGTCTGAG	saline	Pvalb	0.582523
GSE106678	GSM2845374_CGTGTTTGCATC	saline	L2/3 IT ENT	0.491628
GSE106678	GSM2845374_TACGATGAAACA	saline	L5 PT CTX	0.560971
GSE106678	GSM2845374_AACAGCTCTGGN	saline	Pvalb	0.681587
GSE106678	GSM2845374_CCCAAATAGTTA	saline	Car3	0.520457
GSE106678	GSM2845374_CCTTGTTTACGN	saline	Pvalb	0.465369
GSE106678	GSM2845374_TCTTTCTAACAT	saline	L2/3 IT CTX	0.476522
GSE106678	GSM2845374_TGCCTTCATATT	saline	ambiguous	0.412675
GSE106678	GSM2845374_ATCTTATCTTTT	saline	L2/3 IT ENT	0.393031
GSE106678	GSM2845374_GTTCTGAAAGCC	saline	L5/6 IT CTX	0.328657
GSE106678	GSM2845374_GAATGTTCACCA	saline	L2/3 IT CTX	0.490403
GSE106678	GSM2845374_AAAACCTATACC	saline	Pvalb	0.424791
GSE106678	GSM2845374_TGACGATCCTTN	saline	L6b CTX	0.692504
GSE106678	GSM2845374_AAATTTCCCCGT	saline	L2/3 IT CTX	0.300307
GSE106678	GSM2845374_CACATACTGTCA	saline	Sst	0.609157
GSE106678	GSM2845374_AGAATGCTCTTT	saline	L4/5 IT CTX	0.658674
GSE106678	GSM2845374_GAGATAGGCCTT	saline	L4/5 IT CTX	0.836246
GSE106678	GSM2845374_TGACTCTTTGAT	saline	L5/6 IT CTX	0.837028
GSE106678	GSM2845374_TAACCGACTTGG	saline	ambiguous	0.430924
GSE106678	GSM2845374_GTAATGCGAAAG	saline	L2/3 IT ENT	0.63977
GSE106678	GSM2845374_CTCGCTGGCCTT	saline	L2/3 IT CTX	0.561744
GSE106678	GSM2845374_ACGAGTTATCGN	saline	L5/6 IT CTX	0.296565
GSE106678	GSM2845374_TGTAGCCGTCAT	saline	Pvalb	0.540303
GSE106678	GSM2845374_CAAACCCGCGCT	saline	L2/3 IT CTX	0.548548
GSE106678	GSM2845374_CTTGCTCCCCGG	saline	L2/3 IT ENT	0.337139
GSE106678	GSM2845374_TCTCAGCTGTAC	saline	L6b CTX	0.258996
GSE106678	GSM2845374_TGGATTTTCGTT	saline	L6 CT CTX	0.330835
GSE106678	GSM2845374_ATTACAAAGGAC	saline	L2/3 IT ENT	0.590847
GSE106678	GSM2845374_CTCTTCGAGATN	saline	L2/3 IT CTX	0.818683
GSE106678	GSM2845374_GGAACCTCATCN	saline	ambiguous	0.399136
GSE106678	GSM2845374_AATTAGGTCTAN	saline	L4/5 IT CTX	0.391213
GSE106678	GSM2845374_CTCGGAAAGACC	saline	Sst	0.459053
GSE106678	GSM2845374_AGTCCTGTTCCT	saline	L6b CTX	0.344008
GSE106678	GSM2845374_GCGAATATAAGN	saline	L5/6 IT CTX	0.593107
GSE106678	GSM2845374_CGGCAGGAATGC	saline	L5 PT CTX	0.819741
GSE106678	GSM2845374_TATTCACTCGAT	saline	L4/5 IT CTX	0.590414
GSE106678	GSM2845374_CCTATGTCCTGN	saline	L6 CT CTX	0.756931
GSE106678	GSM2845374_CTGGCTCCACAT	saline	L5/6 IT CTX	0.518859
GSE106678	GSM2845374_CTCTTATCTCAG	saline	L2/3 IT CTX	0.424434
GSE106678	GSM2845374_CTAGATCCTCAT	saline	L4/5 IT CTX	0.474864
GSE106678	GSM2845374_TCGCTCACTGTA	saline	L5/6 IT CTX	0.518055
GSE106678	GSM2845374_TGCAGGCGACAC	saline	L2/3 IT ENT	0.795356
GSE106678	GSM2845374_ATTCAGGTTGTG	saline	L5/6 IT CTX	0.62815
GSE106678	GSM2845374_AAGGTCCCGAAC	saline	L5/6 IT CTX	0.297376
GSE106678	GSM2845374_TTTTGGTCTGTT	saline	Sst	0.319737
GSE106678	GSM2845374_GCTACGGGCCTA	saline	L5/6 IT CTX	0.542717
GSE106678	GSM2845374_GCGACCCTGATN	saline	L2/3 IT ENT	0.467206
GSE106678	GSM2845374_AAGACAGAACAN	saline	L6b CTX	0.484095
GSE106678	GSM2845374_TTCAACTAAAGG	saline	L2/3 IT CTX	0.360848
GSE106678	GSM2845374_CTCAGTTGAGCG	saline	ambiguous	0.362327
GSE106678	GSM2845374_ACTGTATTCTAA	saline	L5 PT CTX	0.60336
GSE106678	GSM2845374_TTTGTAAGGTTN	saline	ambiguous	0.38692
GSE106678	GSM2845374_GTCTTTAAAGTT	saline	L2/3 IT CTX	0.420527
GSE106678	GSM2845374_CTTCCCGCCAGN	saline	L4/5 IT CTX	0.461295
GSE106678	GSM2845374_AACATGAAGTTT	saline	L2/3 IT ENT	0.365675
GSE106678	GSM2845374_CGCTGATCAGAT	saline	Pvalb	0.439175
GSE106678	GSM2845374_GACACCTTACCA	saline	L2/3 IT ENT	0.380758
GSE106678	GSM2845374_CAAATCATTCCN	saline	ambiguous	0.327582
GSE106678	GSM2845374_CGCACCTGAGTN	saline	L5/6 IT CTX	0.305586
GSE106678	GSM2845374_GCGTGGCCCTCG	saline	L2/3 IT ENT	0.388175
GSE106678	GSM2845374_GTTAAGGAGCAN	saline	Car3	0.372736
GSE106678	GSM2845374_TAGCGTCATTAT	saline	ambiguous	0.539396
GSE106678	GSM2845374_ATCAAGTCTATT	saline	L5/6 IT CTX	0.370085
GSE106678	GSM2845374_CGTTCATACTCC	saline	ambiguous	0.565679
GSE106678	GSM2845374_TATGGCTTTTCT	saline	L6 CT CTX	0.331111
GSE106678	GSM2845374_TAACCTATCTCN	saline	L2/3 IT CTX	0.557905
GSE106678	GSM2845374_GACCTTTTTAAN	saline	L2/3 IT CTX	0.367853
GSE106678	GSM2845374_TTGAACGTGGTC	saline	L5 PT CTX	0.346889
GSE106678	GSM2845374_TTTACTTTTGGN	saline	L5 PT CTX	0.359546
GSE106678	GSM2845374_GTAAGGTAATTC	saline	L2/3 IT CTX	0.279038
GSE106678	GSM2845374_CCGTAGACGATT	saline	L6b CTX	0.430276
GSE106678	GSM2845374_CGTCGCCTCCGA	saline	L5/6 IT CTX	0.287641
GSE106678	GSM2845374_GCAGTCTTCCTT	saline	ambiguous	0.393479
GSE106678	GSM2845374_CGAATAAATAAN	saline	L2/3 IT ENT	0.351317
GSE106678	GSM2845374_GTCACGTCGTGC	saline	L2/3 IT ENT	0.420549
GSE106678	GSM2845374_CGCGTCCCCGAA	saline	L2/3 IT ENT	0.481884
GSE106678	GSM2845374_GTTCAGGACGTG	saline	L5 PT CTX	0.676992
GSE106678	GSM2845374_CACGCATGGCCG	saline	Car3	0.601159
GSE106678	GSM2845374_ACGTTTCATAGG	saline	L5/6 IT CTX	0.306807
GSE106678	GSM2845374_ACGCCGGCATGA	saline	L4/5 IT CTX	0.392982
GSE106678	GSM2845374_CGAAATATAGAC	saline	Pvalb	0.6022
GSE106678	GSM2845374_TTTACCCACTAA	saline	L2/3 IT CTX	0.416824
GSE106678	GSM2845374_ACATGCCTGAAN	saline	L4/5 IT CTX	0.404701
GSE106678	GSM2845374_CATCAAGTGAGC	saline	L5 PT CTX	0.376861
GSE106678	GSM2845374_GCGTGAGCAGCA	saline	L4/5 IT CTX	0.352829
GSE106678	GSM2845374_AATCCATAGTGC	saline	ambiguous	0.411088
GSE106678	GSM2845374_ACAGTTATTGCN	saline	L5/6 IT CTX	0.43385
GSE106678	GSM2845374_TCCAAGGTTCGG	saline	L2/3 IT CTX	0.489456
GSE106678	GSM2845374_GTCCCCATTGCT	saline	ambiguous	0.461075
GSE106678	GSM2845374_TCCAATACTAGN	saline	L5/6 IT CTX	0.255851
GSE106678	GSM2845374_CACTATGACTTN	saline	L5/6 IT CTX	0.367788
GSE106678	GSM2845374_GCCAATGCCACN	saline	L4/5 IT CTX	0.753675
GSE106678	GSM2845374_GCTCCCATACAC	saline	L2/3 IT ENT	0.369957
GSE106678	GSM2845374_GCCAAGCCTTCT	saline	L5/6 IT CTX	0.310039
GSE106678	GSM2845374_AGGTCGGATCAA	saline	ambiguous	0.357397
GSE106678	GSM2845374_TTGGAGTTACGT	saline	L5 PT CTX	0.760114
GSE106678	GSM2845374_AGATAGAGACCA	saline	L2/3 IT ENT	0.311022
GSE106678	GSM2845374_ATCCCACGTCAC	saline	L2/3 IT PPP	0.422371
GSE106678	GSM2845374_TGACTAAAGTTN	saline	L5/6 IT CTX	0.265051
GSE106678	GSM2845374_AATGGAACCACA	saline	ambiguous	0.616185
GSE106678	GSM2845374_CGTCTTCTAACA	saline	L6 CT CTX	0.338801
GSE106678	GSM2845374_TTGATGCACTGT	saline	L5 PT CTX	0.443268
GSE106678	GSM2845374_TTGCTAATTTTN	saline	Pvalb	0.450052
GSE106678	GSM2845374_GGATTGTATTCA	saline	L5/6 IT CTX	0.309741
GSE106678	GSM2845374_CGGTTTTGTTCN	saline	L5/6 IT CTX	0.330546
GSE106678	GSM2845374_CTTCCACCGATT	saline	L5/6 IT CTX	0.518069
GSE106678	GSM2845374_AATTTTCTAGGT	saline	Pvalb	0.513389
GSE106678	GSM2845374_CATGTGCTCATN	saline	L5 PT CTX	0.564381
GSE106678	GSM2845374_TATGTCATTTCT	saline	L2/3 IT CTX	0.815129
GSE106678	GSM2845374_GCCCTTGACTTN	saline	L5/6 IT CTX	0.290455
GSE106678	GSM2845374_CCTTTGGTTGTN	saline	L2/3 IT CTX	0.446589
GSE106678	GSM2845374_TGGGTTTTGTCG	saline	L2/3 IT CTX	0.624619
GSE106678	GSM2845374_GGCAACGGTATN	saline	L5 PT CTX	0.446184
GSE106678	GSM2845374_CTACTTTTATGN	saline	L5/6 IT CTX	0.354481
GSE106678	GSM2845374_GGTTGCCTCAGN	saline	Pvalb	0.430047
GSE106678	GSM2845374_CAATTGTAGTAT	saline	L2/3 IT ENT	0.476337
GSE106678	GSM2845374_ATGGAATATTTT	saline	Pvalb	0.529409
GSE106678	GSM2845374_AGAAGGACCGAC	saline	L5 PT CTX	0.648431
GSE106678	GSM2845374_GTCGCGCCTGGG	saline	ambiguous	0.359975
GSE106678	GSM2845374_GGCCAAGAGTGC	saline	L2/3 IT CTX	0.296053
GSE106678	GSM2845374_TCGTTCAAACTT	saline	Pvalb	0.452239
GSE106678	GSM2845374_GTCTTATAATCN	saline	ambiguous	0.398483
GSE106678	GSM2845374_ATAATCGATGAN	saline	L5/6 IT CTX	0.406098
GSE106678	GSM2845374_CCTCTCCAGCAN	saline	L2/3 IT ENT	0.422737
GSE106678	GSM2845374_ATGGCGTTCCCT	saline	L4/5 IT CTX	0.618295
GSE106678	GSM2845374_CGCGCTTAGTCA	saline	L6b CTX	0.482856
GSE106678	GSM2845374_ATTTGCACACAT	saline	Pvalb	0.422262
GSE106678	GSM2845374_TAAAAGCCCCAN	saline	L2/3 IT ENT	0.362113
GSE106678	GSM2845374_CTGGCGGCCCTN	saline	L4/5 IT CTX	0.318752
GSE106678	GSM2845374_CACATATACCAN	saline	L4/5 IT CTX	0.363086
GSE106678	GSM2845374_ATTCAGTGTCGT	saline	L4/5 IT CTX	0.53111
GSE106678	GSM2845374_ATTACGGATCCA	saline	ambiguous	0.428432
GSE106678	GSM2845374_ACTGACCGCACC	saline	ambiguous	0.545313
GSE106678	GSM2845374_TCCAATCTGTTG	saline	ambiguous	0.616268
GSE106678	GSM2845374_CGTCCTTGTACG	saline	L2/3 IT ENT	0.34821
GSE106678	GSM2845374_AAACTCATGCTT	saline	L5/6 IT CTX	0.580282
GSE106678	GSM2845374_AGCAAGTCCAAA	saline	L5/6 IT CTX	0.356312
GSE106678	GSM2845374_TACCCGAGTATN	saline	L2/3 IT PPP	0.487643
GSE106678	GSM2845374_AAGAGGCGTCCN	saline	L2/3 IT ENT	0.383158
GSE106678	GSM2845374_CGCATCGGCGAA	saline	L2/3 IT ENT	0.414048
GSE106678	GSM2845374_CCAACGTTAGAT	saline	L5/6 IT CTX	0.3262
GSE106678	GSM2845374_CTTTTGGCATTN	saline	Lamp5	0.567742
GSE106678	GSM2845374_CGCACATATTCN	saline	L2/3 IT CTX	0.373076
GSE106678	GSM2845374_TCCTTGAAGTGG	saline	L5 PT CTX	0.506877
GSE106678	GSM2845374_CGCATGAAGCGC	saline	L2/3 IT PPP	0.46251
GSE106678	GSM2845374_CCCAAAGCCCAA	saline	ambiguous	0.414455
GSE106678	GSM2845374_CCCCGTTTTCGA	saline	L2/3 IT ENT	0.25901
GSE106678	GSM2845374_GCAGAGTGACCG	saline	L5/6 IT CTX	0.597374
GSE106678	GSM2845374_AGTGTGTATTCT	saline	L5 PT CTX	0.50244
GSE106678	GSM2845374_CATTCTTCCGTC	saline	ambiguous	0.398034
GSE106678	GSM2845374_GAATGCTAGGTA	saline	L5 PT CTX	0.402457
GSE106678	GSM2845374_AGACAATGCAGG	saline	L2/3 IT ENT	0.628093
GSE106678	GSM2845374_TCGGTCTCATAC	saline	L5/6 IT CTX	0.466393
GSE106678	GSM2845374_CGTCTTCACGCN	saline	L2/3 IT ENT	0.509752
GSE106678	GSM2845374_CCGGAATTTTGG	saline	ambiguous	0.460109
GSE106678	GSM2845374_TCGCTGGTTTTC	saline	ambiguous	0.506759
GSE106678	GSM2845374_GCGAAGATTTTC	saline	L2/3 IT ENT	0.4738
GSE106678	GSM2845374_GTCCGGGAACAN	saline	L2/3 IT ENT	0.236779
GSE106678	GSM2845374_CATCTCGCTGTN	saline	Car3	0.341142
GSE106678	GSM2845374_TTCAAGCAGGTN	saline	Lamp5	0.376916
GSE106678	GSM2845374_GATTCAGATGTA	saline	ambiguous	0.494124
GSE106678	GSM2845374_GACTCGCGATTG	saline	L2/3 IT CTX	0.419002
GSE106678	GSM2845374_GCCCGCTGCCGN	saline	Pvalb	0.478029
GSE106678	GSM2845374_CCAGTGATCAGA	saline	L5 PT CTX	0.417723
GSE106678	GSM2845374_CTTTTATCGTGN	saline	L2/3 IT CTX	0.74596
GSE106678	GSM2845374_GCATTGAACGTN	saline	ambiguous	0.348196
GSE106678	GSM2845374_TGACCTGTGGCN	saline	L2/3 IT CTX	0.671052
GSE106678	GSM2845374_CTTTCTCCGATA	saline	L4/5 IT CTX	0.405189
GSE106678	GSM2845374_CGTTAGCATGCT	saline	L5 PT CTX	0.374419
GSE106678	GSM2845374_ATCCTTCAATTG	saline	L2/3 IT ENT	0.297224
GSE106678	GSM2845374_CCTTTTGTTGAA	saline	L5/6 IT CTX	0.5415
GSE106678	GSM2845374_TAAGTCATACTG	saline	L5/6 IT CTX	0.304247
GSE106678	GSM2845374_AGCATTTCAGAA	saline	ambiguous	0.630464
GSE106678	GSM2845374_TTGGTGAGCAGT	saline	L5 PT CTX	0.419052
GSE106678	GSM2845374_CTAATCTACGCC	saline	L5/6 IT CTX	0.436832
GSE106678	GSM2845374_GCTCAGGGTTCC	saline	L5/6 IT CTX	0.218711
GSE106678	GSM2845374_GACAAGCAGTTA	saline	L2/3 IT CTX	0.440708
GSE106678	GSM2845374_TGCCAGTGTCGN	saline	L2/3 IT ENT	0.290561
GSE106678	GSM2845374_CCGCGTGAGCGN	saline	L4/5 IT CTX	0.404769
GSE106678	GSM2845374_CGAGCCCATGAG	saline	L4/5 IT CTX	0.414109
GSE106678	GSM2845374_GCGCCAGCCTAA	saline	Sst	0.471935
GSE106678	GSM2845374_AGAGCGTAAGTT	saline	Pvalb	0.387732
GSE106678	GSM2845374_TCTAAGGCGACN	saline	L2/3 IT ENT	0.371737
GSE106678	GSM2845374_GTAACGAAGAGN	saline	L2/3 IT CTX	0.495327
GSE106678	GSM2845374_CAGTCGCTTGAN	saline	L5/6 IT CTX	0.286964
GSE106678	GSM2845374_CTTATCTCTTGT	saline	L4/5 IT CTX	0.550178
GSE106678	GSM2845374_CAAGCACAGGAA	saline	L2/3 IT ENT	0.440191
GSE106678	GSM2845374_GACTGATATCTA	saline	L2/3 IT CTX	0.298251
GSE106678	GSM2845374_ATTGCATGTCTT	saline	ambiguous	0.307959
GSE106678	GSM2845374_GGAGTGTTCTAN	saline	L5/6 IT CTX	0.465506
GSE106678	GSM2845374_GGAAGCAGATTT	saline	L5/6 NP CTX	0.396309
GSE106678	GSM2845374_CCTTACCGGTTG	saline	L2/3 IT CTX	0.299845
GSE106678	GSM2845374_CTGAAATGGGGC	saline	L2/3 IT PPP	0.381843
GSE106678	GSM2845374_AGGCGTCCTCGN	saline	L5 PT CTX	0.308742
GSE106678	GSM2845374_CATTGCAAACGT	saline	L5/6 IT CTX	0.312356
GSE106678	GSM2845374_GGCAGCTTCTTC	saline	Sst	0.420872
GSE106678	GSM2845374_CCTTGCCTCGAC	saline	L5/6 IT CTX	0.320552
GSE106678	GSM2845374_TGAGATAGGTTN	saline	L5/6 IT CTX	0.353057
GSE106678	GSM2845374_CGCGCACCTTTN	saline	L2/3 IT CTX	0.450739
GSE106678	GSM2845374_TTTTTCGTAGTA	saline	L2/3 IT ENT	0.499446
GSE106678	GSM2845374_GTTGTCGCCCAN	saline	L2/3 IT ENT	0.2971
GSE106678	GSM2845374_CCGTGGTGTCTG	saline	L4/5 IT CTX	0.429917
GSE106678	GSM2845374_CCTACCGACGCN	saline	L4/5 IT CTX	0.749957
GSE106678	GSM2845374_AAATCAATGACT	saline	Pvalb	0.471727
GSE106678	GSM2845374_GTAAAGCTGGGT	saline	L4/5 IT CTX	0.42638
GSE106678	GSM2845374_GGAATTGCGATT	saline	L2/3 IT CTX	0.274864
GSE106678	GSM2845374_TCTCGTACTTCC	saline	L2/3 IT PPP	0.395884
GSE106678	GSM2845374_TCTTAGCTACTG	saline	Sst	0.560908
GSE106678	GSM2845374_GATACGCATGGN	saline	ambiguous	0.409108
GSE106678	GSM2845374_TTAACCCATGAG	saline	L2/3 IT CTX	0.490461
GSE106678	GSM2845374_CATTTGTGCAAC	saline	L2/3 IT ENT	0.404968
GSE106678	GSM2845374_GATGGCAGTTTT	saline	L2/3 IT CTX	0.425541
GSE106678	GSM2845374_TTAGAGTCGCAG	saline	Pvalb	0.559403
GSE106678	GSM2845374_TGCCAACAGCTC	saline	L5/6 IT CTX	0.468509
GSE106678	GSM2845374_AGACTGGGGCAC	saline	L5/6 IT CTX	0.377268
GSE106678	GSM2845374_AGAACTAGAGTC	saline	L6b CTX	0.247699
GSE106678	GSM2845374_CTGTAGAGCCCC	saline	L6 CT CTX	0.523539
GSE106678	GSM2845374_AACGTGTCTGGA	saline	L5/6 IT CTX	0.633518
GSE106678	GSM2845374_TCGCACAAAGGT	saline	L2/3 IT CTX	0.472654
GSE106678	GSM2845374_TCCATGAAGGCT	saline	L2/3 IT CTX	0.799957
GSE106678	GSM2845374_GACAGAAGATAA	saline	L2/3 IT CTX	0.508515
GSE106678	GSM2845374_GACTGGAGAGGN	saline	L2/3 IT ENT	0.484516
GSE106678	GSM2845374_GTGGTTTCCTTA	saline	L5/6 IT CTX	0.27189
GSE106678	GSM2845374_CTCTTATTGGTA	saline	L2/3 IT CTX	0.337398
GSE106678	GSM2845374_ATGAAATAGCAA	saline	L2/3 IT CTX	0.694429
GSE106678	GSM2845374_GCGTTCCTCACN	saline	L6 CT CTX	0.465924
GSE106678	GSM2845374_GTGAGGCTTGTT	saline	L5/6 NP CTX	0.575774
GSE106678	GSM2845374_AAAGAGTCTAGG	saline	L5 PT CTX	0.447777
GSE106678	GSM2845374_CTCAAAGAGAAA	saline	L5/6 IT CTX	0.56865
GSE106678	GSM2845374_ATCATCCATGCG	saline	L2/3 IT ENT	0.331135
GSE106678	GSM2845374_TTGGAAGCTGTT	saline	L4/5 IT CTX	0.41876
GSE106678	GSM2845374_GCAACATGGTGN	saline	L5 PT CTX	0.600164
GSE106678	GSM2845374_CTGTTCTGGTTA	saline	L5/6 NP CTX	0.445751
GSE106678	GSM2845374_CTCGCACCCGCA	saline	ambiguous	0.621653
GSE106678	GSM2845374_CTAGCGTACTTG	saline	L2/3 IT ENT	0.413986
GSE106678	GSM2845374_CCAATGTTCACA	saline	L6 CT CTX	0.594921
GSE106678	GSM2845374_TCTACGTGTGGG	saline	L2/3 IT ENT	0.342728
GSE106678	GSM2845374_CTCCCGCCAATN	saline	L2/3 IT PPP	0.590009
GSE106678	GSM2845374_TCGCAGAAGTTG	saline	L2/3 IT CTX	0.77693
GSE106678	GSM2845374_CGAATATCGCCC	saline	L2/3 IT ENT	0.338256
GSE106678	GSM2845374_ACCGCCGCGCTN	saline	ambiguous	0.352562
GSE106678	GSM2845374_CTCTCGCTTTAT	saline	ambiguous	0.626784
GSE106678	GSM2845374_CAGCATTTGACN	saline	L5/6 IT CTX	0.432555
GSE106678	GSM2845374_GAAACCCTCATN	saline	L2/3 IT ENT	0.439525
GSE106678	GSM2845374_ACGTGTAGAGGC	saline	L2/3 IT CTX	0.498326
GSE106678	GSM2845374_GCGATGTGCGGG	saline	ambiguous	0.540436
GSE106678	GSM2845374_GTTGGCAACATN	saline	L2/3 IT ENT	0.363041
GSE106678	GSM2845374_TACGTCTAGGCN	saline	L2/3 IT CTX	0.363615
GSE106678	GSM2845374_TGTCAAGGCATT	saline	ambiguous	0.519924
GSE106678	GSM2845374_GTTCGTTTAACN	saline	ambiguous	0.544595
GSE106678	GSM2845374_GAGTAACGGCTN	saline	L6 CT CTX	0.556629
GSE106678	GSM2845374_AGCGTCTAATGT	saline	ambiguous	0.388455
GSE106678	GSM2845374_TTTTCAGACGCN	saline	L2/3 IT ENT	0.358579
GSE106678	GSM2845374_AGCGTAAGACTN	saline	L2/3 IT CTX	0.597899
GSE106678	GSM2845374_AAGACAATTTAG	saline	L2/3 IT CTX	0.341215
GSE106678	GSM2845374_CGTTTCGAGGCN	saline	Pvalb	0.537803
GSE106678	GSM2845374_AGCCAACTACGC	saline	Lamp5	0.587332
GSE106678	GSM2845374_ATCCTCCCAGTN	saline	ambiguous	0.652306
GSE106678	GSM2845374_AGTTACCTTCGG	saline	L4/5 IT CTX	0.477254
GSE106678	GSM2845374_ACGAAACCATGN	saline	ambiguous	0.40831
GSE106678	GSM2845374_CGACATTCCTCN	saline	L4/5 IT CTX	0.318529
GSE106678	GSM2845374_AAAAATTACACC	saline	L6 CT CTX	0.332853
GSE106678	GSM2845374_TCACATCTCGTG	saline	L4/5 IT CTX	0.63612
GSE106678	GSM2845374_AGCGTGTTGCGA	saline	L5/6 IT CTX	0.746076
GSE106678	GSM2845374_CTTCGGAGCGTG	saline	L2/3 IT CTX	0.537149
GSE106678	GSM2845374_ATAACCGTTGTT	saline	L2/3 IT CTX	0.391455
GSE106678	GSM2845374_AAAACTTGTCAG	saline	Pvalb	0.499653
GSE106678	GSM2845374_TGTCAAGTCGGN	saline	L4/5 IT CTX	0.423196
GSE106678	GSM2845374_GATGATTTTTAA	saline	L6 CT CTX	0.41752
GSE106678	GSM2845374_ACAAGTGTGACG	saline	Pvalb	0.570884
GSE106678	GSM2845374_GATGATTTATGA	saline	L2/3 IT PPP	0.479119
GSE106678	GSM2845374_CCTGTAAGATTC	saline	L2/3 IT CTX	0.434951
GSE106678	GSM2845374_TGTTTTTTTTCN	saline	L2/3 IT CTX	0.308577
GSE106678	GSM2845374_ATCCATATCCAA	saline	L2/3 IT CTX	0.407634
GSE106678	GSM2845374_CTCACACTCGGN	saline	Pvalb	0.373896
GSE106678	GSM2845374_CGTTTGCTACGC	saline	L5/6 IT CTX	0.640918
GSE106678	GSM2845374_TGCATTTTATCG	saline	L2/3 IT ENT	0.401089
GSE106678	GSM2845374_TGCAGAGCCTGC	saline	L2/3 IT CTX	0.374463
GSE106678	GSM2845374_TTGGCGGCGGGG	saline	L2/3 IT ENT	0.362647
GSE106678	GSM2845374_AGCAGGTTTAGN	saline	ambiguous	0.54125
GSE106678	GSM2845374_ATTGCATTCCAT	saline	L6 CT CTX	0.415695
GSE106678	GSM2845374_TTACTTTTGCAG	saline	L6 CT CTX	0.569404
GSE106678	GSM2845374_CAAGTAAACTTA	saline	L4/5 IT CTX	0.415143
GSE106678	GSM2845374_TGGTTTGGAGAT	saline	L2/3 IT ENT	0.27729
GSE106678	GSM2845374_GACTCTCCAGCN	saline	Pvalb	0.594412
GSE106678	GSM2845374_CCGAGAACGATT	saline	L5/6 IT CTX	0.648572
GSE106678	GSM2845374_AAGCTATAATTG	saline	L2/3 IT ENT	0.418359
GSE106678	GSM2845374_GTGCGGATCCGN	saline	L6 CT CTX	0.454784
GSE106678	GSM2845374_GACAGGCGAGAG	saline	L5 PT CTX	0.449252
GSE106678	GSM2845374_GCTCGGCACCGG	saline	L5/6 IT CTX	0.460127
GSE106678	GSM2845374_TGCAATAGAGAN	saline	L5/6 IT CTX	0.527193
GSE106678	GSM2845374_AAATCGACAGCN	saline	L4/5 IT CTX	0.485923
GSE106678	GSM2845374_CTAAGCTGCTGA	saline	L5 PT CTX	0.525469
GSE106678	GSM2845374_CCTGTTTCGAAN	saline	L2/3 IT ENT	0.40158
GSE106678	GSM2845374_GGTCTCCGAAGT	saline	L2/3 IT CTX	0.301326
GSE106678	GSM2845374_CGTTCCTGCCGA	saline	ambiguous	0.795222
GSE106678	GSM2845374_ATCTGTATCTCG	saline	L4/5 IT CTX	0.696766
GSE106678	GSM2845374_CGCTTTTGGTTA	saline	L6 CT CTX	0.596332
GSE106678	GSM2845374_CCCGGAAATCAG	saline	L4/5 IT CTX	0.734957
GSE106678	GSM2845374_GCGCAACGCGAN	saline	L6 CT CTX	0.425219
GSE106678	GSM2845374_ATTGCGGTACCT	saline	Pvalb	0.627808
GSE106678	GSM2845374_CGCAAGAATAGT	saline	L2/3 IT PPP	0.347993
GSE106678	GSM2845374_ATTTACGTGGCT	saline	L6 CT CTX	0.384478
GSE106678	GSM2845374_ATAAACGTGTAT	saline	L2/3 IT ENT	0.344044
GSE106678	GSM2845374_TACTTTGAGCAG	saline	Car3	0.436552
GSE106678	GSM2845374_CACACGAGGCTN	saline	L2/3 IT CTX	0.276271
GSE106678	GSM2845374_CCCAGTCTTGGT	saline	L2/3 IT CTX	0.279838
GSE106678	GSM2845374_AACCGCGGCATT	saline	L2/3 IT ENT	0.370392
GSE106678	GSM2845374_ATCCGCCCGTTN	saline	L2/3 IT ENT	0.423651
GSE106678	GSM2845374_TTTTTGCAGTCA	saline	L2/3 IT CTX	0.478726
GSE106678	GSM2845374_ACATTTCATCAN	saline	L4/5 IT CTX	0.295523
GSE106678	GSM2845374_CTTGGCTCCGAN	saline	ambiguous	0.519951
GSE106678	GSM2845374_CCTTGCACTGGT	saline	ambiguous	0.58038
GSE106678	GSM2845374_GAGGGAGTGTGN	saline	L5/6 IT CTX	0.381919
GSE106678	GSM2845374_GCTGCGACAGCC	saline	L5/6 NP CTX	0.345909
GSE106678	GSM2845374_CGGGCTTATGTT	saline	L2/3 IT ENT	0.329207
GSE106678	GSM2845374_TTAGGCATTATN	saline	L2/3 IT ENT	0.450617
GSE106678	GSM2845374_CGTTTGTTGTAC	saline	L6b CTX	0.33347
GSE106678	GSM2845374_ACGTGATTCCTA	saline	Car3	0.455012
GSE106678	GSM2845374_CTCATTCGCGTG	saline	L2/3 IT CTX	0.729145
GSE106678	GSM2845374_ATAATATGTGCN	saline	L2/3 IT CTX	0.33227
GSE106678	GSM2845374_TGACATCTCGCN	saline	L4/5 IT CTX	0.334852
GSE106678	GSM2845374_GTTAACCTACAA	saline	L5/6 IT CTX	0.940069
GSE106678	GSM2845374_AGCCTGAAAGAG	saline	L5/6 IT CTX	0.438453
GSE106678	GSM2845374_TCTCAACTGGTN	saline	L6b CTX	0.33681
GSE106678	GSM2845374_TCTCGATTCTAN	saline	L6 CT CTX	0.325102
GSE106678	GSM2845374_GTATTAAAGACC	saline	L2/3 IT ENT	0.478015
GSE106678	GSM2845374_ATTGGACTACTT	saline	L2/3 IT ENT	0.351258
GSE106678	GSM2845374_GTTTTATTTGAG	saline	L5/6 IT CTX	0.280536
GSE106678	GSM2845374_ACGAGCGCAGTN	saline	L5/6 IT CTX	0.671063
GSE106678	GSM2845374_ACTGGCGCGTGG	saline	L5/6 IT CTX	0.337411
GSE106678	GSM2845374_GACAAATCGCAA	saline	L5/6 IT CTX	0.687911
GSE106678	GSM2845374_CTTTCCGTGTAN	saline	L2/3 IT CTX	0.887319
GSE106678	GSM2845374_AGCTTCGGTATT	saline	L6 CT CTX	0.390819
GSE106678	GSM2845374_CCACCGCTTAGC	saline	Lamp5	0.46193
GSE106678	GSM2845374_GTACCACATCAC	saline	L5/6 IT CTX	0.344789
GSE106678	GSM2845374_ATGTTATTTGCC	saline	ambiguous	0.63631
GSE106678	GSM2845374_TCTTCACTCCCT	saline	Lamp5	0.616191
GSE106678	GSM2845374_AGTGTTGCGCAA	saline	L5/6 IT CTX	0.431138
GSE106678	GSM2845374_AGCCAACAGCTT	saline	L6 CT CTX	0.415367
GSE106678	GSM2845374_CAAGCCCGACAG	saline	L5/6 IT CTX	0.571739
GSE106678	GSM2845374_TCTTTGCGCCTC	saline	L2/3 IT ENT	0.384425
GSE106678	GSM2845374_CTATTCGAGTCG	saline	Pvalb	0.527947
GSE106678	GSM2845374_CACATACGCTGA	saline	ambiguous	0.650618
GSE106678	GSM2845374_ATAGCGAGTCCT	saline	Car3	0.435822
GSE106678	GSM2845374_CCAATCAGGTCC	saline	ambiguous	0.416936
GSE106678	GSM2845374_ATCGCTTGGATC	saline	L2/3 IT CTX	0.382731
GSE106678	GSM2845374_CGTGTAGACCTG	saline	L5 PT CTX	0.536447
GSE106678	GSM2845374_ACCCGTTGTTGC	saline	Lamp5	0.470266
GSE106678	GSM2845374_CCCACGAGCATN	saline	L2/3 IT CTX	0.582239
GSE106678	GSM2845374_CGGCCTCCCTCC	saline	Pvalb	0.740418
GSE106678	GSM2845374_TGGATTCGGTTA	saline	L2/3 IT PPP	0.472311
GSE106678	GSM2845374_AATGTGGAGTTC	saline	L2/3 IT CTX	0.309464
GSE106678	GSM2845374_TCCGCTTGCACN	saline	ambiguous	0.821789
GSE106678	GSM2845374_TTTGACGGCACA	saline	L5/6 IT CTX	0.309308
GSE106678	GSM2845374_ATGACGGCCCCN	saline	L2/3 IT ENT	0.413843
GSE106678	GSM2845374_ACTGACAAGGTA	saline	Pvalb	0.453513
GSE106678	GSM2845374_CCCCCACAATGG	saline	L2/3 IT ENT	0.489502
GSE106678	GSM2845374_CGGTTTGAGCAN	saline	L2/3 IT CTX	0.337264
GSE106678	GSM2845374_GGAGAGTGCCGA	saline	L2/3 IT ENT	0.342561
GSE106678	GSM2845374_GTACAGAAACTC	saline	L2/3 IT CTX	0.569498
GSE106678	GSM2845374_AGTCGATAGGTT	saline	Pvalb	0.42494
GSE106678	GSM2845374_TGTGAAGACCAA	saline	L2/3 IT ENT	0.393089
GSE106678	GSM2845374_GCAACTGATCGC	saline	L2/3 IT CTX	0.415454
GSE106678	GSM2845374_ACGCCGCAGATT	saline	L6 CT CTX	0.412507
GSE106678	GSM2845374_ACAGGAGAGTGT	saline	L2/3 IT ENT	0.762435
GSE106678	GSM2845374_TGGTGTGCGCTN	saline	L6b CTX	0.452012
GSE106678	GSM2845374_GTACACGTCAGT	saline	L2/3 IT CTX	0.344
GSE106678	GSM2845374_ACTGGCTTGTGA	saline	L2/3 IT CTX	0.789901
GSE106678	GSM2845374_CCGAGTCACTTN	saline	ambiguous	0.562604
GSE106678	GSM2845374_TGAACCGAGACA	saline	L6 CT CTX	0.468855
GSE106678	GSM2845374_CCGCATAGGGGC	saline	L4/5 IT CTX	0.38504
GSE106678	GSM2845374_GGAACAGGAGGA	saline	L5/6 IT CTX	0.445484
GSE106678	GSM2845374_ATACTGAATCTT	saline	L2/3 IT ENT	0.454979
GSE106678	GSM2845374_CGTTTTGCTTAA	saline	L6b CTX	0.367838
GSE106678	GSM2845374_AATGCGCTGGTG	saline	L2/3 IT ENT	0.903642
GSE106678	GSM2845374_ATCGCGTATCCN	saline	ambiguous	0.466868
GSE106678	GSM2845374_CGGTCAGCTCAC	saline	L5/6 IT CTX	0.378682
GSE106678	GSM2845374_CCTGTGCTGGAT	saline	L6 CT CTX	0.621366
GSE106678	GSM2845374_GGAGATGAACAG	saline	L2/3 IT CTX	0.343098
GSE106678	GSM2845374_TGGTATAGTTCG	saline	ambiguous	0.756451
GSE106678	GSM2845374_CCCAGGCCGGAC	saline	L2/3 IT CTX	0.785074
GSE106678	GSM2845374_TCACAAGCTCCA	saline	L4/5 IT CTX	0.690927
GSE106678	GSM2845374_TGCGCAAGCCTA	saline	ambiguous	0.59837
GSE106678	GSM2845374_AGGGCATCCGCA	saline	ambiguous	0.608852
GSE106678	GSM2845374_GCTACGCTCTTG	saline	L6 CT CTX	0.394981
GSE106678	GSM2845374_GTCATAACAGCG	saline	L2/3 IT CTX	0.714305
GSE106678	GSM2845374_ACTTTACGTACT	saline	L6 CT CTX	0.456522
GSE106678	GSM2845374_ATGGCGTGATTT	saline	ambiguous	0.589083
GSE106678	GSM2845374_ATGCGTCGAGGA	saline	L5 PT CTX	0.376167
GSE106678	GSM2845374_ATTTTGTCTGCA	saline	ambiguous	0.407571
GSE106678	GSM2845374_ACTTCGGCACGC	saline	L2/3 IT ENT	0.429939
GSE106678	GSM2845374_CTTCTTAGTTCC	saline	L5 PT CTX	0.7444
GSE106678	GSM2845374_GTCACCTCGCAN	saline	L4/5 IT CTX	0.431987
GSE106678	GSM2845374_AATTCGTGTCTG	saline	Sst	0.528361
GSE106678	GSM2845374_ATGAGGATCCAA	saline	L2/3 IT CTX	0.397146
GSE106678	GSM2845374_TCTTAATGCGAG	saline	L4/5 IT CTX	0.421424
GSE106678	GSM2845374_GCCACGGTAACG	saline	L6b CTX	0.393891
GSE106678	GSM2845374_CGGAAGGCGGTT	saline	L5 PT CTX	0.340232
GSE106678	GSM2845374_GGGCAACCAGCT	saline	L4/5 IT CTX	0.699953
GSE106678	GSM2845374_AGACAGTAACAG	saline	Car3	0.683425
GSE106678	GSM2845374_ACGGTGAATCTT	saline	L5/6 IT CTX	0.510514
GSE106678	GSM2845374_GGAGGTCTGCTG	saline	L2/3 IT PPP	0.363483
GSE106678	GSM2845374_TGCTCAGCCGCG	saline	Sst	0.49452
GSE106678	GSM2845374_GGCATTTGGGTN	saline	L2/3 IT CTX	0.373574
GSE106678	GSM2845374_ACGCTTTAAGGA	saline	L2/3 IT CTX	0.284593
GSE106678	GSM2845374_CACCTTCCTAAG	saline	ambiguous	0.694001
GSE106678	GSM2845374_TGAACTCTTCAT	saline	L2/3 IT CTX	0.395232
GSE106678	GSM2845374_CCTGTGCGCAGA	saline	L5/6 IT CTX	0.403513
GSE106678	GSM2845374_AGCTTCCCTAAG	saline	L6 CT CTX	0.352491
GSE106678	GSM2845374_TTCAGGCCGTAC	saline	L2/3 IT CTX	0.523472
GSE106678	GSM2845374_GCCAATCACACA	saline	ambiguous	0.446502
GSE106678	GSM2845374_CATGAAGCCCCG	saline	L6 CT CTX	0.408182
GSE106678	GSM2845374_CGCTTATGGAAC	saline	ambiguous	0.818624
GSE106678	GSM2845374_CAACCGTGGCAA	saline	L2/3 IT ENT	0.637731
GSE106678	GSM2845374_ACGTTGTTCGAC	saline	L2/3 IT PPP	0.376153
GSE106678	GSM2845374_CTGTTTCGGATG	saline	L2/3 IT ENT	0.447183
GSE106678	GSM2845374_GTCACCTCGCAA	saline	L4/5 IT CTX	0.661177
GSE106678	GSM2845374_TCAAGTATTTCA	saline	L4/5 IT CTX	0.708727
GSE106678	GSM2845374_ATGTGAGGCATN	saline	ambiguous	0.422182
GSE106678	GSM2845374_GTCCCGCGCCTT	saline	L6 CT CTX	0.56805
GSE106678	GSM2845374_TCGCCCCGTTCT	saline	ambiguous	0.523509
GSE106678	GSM2845374_ACCCCTATCTGT	saline	L6 CT CTX	0.35128
GSE106678	GSM2845374_CTTTAGAGGGTC	saline	L2/3 IT ENT	0.569624
GSE106678	GSM2845374_CTTGGTTTGGAT	saline	L5/6 IT CTX	0.59215
GSE106678	GSM2845374_ACAATATAGGAC	saline	L4/5 IT CTX	0.347132
GSE106678	GSM2845374_TCACTTATGCGA	saline	L5/6 IT CTX	0.351525
GSE106678	GSM2845374_ACGCCGGAGTCN	saline	L2/3 IT ENT	0.625634
GSE106678	GSM2845374_GCTGGATTTGCG	saline	L5/6 IT CTX	0.390068
GSE106678	GSM2845374_TACTGCCAACAC	saline	Pvalb	0.433401
GSE106678	GSM2845374_AATGACTTTCCG	saline	Sst	0.416791
GSE106678	GSM2845374_AAGCCGTCTCAG	saline	L2/3 IT PPP	0.383286
GSE106678	GSM2845374_GGGTAGTTTGGT	saline	Sst	0.48567
GSE106678	GSM2845374_AGAGGTCTACAT	saline	L2/3 IT ENT	0.312357
GSE106678	GSM2845374_TATTGCAGCTTT	saline	L4/5 IT CTX	0.546981
GSE106678	GSM2845374_ACAAGGCCTGTC	saline	L2/3 IT ENT	0.525014
GSE106678	GSM2845374_TATCTCCTTGCT	saline	L2/3 IT CTX	0.324353
GSE106678	GSM2845374_GGTTGGACTCTN	saline	L4/5 IT CTX	0.444345
GSE106678	GSM2845374_GCATGATTGGCA	saline	L6b CTX	0.62717
GSE106678	GSM2845374_CCGGCGCATTCG	saline	L5/6 NP CTX	0.390045
GSE106678	GSM2845374_ATTTAGGGCTTT	saline	L2/3 IT ENT	0.554669
GSE106678	GSM2845374_GGAAACATATCG	saline	L2/3 IT ENT	0.473935
GSE106678	GSM2845374_CTCTTCTGTGTG	saline	L2/3 IT CTX	0.486042
GSE106678	GSM2845374_TAGTAGCCTTGG	saline	L6 CT CTX	0.419122
GSE106678	GSM2845374_AGCAAATCCCGA	saline	L6 CT CTX	0.327283
GSE106678	GSM2845374_TCCAGCAAGCTC	saline	L2/3 IT CTX	0.375255
GSE106678	GSM2845374_CTACTAGGTAAC	saline	L2/3 IT CTX	0.403459
GSE106678	GSM2845374_AAAACGAATTGA	saline	L2/3 IT CTX	0.435267
GSE106678	GSM2845374_GCCATGAAAGGC	saline	L2/3 IT ENT	0.368915
GSE106678	GSM2845374_CCCTTTCCTTAC	saline	ambiguous	0.52405
GSE106678	GSM2845374_CCCGTCGGTTGG	saline	L2/3 IT CTX	0.409533
GSE106678	GSM2845374_GTAATCCCCGCA	saline	L6 CT CTX	0.420169
GSE106678	GSM2845374_CAACTGACTAGT	saline	Pvalb	0.486735
GSE106678	GSM2845374_CGAGAGCTGGTT	saline	L2/3 IT ENT	0.359248
GSE106678	GSM2845374_GATAAGAATATC	saline	L2/3 IT CTX	0.819598
GSE106678	GSM2845374_GTGTCAGCAATG	saline	ambiguous	0.427941
GSE106678	GSM2845374_CTCAACGATTAG	saline	ambiguous	0.375711
GSE106678	GSM2845374_CGTGGTGTAGGG	saline	Sst	0.455905
GSE106678	GSM2845374_TTAGGACGATGN	saline	L6b CTX	0.333739
GSE106678	GSM2845374_AAGGCGTCTTCA	saline	L2/3 IT ENT	0.328947
GSE106678	GSM2845374_ACTATTAAGGTT	saline	L2/3 IT CTX	0.298424
GSE106678	GSM2845374_ATAATGACTTCG	saline	L6 CT CTX	0.614963
GSE106678	GSM2845374_AATTAGGCTGGG	saline	L2/3 IT CTX	0.709565
GSE106678	GSM2845374_CCCAATTAGGGN	saline	L2/3 IT CTX	0.354917
GSE106678	GSM2845374_GACCTGGCCCTC	saline	ambiguous	0.703174
GSE106678	GSM2845374_GAGCCAGCTTTG	saline	Pvalb	0.445272
GSE106678	GSM2845374_AAGTGTCGCCTC	saline	L6 CT CTX	0.363209
GSE106678	GSM2845374_CTTGTGTCTGAC	saline	L2/3 IT CTX	0.422865
GSE106678	GSM2845374_GGTTTGGGGCCA	saline	L2/3 IT ENT	0.415883
GSE106678	GSM2845374_GCGAAGTAGGAN	saline	Car3	0.369241
GSE106678	GSM2845374_TCACGGATATTT	saline	Pvalb	0.616729
GSE106678	GSM2845374_GCGAGTAGCGCC	saline	L4/5 IT CTX	0.57629
GSE106678	GSM2845374_ATCGCGAGAGTN	saline	L2/3 IT CTX	0.686355
GSE106678	GSM2845374_GGGCAACCACAT	saline	L5/6 IT CTX	0.781953
GSE106678	GSM2845374_CGGTCGCAACAA	saline	L5/6 NP CTX	0.535204
GSE106678	GSM2845374_TACGGATTACTN	saline	L2/3 IT ENT	0.639074
GSE106678	GSM2845374_ATGGTAGAGAAT	saline	L2/3 IT ENT	0.578945
GSE106678	GSM2845374_TGGAAGCTGCGA	saline	L2/3 IT CTX	0.626548
GSE106678	GSM2845374_GTTCCTTCCTTA	saline	L2/3 IT ENT	0.395473
GSE106678	GSM2845374_TCTCTAAGGTGA	saline	L5/6 IT CTX	0.36321
GSE106678	GSM2845374_CTCATGCTGAGC	saline	L5 PT CTX	0.379579
GSE106678	GSM2845374_GCCTGATAAACT	saline	L4/5 IT CTX	0.362735
GSE106678	GSM2845374_GTTGGCGCATCG	saline	L2/3 IT CTX	0.794876
GSE106678	GSM2845374_TCTCTCCAGCTC	saline	L5/6 IT CTX	0.811243
GSE106678	GSM2845374_CTCCCTGGTCCT	saline	L4/5 IT CTX	0.573696
GSE106678	GSM2845374_TACGTCTAGGCT	saline	L2/3 IT CTX	0.420942
GSE106678	GSM2845374_CTACAAAAAGCG	saline	L2/3 IT CTX	0.427398
GSE106678	GSM2845374_AAGGCAAGCTGA	saline	L5/6 NP CTX	0.331961
GSE106678	GSM2845374_CCTACGAGGTCA	saline	L2/3 IT ENT	0.601949
GSE106678	GSM2845374_CTGCTCTACCAN	saline	L5/6 IT CTX	0.290552
GSE106678	GSM2845374_ACGGATCCCCGA	saline	L2/3 IT ENT	0.331623
GSE106678	GSM2845374_TCAATGGATGGA	saline	L4/5 IT CTX	0.368209
GSE106678	GSM2845374_GCGGTTGATCAC	saline	ambiguous	0.613306
GSE106678	GSM2845374_CATTGAATCCTG	saline	ambiguous	0.622804
GSE106678	GSM2845374_GTGTTTGTGTCT	saline	ambiguous	0.676178
GSE106678	GSM2845374_CGCTTTTGTCTT	saline	L4/5 IT CTX	0.561103
GSE106678	GSM2845374_AAGCTTTCATGA	saline	L6b CTX	0.369103
GSE106678	GSM2845374_CGCGAGCATGTC	saline	L4/5 IT CTX	0.645323
GSE106678	GSM2845374_CGTAGTGAGAGN	saline	L6 CT CTX	0.490635
GSE106678	GSM2845374_CTCGTCACAATG	saline	Pvalb	0.501151
GSE106678	GSM2845374_GTTTGACTGCTG	saline	ambiguous	0.573059
GSE106678	GSM2845374_CGGATGTAGGCG	saline	L2/3 IT CTX	0.37243
GSE106678	GSM2845374_ACGCGTTCTTAG	saline	ambiguous	0.560353
GSE106678	GSM2845374_CTAAGAGGAGAA	saline	L6 CT CTX	0.298586
GSE106678	GSM2845374_AGGTGCTTGCCA	saline	L2/3 IT CTX	0.324046
GSE106678	GSM2845374_GGTTTGTACCAG	saline	L6 CT CTX	0.433045
GSE106678	GSM2845374_GGTCACTCGGCA	saline	ambiguous	0.461037
GSE106678	GSM2845374_AGGCAAATGCTA	saline	L2/3 IT CTX	0.441877
GSE106678	GSM2845374_TTTAGAGATTTG	saline	L5/6 IT CTX	0.708085
GSE106678	GSM2845374_CCCCCATTCAAG	saline	Pvalb	0.800731
GSE106678	GSM2845374_AGAAGAGCGGCG	saline	ambiguous	0.788165
GSE106678	GSM2845374_AATAAAGGCACG	saline	L4/5 IT CTX	0.392114
GSE106678	GSM2845374_TCCATTGAATCG	saline	L6 CT CTX	0.443577
GSE106678	GSM2845374_CTGATTCAGTGA	saline	L4/5 IT CTX	0.627298
GSE106678	GSM2845374_ACTTTGAGAGAG	saline	L6b CTX	0.311044
GSE106678	GSM2845374_AAATCTGCAGAN	saline	L4/5 IT CTX	0.361853
GSE106678	GSM2845374_CATTGGAGTTGT	saline	L6 CT CTX	0.410994
GSE106678	GSM2845374_GTAAGCGTCCCG	saline	L5/6 IT CTX	0.354474
GSE106678	GSM2845374_GAGGTGGCAGAG	saline	L2/3 IT CTX	0.654629
GSE106678	GSM2845374_GACTTTGTGATC	saline	ambiguous	0.364475
GSE106678	GSM2845374_GCTGTCCAAAGT	saline	L2/3 IT CTX	0.430959
GSE106678	GSM2845374_TGCCTTAAGCGA	saline	L2/3 IT PPP	0.432868
GSE106678	GSM2845374_GCTCCTTGTCCG	saline	Pvalb	0.458745
GSE106678	GSM2845374_GAAGCGGCCAAG	saline	L2/3 IT ENT	0.682225
GSE106678	GSM2845374_CGTGCAACAAGG	saline	Car3	0.392759
GSE106678	GSM2845374_CTCAACTCGGGN	saline	L5 PT CTX	0.725641
GSE106678	GSM2845374_AGAAAGTTATTG	saline	ambiguous	0.438367
GSE106678	GSM2845374_CTGCACACTGAG	saline	L2/3 IT ENT	0.677548
GSE106678	GSM2845374_AGAGCGTCTCCG	saline	ambiguous	0.766213
GSE106678	GSM2845374_TAGCCGCTACGG	saline	L2/3 IT CTX	0.389761
GSE106678	GSM2845374_GAGCAGGCAAAN	saline	L5/6 IT CTX	0.338331
GSE106678	GSM2845374_TAACGGAATGCN	saline	L2/3 IT ENT	0.419549
GSE106678	GSM2845374_CAAGCGTGACCT	saline	L2/3 IT CTX	0.372137
GSE106678	GSM2845374_AGGGAACCGTTT	saline	L5/6 IT CTX	0.407915
GSE106678	GSM2845374_CTCATTTGGGAG	saline	L2/3 IT ENT	0.57785
GSE106678	GSM2845374_AGGCTAGAGCTC	saline	Pvalb	0.581446
GSE106678	GSM2845374_ATCACCTCCGTN	saline	L5/6 IT CTX	0.319008
GSE106678	GSM2845374_CCCGGGTAAAAA	saline	L5/6 IT CTX	0.339817
GSE106678	GSM2845374_AGAATTAATGCG	saline	L5/6 IT CTX	0.424931
GSE106678	GSM2845374_GGGGCCGAGAGN	saline	L4/5 IT CTX	0.480395
GSE106678	GSM2845374_GAATGTCAGTAT	saline	L6 CT CTX	0.58148
GSE106678	GSM2845374_ACGCGGTAGATC	saline	L4/5 IT CTX	0.549857
GSE106678	GSM2845374_GCGACATAGGTT	saline	Lamp5	0.442129
GSE106678	GSM2845374_GACGACTGGAGN	saline	L5/6 IT CTX	0.668561
GSE106678	GSM2845374_TCGTTCCGGGTG	saline	L5/6 NP CTX	0.511012
GSE106678	GSM2845374_AGCAAGCGACAA	saline	L2/3 IT CTX	0.292033
GSE106678	GSM2845374_TTGCGTTCAATT	saline	Lamp5	0.440578
GSE106678	GSM2845374_AGTCGAAAAGGT	saline	L2/3 IT CTX	0.749425
GSE106678	GSM2845374_ACTGCGCTCGTA	saline	L2/3 IT CTX	0.580359
GSE106678	GSM2845374_AGGACCACAAGT	saline	L5/6 NP CTX	0.49537
GSE106678	GSM2845374_TAATAACGGCCG	saline	L6 CT CTX	0.477145
GSE106678	GSM2845374_ATAAGCTAGGAT	saline	L2/3 IT CTX	0.333021
GSE106678	GSM2845374_CGAGAAGAGTCN	saline	L2/3 IT PPP	0.422475
GSE106678	GSM2845374_AGAAAATTGATA	saline	L2/3 IT ENT	0.385536
GSE106678	GSM2845374_GATCCGGTATGT	saline	Sst	0.446527
GSE106678	GSM2845374_TGGCCGCGTACC	saline	Sst	0.542762
GSE106678	GSM2845374_GGCTGGTTTGGN	saline	L4/5 IT CTX	0.46709
GSE106678	GSM2845374_TGAACCCGTTGC	saline	ambiguous	0.426387
GSE106678	GSM2845374_GCGCCTTACAGT	saline	L5/6 IT CTX	0.467177
GSE106678	GSM2845374_ACCTGCCATAGC	saline	L4/5 IT CTX	0.512435
GSE106678	GSM2845374_GCGTCATATCGT	saline	L2/3 IT PPP	0.465776
GSE106678	GSM2845374_AGCAAGAACAAC	saline	Pvalb	0.50732
GSE106678	GSM2845374_ATTATACGGTCA	saline	L2/3 IT CTX	0.382566
GSE106678	GSM2845374_ATTAAATGAGGC	saline	L2/3 IT CTX	0.607608
GSE106678	GSM2845374_CGAAAAGCCCCG	saline	L6b CTX	0.36917
GSE106678	GSM2845374_GACCACTCGGCN	saline	ambiguous	0.35519
GSE106678	GSM2845374_GAGATTTTGGCA	saline	L2/3 IT CTX	0.342437
GSE106678	GSM2845374_TACCGCCTGTAC	saline	L6 CT CTX	0.378607
GSE106678	GSM2845374_GCCAAAAAATTC	saline	L4/5 IT CTX	0.559515
GSE106678	GSM2845374_TGATCCGTCGTN	saline	L5/6 NP CTX	0.688843
GSE106678	GSM2845374_CGACAACAGATG	saline	Pvalb	0.607795
GSE106678	GSM2845374_GCCAGATAAGGA	saline	L2/3 IT CTX	0.485434
GSE106678	GSM2845374_CTACCAGTGGAA	saline	L5/6 IT CTX	0.391438
GSE106678	GSM2845374_TTGGACAGCACT	saline	L5/6 IT CTX	0.80744
GSE106678	GSM2845374_GTAGCGAGTCAT	saline	L6 CT CTX	0.438735
GSE106678	GSM2845374_ACCAACCCCTTN	saline	L5 PT CTX	0.796796
GSE106678	GSM2845374_AAGAGAGAGCCC	saline	L2/3 IT ENT	0.37614
GSE106678	GSM2845374_GGCCTGGTATTA	saline	L2/3 IT CTX	0.855852
GSE106678	GSM2845374_AGTCTTAGCGTT	saline	L2/3 IT ENT	0.338256
GSE106678	GSM2845374_GGAGAAAGGGTN	saline	L2/3 IT CTX	0.487138
GSE106678	GSM2845374_TGACTAAGCACG	saline	L2/3 IT ENT	0.565537
GSE106678	GSM2845374_GTTGGCGGCGCT	saline	ambiguous	0.677493
GSE106678	GSM2845374_TCCGTCCATGGG	saline	L5/6 IT CTX	0.365855
GSE106678	GSM2845374_TGGTTTGTCAGT	saline	ambiguous	0.407096
GSE106678	GSM2845374_CCACGACCAGAT	saline	ambiguous	0.802094
GSE106678	GSM2845374_ATGTCTGAGTCG	saline	L2/3 IT CTX	0.339186
GSE106678	GSM2845374_TGGAAGAATATC	saline	L2/3 IT PPP	0.532759
GSE106678	GSM2845374_GACGTCTAGGGA	saline	L2/3 IT CTX	0.9028
GSE106678	GSM2845374_GTCGGCACGTTC	saline	ambiguous	0.39745
GSE106678	GSM2845374_TAGGGGTTCTAG	saline	L6 CT CTX	0.348492
GSE106678	GSM2845374_GACGTCAACTCC	saline	Lamp5	0.483851
GSE106678	GSM2845374_CTGGATATCTTG	saline	Pvalb	0.494639
GSE106678	GSM2845374_TTACTCCAGATC	saline	L5/6 IT CTX	0.448668
GSE106678	GSM2845374_TCGATAACCGCC	saline	L2/3 IT CTX	0.431419
GSE106678	GSM2845374_TACTGTTAAATT	saline	ambiguous	0.571602
GSE106678	GSM2845374_TAGCGCGCGGCC	saline	L2/3 IT ENT	0.365867
GSE106678	GSM2845374_TGAATGCTGGGA	saline	L4/5 IT CTX	0.550874
GSE106678	GSM2845374_GATGTCCTGGGT	saline	L2/3 IT CTX	0.374988
GSE106678	GSM2845374_CATGAGTGCGAT	saline	L6 CT CTX	0.422638
GSE106678	GSM2845374_ATGCTGAGTCTN	saline	ambiguous	0.334756
GSE106678	GSM2845374_CGCTTATCGCCT	saline	ambiguous	0.653037
GSE106678	GSM2845374_AAATTAGAACTG	saline	L5/6 IT CTX	0.255495
GSE106678	GSM2845374_GATGTCTCCTTG	saline	L2/3 IT CTX	0.36236
GSE106678	GSM2845374_AAGTAGAGCGTG	saline	L2/3 IT CTX	0.698815
GSE106678	GSM2845374_ACTGCGGCCTGG	saline	L5/6 IT CTX	0.61429
GSE106678	GSM2845374_TAATTCTGGATC	saline	L2/3 IT CTX	0.505604
GSE106678	GSM2845374_CTTCGAAGGAAA	saline	L6 CT CTX	0.745883
GSE106678	GSM2845374_CGGTATTAGTAG	saline	Sst	0.494143
GSE106678	GSM2845374_TATCCGAGTTGT	saline	L2/3 IT CTX	0.428493
GSE106678	GSM2845374_ACGCAATATCCG	saline	L4/5 IT CTX	0.259499
GSE106678	GSM2845374_GGAGGCAAATCT	saline	L2/3 IT ENT	0.413051
GSE106678	GSM2845374_CTAGTTATATTT	saline	Lamp5	0.448607
GSE106678	GSM2845374_TTACGAGCCATA	saline	L2/3 IT CTX	0.315081
GSE106678	GSM2845374_GTAAACGTGGCA	saline	L2/3 IT ENT	0.459759
GSE106678	GSM2845374_CAAGTCTGATAG	saline	Car3	0.618031
GSE106678	GSM2845374_GTGCTATTAGTG	saline	L2/3 IT CTX	0.341027
GSE106678	GSM2845374_CCGCACCAGATT	saline	ambiguous	0.404146
GSE106678	GSM2845374_CGAAGACCTACT	saline	L4/5 IT CTX	0.508806
GSE106678	GSM2845374_AGGCGTTATTAG	saline	L2/3 IT CTX	0.515079
GSE106678	GSM2845374_AACCAAGAGTGA	saline	L2/3 IT ENT	0.396437
GSE106678	GSM2845374_CGAAAAATCGTA	saline	L2/3 IT CTX	0.46947
GSE106678	GSM2845374_TCGTAGCGGTTG	saline	L4/5 IT CTX	0.597569
GSE106678	GSM2845374_CGTGTTAGTTAN	saline	L5/6 IT CTX	0.281175
GSE106678	GSM2845374_TACACGACTCTC	saline	L6 CT CTX	0.4673
GSE106678	GSM2845374_GCAAAGCGAGTT	saline	L2/3 IT ENT	0.429647
GSE106678	GSM2845374_CCGAGCGAAACN	saline	Pvalb	0.379273
GSE106678	GSM2845374_CCGTTGTAGTCC	saline	L6 CT CTX	0.516677
GSE106678	GSM2845374_TCAGTTCTTTTC	saline	L2/3 IT CTX	0.381265
GSE106678	GSM2845374_TTACCTTTACAG	saline	L2/3 IT ENT	0.348601
GSE106678	GSM2845374_ATCAGCTTTCGG	saline	L6 CT CTX	0.424356
GSE106678	GSM2845374_AGCCTCACGTAN	saline	Car3	0.527092
GSE106678	GSM2845374_GCCAAAAGCCAG	saline	ambiguous	0.572119
GSE106678	GSM2845374_CCATAAGGCTCT	saline	ambiguous	0.474871
GSE106678	GSM2845374_GGAAAGAGTTTC	saline	L4/5 IT CTX	0.54244
GSE106678	GSM2845374_AAGGTTGGGATG	saline	L5/6 IT CTX	0.704521
GSE106678	GSM2845374_AATGAGACCGCG	saline	L2/3 IT CTX	0.389797
GSE106678	GSM2845374_CATCACCTGGTT	saline	L2/3 IT ENT	0.874173
GSE106678	GSM2845374_TTTTTGCGCCGC	saline	L4/5 IT CTX	0.486758
GSE106678	GSM2845374_AACCTATGTTGA	saline	L2/3 IT ENT	0.414583
GSE106678	GSM2845374_TAGGAACTTACT	saline	Pvalb	0.53077
GSE106678	GSM2845374_GACGGCGGTCCA	saline	L4/5 IT CTX	0.661541
GSE106678	GSM2845374_ATGCTAACATTG	saline	L2/3 IT ENT	0.403931
GSE106678	GSM2845374_TCGACTCATGTC	saline	ambiguous	0.474247
GSE106678	GSM2845374_CGTGAATACCTA	saline	L6b CTX	0.869046
GSE106678	GSM2845374_GATCCGATACTG	saline	L2/3 IT ENT	0.481999
GSE106678	GSM2845374_TACTCGCGCATG	saline	L2/3 IT ENT	0.709325
GSE106678	GSM2845374_TCGTCAGCTGGT	saline	L4/5 IT CTX	0.43972
GSE106678	GSM2845374_ATGAGCCGTAAC	saline	ambiguous	0.493395
GSE106678	GSM2845374_ATCAAGAGATCC	saline	L6 CT CTX	0.313782
GSE106678	GSM2845374_AGCCGCATTCTA	saline	L6b CTX	0.284355
GSE106678	GSM2845374_TTGAGCCTGTGA	saline	L5/6 IT CTX	0.418237
GSE106678	GSM2845374_ATCGTCAATCTT	saline	Sst	0.569936
GSE106678	GSM2845374_AAAGGTGCTTCA	saline	L2/3 IT ENT	0.435458
GSE106678	GSM2845374_CGAAGTATAGGG	saline	ambiguous	0.478029
GSE106678	GSM2845374_TATGTTTACGAA	saline	L5/6 IT CTX	0.349302
GSE106678	GSM2845374_CCTGGCAGGTTC	saline	L2/3 IT CTX	0.536523
GSE106678	GSM2845374_CCGAACTCATCT	saline	ambiguous	0.630199
GSE106678	GSM2845374_AGTCGGGCTACG	saline	Sst	0.471868
GSE106678	GSM2845374_TCCGAGTAACTG	saline	ambiguous	0.572058
GSE106678	GSM2845374_AGTTCGGATCGG	saline	L5/6 IT CTX	0.620165
GSE106678	GSM2845374_GGGCAAGAACCA	saline	L4/5 IT CTX	0.567088
GSE106678	GSM2845374_AATAAGCAATTG	saline	L6b CTX	0.498301
GSE106678	GSM2845374_TGGTCGCATGTG	saline	L2/3 IT CTX	0.323008
GSE106678	GSM2845374_TAAAACGTGTCG	saline	L2/3 IT CTX	0.346055
GSE106678	GSM2845374_TACTTTATACTT	saline	Pvalb	0.509449
GSE106678	GSM2845374_GGATTCGCTGAT	saline	L2/3 IT CTX	0.365451
GSE106678	GSM2845374_ATTAGTGAGGGT	saline	ambiguous	0.440992
GSE106678	GSM2845374_GCCCCGATTCTG	saline	Pvalb	0.553968
GSE106678	GSM2845374_GTGAAGTTACTG	saline	L4/5 IT CTX	0.481187
GSE106678	GSM2845374_GTTCTGGCAGTG	saline	L5/6 IT CTX	0.679521
GSE106678	GSM2845374_GTAGTGTTGTTG	saline	L5/6 IT CTX	0.54708
GSE106678	GSM2845374_TCACTCCGTATG	saline	Pvalb	0.474062
GSE106678	GSM2845374_GAGTCACGTCGG	saline	L6 CT CTX	0.727016
GSE106678	GSM2845374_CCGGAGCCAGCG	saline	Pvalb	0.594829
GSE106678	GSM2845374_GTTGTCAGTAGA	saline	ambiguous	0.509782
GSE106678	GSM2845374_AAAACCGCGACG	saline	L2/3 IT CTX	0.486027
GSE106678	GSM2845374_CCATTTAGCGAN	saline	L2/3 IT ENT	0.39617
GSE106678	GSM2845374_AAATTTGACCCC	saline	L6 CT CTX	0.350966
GSE106678	GSM2845374_GCAGTTGCGATC	saline	L4/5 IT CTX	0.639924
GSE106678	GSM2845374_CTTGCCAATGCC	saline	L2/3 IT PPP	0.560803
GSE106678	GSM2845374_GGAACCAAGGGA	saline	L2/3 IT CTX	0.381865
GSE106678	GSM2845374_CCCGTCTAGGAG	saline	L6 CT CTX	0.489805
GSE106678	GSM2845374_CCGTCTATCTCA	saline	L5/6 NP CTX	0.400748
GSE106678	GSM2845374_TTGCCGCTGTTC	saline	L5/6 IT CTX	0.620161
GSE106678	GSM2845374_AGCCATTTGCAG	saline	L2/3 IT CTX	0.442223
GSE106678	GSM2845374_TAGTATTGCTTG	saline	L2/3 IT CTX	0.538488
GSE106678	GSM2845374_GATCTTTACCTA	saline	Lamp5	0.481374
GSE106678	GSM2845374_AGACACCCAGCG	saline	ambiguous	0.610248
GSE106678	GSM2845374_ACTGTCACGCGG	saline	L2/3 IT ENT	0.574269
GSE106678	GSM2845374_CGATCGAAATAC	saline	L2/3 IT CTX	0.475062
GSE106678	GSM2845374_GGTTTTCCCTGA	saline	ambiguous	0.50068
GSE106678	GSM2845374_CGGCGAGCGTTC	saline	L6 CT CTX	0.56174
GSE106678	GSM2845374_CGAGGCATGAAC	saline	L6 CT CTX	0.319762
GSE106678	GSM2845374_GTCTCTGATCCT	saline	Pvalb	0.492539
GSE106678	GSM2845374_AAGGCGTTGACN	saline	L2/3 IT CTX	0.308829
GSE106678	GSM2845374_CATAGCGGATCT	saline	L6 CT CTX	0.457281
GSE106678	GSM2845374_GCAAAGTAGTCA	saline	L4/5 IT CTX	0.403739
GSE106678	GSM2845374_GAACAGACACGA	saline	L2/3 IT CTX	0.36646
GSE106678	GSM2845374_CCTCTTTGCCGC	saline	L2/3 IT PPP	0.457951
GSE106678	GSM2845374_CAGGACGCTCCC	saline	L4/5 IT CTX	0.464775
GSE106678	GSM2845374_TCGGAATATCCA	saline	L6 CT CTX	0.624046
GSE106678	GSM2845374_AACCTAGCTACC	saline	ambiguous	0.594163
GSE106678	GSM2845374_GGAATCATGACC	saline	L6b CTX	0.415052
GSE106678	GSM2845374_GGCATGTATATC	saline	L5/6 IT CTX	0.391023
GSE106678	GSM2845374_GCACGAGGGCCT	saline	L5/6 IT CTX	0.559566
GSE106678	GSM2845374_TACGCGTGAAGC	saline	ambiguous	0.475401
GSE106678	GSM2845374_AGACCGATGTCA	saline	Car3	0.69052
GSE106678	GSM2845374_AGAGAGCAGTGT	saline	L4/5 IT CTX	0.549609
GSE106678	GSM2845374_GCACTATGGTGG	saline	L5/6 IT CTX	0.652061
GSE106678	GSM2845374_CGTGTAAGTGTA	saline	ambiguous	0.421225
GSE106678	GSM2845374_AGTAGGCAACCG	saline	L5/6 IT CTX	0.786445
GSE106678	GSM2845374_GGTGTTATGTAC	saline	L4/5 IT CTX	0.687686
GSE106678	GSM2845374_GGGCCTGGCTCA	saline	ambiguous	0.623049
GSE106678	GSM2845374_CCTGGCCACTGG	saline	ambiguous	0.483843
GSE106678	GSM2845374_GATTGGTGTAAG	saline	ambiguous	0.516758
GSE106678	GSM2845374_GCCCTGTACTAA	saline	Pvalb	0.453777
GSE106678	GSM2845374_CGGGCCCTAGTN	saline	L2/3 IT ENT	0.621711
GSE106678	GSM2845374_CTCGGAGTATCG	saline	L6 CT CTX	0.597434
GSE106678	GSM2845374_ATGGGCATTAAA	saline	L2/3 IT ENT	0.568462
GSE106678	GSM2845374_CGGGAAGCAGTT	saline	Pvalb	0.516809
GSE106678	GSM2845374_ATCATAGGACAG	saline	L4/5 IT CTX	0.668347
GSE106678	GSM2845374_AGCGGATGGTGG	saline	L5 PT CTX	0.544063
GSE106678	GSM2845374_GCAAGCACCTTT	saline	Pvalb	0.604145
GSE106678	GSM2845374_ACGCAGGTTTAG	saline	L5/6 IT CTX	0.520796
GSE106678	GSM2845374_TATTTTGCGGGC	saline	L2/3 IT PPP	0.557557
GSE106678	GSM2845374_CAAGTCCTTGAG	saline	L4/5 IT CTX	0.3749
GSE106678	GSM2845374_AGCGGTATTTTC	saline	L4/5 IT CTX	0.557926
GSE106678	GSM2845374_CGTGTCCCGTAT	saline	L2/3 IT PPP	0.413046
GSE106678	GSM2845374_CTAAAATACTTC	saline	ambiguous	0.720872
GSE106678	GSM2845374_CAAGTATCGCTG	saline	Pvalb	0.426783
GSE106678	GSM2845374_TGTATAGCGAGG	saline	ambiguous	0.756013
GSE106678	GSM2845374_CGTTTCGCGTGG	saline	Pvalb	0.463219
GSE106678	GSM2845374_CCAATTCCGGGA	saline	L6 CT CTX	0.537413
GSE106678	GSM2845374_AGACTTACGGGA	saline	Car3	0.44711
GSE106678	GSM2845374_TGAAGACTGGAA	saline	L5/6 IT CTX	0.489918
GSE106678	GSM2845374_GAAGTTCCTTGA	saline	Sst	0.459536
GSE106678	GSM2845374_AAGCAGGGCAGG	saline	Lamp5	0.483838
GSE106678	GSM2845374_GCAACGGATGCT	saline	L4/5 IT CTX	0.625697
GSE106678	GSM2845374_GTCATCCATGTG	saline	L5/6 IT CTX	0.560485
GSE106678	GSM2845374_CGGGATGTGGAA	saline	L4/5 IT CTX	0.707803
GSE106678	GSM2845374_TTCAAGAATGAG	saline	ambiguous	0.453016
GSE106678	GSM2845374_TCGGGTCCCAAG	saline	Pvalb	0.504252
GSE106678	GSM2845374_CGATCTGCTTAT	saline	L5/6 NP CTX	0.516982
GSE106678	GSM2845374_CCTGTTGTTAAA	saline	Sst	0.60622
GSE106678	GSM2845374_TATGGTATTCGA	saline	Sst	0.578598
GSE106678	GSM2845374_ACCATGTGAGAA	saline	Lamp5	0.507441
GSE106678	GSM2845374_CAGGTTACGGAC	saline	L2/3 IT CTX	0.350756
GSE106678	GSM2845374_GCGACGCAAGTG	saline	L6 CT CTX	0.353963
GSE106678	GSM2845374_CGAAATTATGGT	saline	L2/3 IT PPP	0.434646
GSE106678	GSM2845374_AGGTTGAAGTCG	saline	Sst	0.479798
GSE106678	GSM2845374_GCGCTGAGCTGG	saline	L4/5 IT CTX	0.326472
GSE106678	GSM2845374_TTCGCGAAATCA	saline	L2/3 IT PPP	0.462161
GSE106678	GSM2845374_CGGGATGAGTGN	saline	L4/5 IT CTX	0.515364
GSE106678	GSM2845374_GGAGGTATTATA	saline	ambiguous	0.58474
GSE106678	GSM2845374_AAGTGATTCGGA	saline	L6b CTX	0.376641
GSE106678	GSM2845374_TGATTTCGGGTT	saline	L2/3 IT ENT	0.360195
GSE106678	GSM2845374_GGGCCCTATACT	saline	L5 PT CTX	0.486617
GSE106678	GSM2845374_CGGGATGAGGAT	saline	Sst	0.510137
GSE106678	GSM2845374_ACACCAAGTTCA	saline	L4/5 IT CTX	0.486496
GSE106678	GSM2845374_ACTCGTAGAACG	saline	L2/3 IT ENT	0.412176
GSE106678	GSM2845374_CGCCATTCTGCA	saline	ambiguous	0.425265
GSE106678	GSM2845374_GTAAGGCTTAGA	saline	L4/5 IT CTX	0.653266
GSE106678	GSM2845374_ACGATGAAGTTG	saline	ambiguous	0.463239
GSE106678	GSM2845374_AGCAGCAATGGT	saline	L2/3 IT CTX	0.39073
GSE106678	GSM2845374_GTACAAAATTCT	saline	ambiguous	0.506673
GSE106678	GSM2845374_CCGAGGAGCCCA	saline	ambiguous	0.474457
GSE106678	GSM2845374_CAGCCGTGACGG	saline	ambiguous	0.408302
GSE106678	GSM2845374_ACCCGGCCCGAA	saline	Pvalb	0.432677
GSE106678	GSM2845374_AACGTGACCTGG	saline	L2/3 IT CTX	0.663731
GSE106678	GSM2845374_TGGCAGGGACAC	saline	L2/3 IT CTX	0.626998
GSE106678	GSM2845374_CATGTTGAGGCG	saline	L2/3 IT PPP	0.448704
GSE106678	GSM2845374_CCCGCGTCCCTC	saline	Pvalb	0.428084
GSE106678	GSM2845374_CTATTTGAACTC	saline	Sst	0.669265
GSE106678	GSM2845374_GCTGGTTCCCTA	saline	Sst	0.618884
GSE106678	GSM2845374_GGTCAGGCTGAT	saline	L4/5 IT CTX	0.828661
GSE106678	GSM2845374_GCGCCGAAAGCG	saline	Pvalb	0.507474
GSE106678	GSM2845374_TTGCTGGATGAC	saline	L2/3 IT ENT	0.834896
GSE106678	GSM2845374_GAAACCCCCTTG	saline	ambiguous	0.728629
GSE106678	GSM2845374_GGCCTGGTATGG	saline	L6b CTX	0.43069
GSE106678	GSM2845374_TCATGGGCTGGT	saline	L5/6 IT CTX	0.429604
GSE106678	GSM2845374_CTTGTTTTTGAC	saline	L2/3 IT ENT	0.408048
GSE106678	GSM2845374_TAGGGTAACGCC	saline	L2/3 IT ENT	0.738082
GSE106678	GSM2845374_CTACGATGTGCC	saline	ambiguous	0.483831
GSE106678	GSM2845374_CGCAGGACTTAT	saline	L2/3 IT PPP	0.444306
GSE106678	GSM2845374_GTGGCAGCAATC	saline	ambiguous	0.50089
GSE106678	GSM2845374_AACGCTGCACCA	saline	L2/3 IT CTX	0.457865
GSE106678	GSM2845374_ACCAGTACCGGA	saline	Pvalb	0.454381
GSE106678	GSM2845374_TGGATTGGCTTC	saline	L6 CT CTX	0.313601
GSE106678	GSM2845374_TAGCCTGCGTCC	saline	L2/3 IT PPP	0.51405
GSE106678	GSM2845374_GACATAAACCCT	saline	Sst	0.445942
GSE106678	GSM2845374_TACCCCTCACGA	saline	L2/3 IT CTX	0.337327
GSE106678	GSM2845374_ACAACGGATCCC	saline	L2/3 IT CTX	0.880733
GSE106678	GSM2845374_GTTGCTACTCCT	saline	Lamp5	0.559988
GSE106678	GSM2845374_ATTCAACGGCGA	saline	ambiguous	0.530712
GSE106678	GSM2845374_AATGGTCGGTCG	saline	ambiguous	0.391164
GSE106678	GSM2845374_TTTTAGCACAAT	saline	Pvalb	0.581848
GSE106678	GSM2845374_ACTCAATTGATC	saline	ambiguous	0.585997
GSE106678	GSM2845374_CCTATCATACCT	saline	Pvalb	0.679436
GSE106678	GSM2845374_CTCTCGACGTGC	saline	L4/5 IT CTX	0.400451
GSE106678	GSM2845374_ATTCTGGTAAGG	saline	L2/3 IT CTX	0.339682
GSE106678	GSM2845374_CGCCGTATAAGC	saline	Car3	0.563846
GSE106678	GSM2845374_GCAAGGATGGTT	saline	Lamp5	0.495086
GSE106678	GSM2845374_GCGACTTCACGG	saline	L2/3 IT PPP	0.545224
GSE106678	GSM2845374_ACATGCACGTTG	saline	L2/3 IT CTX	0.498686
GSE106678	GSM2845374_AACGTATCTCAG	saline	L2/3 IT CTX	0.373346
GSE106678	GSM2845374_CATTTATCTTGG	saline	ambiguous	0.463529
GSE106678	GSM2845374_TTCATACCTGTC	saline	ambiguous	0.38797
GSE106678	GSM2845374_AAGGAGGTCAAG	saline	ambiguous	0.525594
GSE106678	GSM2845374_TGCTGTTGTATT	saline	L2/3 IT CTX	0.316733
GSE106678	GSM2845374_AAGGGTTATTGC	saline	ambiguous	0.436714
GSE106678	GSM2845374_GCCTTTAGAACG	saline	L6 CT CTX	0.320206
GSE106678	GSM2845374_TAGCCACCATTT	saline	L6b CTX	0.404365
GSE106678	GSM2845374_TTCACCATTTGA	saline	L4/5 IT CTX	0.626316
GSE106678	GSM2845374_GTCCGGTCGTAG	saline	Pvalb	0.469744
GSE106678	GSM2845374_TGACCGTCTTTT	saline	ambiguous	0.543002
GSE106678	GSM2845374_CCCAAGGACCAG	saline	L6b CTX	0.402357
GSE106678	GSM2845374_GAACGTTCAGTG	saline	L2/3 IT CTX	0.414861
GSE106678	GSM2845374_ACGCGGTAGAGA	saline	L4/5 IT CTX	0.445979
GSE106678	GSM2845374_GTGCCCCGACGT	saline	L6 CT CTX	0.388486
GSE106678	GSM2845374_GTCTACACACGC	saline	L2/3 IT ENT	0.323104
GSE106678	GSM2845374_AGGTTGTTATAT	saline	L2/3 IT CTX	0.312432
GSE106678	GSM2845374_GCTCGTGATGCT	saline	ambiguous	0.414482
GSE106678	GSM2845374_AATAAACTCATT	saline	L2/3 IT CTX	0.364443
GSE106678	GSM2845374_ACGACAGGTTGG	saline	L2/3 IT ENT	0.405814
GSE106678	GSM2845374_GGATTTCTCGGC	saline	L5/6 NP CTX	0.492058
GSE106678	GSM2845374_ACGGTCTAGTGG	saline	L6b CTX	0.296902
GSE106678	GSM2845374_ATACAGTGTCCA	saline	L2/3 IT ENT	0.476896
GSE106678	GSM2845374_AAAGCAAGCCGA	saline	L5/6 NP CTX	0.589873
GSE106678	GSM2845374_GGCCTATCCTTT	saline	Pvalb	0.415735
GSE106678	GSM2845374_TGTCTGAACAAA	saline	ambiguous	0.499036
GSE106678	GSM2845374_CTCCTCGCGAAC	saline	L5/6 IT CTX	0.645095
GSE106678	GSM2845374_AGGGTAAAGAAC	saline	L5/6 NP CTX	0.394956
GSE106678	GSM2845374_ATCATCCAGTTA	saline	Pvalb	0.384779
GSE106678	GSM2845374_CGATGTTCTTGA	saline	ambiguous	0.425462
GSE106678	GSM2845374_CCTAATGTGCGA	saline	L4/5 IT CTX	0.376406
GSE106678	GSM2845374_TCAGTGCCTCAG	saline	L6 CT CTX	0.40008
GSE106678	GSM2845374_AATGGCGTGTGT	saline	L2/3 IT ENT	0.542541
GSE106678	GSM2845374_CCTGAGCACGTC	saline	ambiguous	0.910697
GSE106678	GSM2845374_TAGGTCGCTTGG	saline	L4/5 IT CTX	0.442086
GSE106678	GSM2845374_CCCCAGCATTCA	saline	ambiguous	0.756331
GSE106678	GSM2845374_GTGTTTCTGCAA	saline	L2/3 IT CTX	0.379396
GSE106678	GSM2845374_AAGTGGGACAAG	saline	L4/5 IT CTX	0.413227
GSE106678	GSM2845374_GGGTGCCAACTC	saline	Sst	0.39955
GSE106678	GSM2845374_TGGCCGTCGCGG	saline	ambiguous	0.586586
GSE106678	GSM2845374_CGGGGCCCAGTA	saline	L2/3 IT PPP	0.42134
GSE106678	GSM2845374_AGATTCTAGAGT	saline	ambiguous	0.4842
GSE106678	GSM2845374_GTACACGCGTTC	saline	L4/5 IT CTX	0.768539
GSE106678	GSM2845374_AGCGTCTCTGGG	saline	L2/3 IT CTX	0.838885
GSE106678	GSM2845374_GTTAGATTGGCA	saline	ambiguous	0.421966
GSE106678	GSM2845374_AGCACCCAGAAT	saline	ambiguous	0.460669
GSE106678	GSM2845374_TACAGATAAAGT	saline	L4/5 IT CTX	0.490886
GSE106678	GSM2845374_AGATCCAGCCCG	saline	L5 PT CTX	0.709453
GSE106678	GSM2845374_GTAACAAGCCGC	saline	L6 CT CTX	0.466102
GSE106678	GSM2845374_TCTTCCGGGTCG	saline	L5/6 IT CTX	0.365929
GSE106678	GSM2845374_TGTGGCCGAGTT	saline	ambiguous	0.558555
GSE106678	GSM2845374_AGCAGCAAGCTG	saline	L4/5 IT CTX	0.437178
GSE106678	GSM2845374_GACGCGATGGAT	saline	L2/3 IT CTX	0.524108
GSE106678	GSM2845374_CCAGAGCGGACG	saline	L5/6 IT CTX	0.479779
GSE106678	GSM2845374_GCACAGGCAGGA	saline	Sst	0.485922
GSE106678	GSM2845374_TATTGAAGACTG	saline	ambiguous	0.476288
GSE106678	GSM2845374_ATTTGAACAAAC	saline	L5/6 NP CTX	0.434068
GSE106678	GSM2845374_GATGACACGAGA	saline	L2/3 IT ENT	0.564675
GSE106678	GSM2845374_ATGGCTATCGGC	saline	L2/3 IT ENT	0.575763
GSE106678	GSM2845374_TGGACCTCGCTG	saline	L6 CT CTX	0.336728
GSE106678	GSM2845374_CTGTTACGGTAG	saline	L5/6 NP CTX	0.601019
GSE106678	GSM2845374_CTGACAACTAGC	saline	Pvalb	0.586334
GSE106678	GSM2845374_CATTTCGTGGGA	saline	L2/3 IT ENT	0.499158
GSE106678	GSM2845374_GGTTCATGACGA	saline	Sst	0.59265
GSE106678	GSM2845374_ATTGAACAGGCT	saline	Pvalb	0.530403
GSE106678	GSM2845374_TGGCCAAGGGAC	saline	Pvalb	0.771497
GSE106678	GSM2845374_ACGATCAATATC	saline	L5/6 IT CTX	0.329192
GSE106678	GSM2845374_GTTCCGAGGTGG	saline	L2/3 IT CTX	0.821728
GSE106678	GSM2845374_GGGATACGCCCC	saline	Pvalb	0.435314
GSE106678	GSM2845374_CTCGGCAGAGTT	saline	ambiguous	0.411311
GSE106678	GSM2845374_GGGATTGAATCG	saline	ambiguous	0.54482
GSE106678	GSM2845374_GCGGGAATAATC	saline	Sst	0.451908
GSE106678	GSM2845374_AGCAACGCAAAG	saline	L4/5 IT CTX	0.576898
GSE106678	GSM2845374_AGGCCAATGACG	saline	L5/6 IT CTX	0.714027
GSE106678	GSM2845374_TGTGTTCTCCTG	saline	L5/6 NP CTX	0.514901
GSE106678	GSM2845374_TCGGTTTAAGGT	saline	ambiguous	0.520922
GSE106678	GSM2845374_GCTGAGTAAAAC	saline	L5/6 IT CTX	0.337524
GSE106678	GSM2845374_CACAGATCGGGT	saline	ambiguous	0.711179
GSE106678	GSM2845374_CCGGCAGGGCGA	saline	L6 CT CTX	0.604094
GSE106678	GSM2845374_TGTCACGCGATC	saline	L2/3 IT ENT	0.603163
GSE106678	GSM2845374_GTCGCGCATCGA	saline	L2/3 IT CTX	0.919785
GSE106678	GSM2845374_TACACGCTAGAC	saline	L4/5 IT CTX	0.640356
GSE106678	GSM2845374_CCGCCTGAGTCG	saline	ambiguous	0.69075
GSE106678	GSM2845374_TCCGGGTGAACG	saline	L2/3 IT ENT	0.663775
GSE106678	GSM2845374_CCTATAGTTGGA	saline	L4/5 IT CTX	0.524022
GSE106678	GSM2845374_GACCAAGCCTGC	saline	L4/5 IT CTX	0.468153
GSE106678	GSM2845374_TATGGGAAATCG	saline	ambiguous	0.464897
GSE106678	GSM2845374_CACATGAGCGTA	saline	L2/3 IT ENT	0.862932
GSE106678	GSM2845374_AGGACGCACGTG	saline	Pvalb	0.593683
GSE106678	GSM2845374_ACCTGTACACCC	saline	L6b CTX	0.748582
GSE106678	GSM2845374_GACGCAAGACTT	saline	L6b CTX	0.411601
GSE106678	GSM2845374_GTCATGACGAAA	saline	Pvalb	0.548882
GSE106678	GSM2845374_GGGTTACTAAGN	saline	L2/3 IT ENT	0.439744
GSE106678	GSM2845374_CAGTGATACGTC	saline	ambiguous	0.741193
GSE106678	GSM2845374_CCACGAAGGCAG	saline	ambiguous	0.393361
GSE106678	GSM2845374_TAGCCACTTTAG	saline	L2/3 IT CTX	0.47719
GSE106678	GSM2845374_GTTGTACGGGAG	saline	L6 CT CTX	0.452609
GSE106678	GSM2845374_AAGTGCGAGTCG	saline	L5 PT CTX	0.65045
GSE106678	GSM2845374_CGCCAGACGTGG	saline	Lamp5	0.551056
GSE106678	GSM2845374_GAACCTTAGCGG	saline	L2/3 IT CTX	0.748819
GSE106678	GSM2845374_ATTGACATTGCG	saline	L6 CT CTX	0.389209
GSE106678	GSM2845374_TTCTGGTACTAA	saline	L2/3 IT CTX	0.410931
GSE106678	GSM2845374_TTACTTTTGCAC	saline	L2/3 IT CTX	0.561962
GSE106678	GSM2845374_ACACCCGGCCCC	saline	L4/5 IT CTX	0.698175
GSE106678	GSM2845374_GAATCTCTTTAG	saline	L6 CT CTX	0.665631
GSE106678	GSM2845374_CAAGCTATAGGC	saline	L5/6 IT CTX	0.353163
GSE106678	GSM2845374_TAGGCTAAGCCA	saline	ambiguous	0.439845
GSE106678	GSM2845374_AGCAAAACACAG	saline	ambiguous	0.461884
GSE106678	GSM2845374_GGGCAAACATCT	saline	Sst	0.675585
GSE106678	GSM2845374_TAACAGTGAACG	saline	L2/3 IT ENT	0.372661
GSE106678	GSM2845374_TAAACGCATTAC	saline	Pvalb	0.426835
GSE106678	GSM2845374_GTGCAGGCGCCT	saline	Sst	0.593699
GSE106678	GSM2845374_GGACAGTCGGCA	saline	L2/3 IT PPP	0.722866
GSE106678	GSM2845374_CAAAAAAAGGCC	saline	L5/6 IT CTX	0.469404
GSE106678	GSM2845374_GTACCTCCGACC	saline	L4/5 IT CTX	0.52715
GSE106678	GSM2845374_GTCAGGAAGGCA	saline	ambiguous	0.465626
GSE106678	GSM2845374_ACAGGACACGCA	saline	L2/3 IT CTX	0.773409
GSE106678	GSM2845374_GTCGGAGATTAC	saline	L4/5 IT CTX	0.670583
GSE106678	GSM2845374_GTTTTTGATCCG	saline	ambiguous	0.464433
GSE106678	GSM2845374_TAGGCGAGTCTA	saline	L6b CTX	0.538563
GSE106678	GSM2845374_TTTCTACCCATA	saline	L4/5 IT CTX	0.70393
GSE106678	GSM2845374_TGAAATCTGCTG	saline	Pvalb	0.500588
GSE106678	GSM2845374_AGCCCGTGGTTG	saline	L2/3 IT PPP	0.404033
GSE106678	GSM2845374_CTAGATACATGA	saline	ambiguous	0.446842
GSE106678	GSM2845374_CAGTTGCATGAT	saline	L2/3 IT CTX	0.400761
GSE106678	GSM2845374_CTTGTCTTAACC	saline	L5/6 IT CTX	0.643726
GSE106678	GSM2845374_TTGACCGTAACA	saline	L2/3 IT ENT	0.353732
GSE106678	GSM2845374_GCTGTGACCAAG	saline	L5/6 IT CTX	0.510914
GSE106678	GSM2845374_AGCGTATGTGTT	saline	L5 PT CTX	0.605972
GSE106678	GSM2845374_TTCTTCCGAAGC	saline	Lamp5	0.462647
GSE106678	GSM2845374_TTAACCTTGTGT	saline	L6b CTX	0.389675
GSE106678	GSM2845374_GGCCGGTTGGCC	saline	Lamp5	0.679691
GSE106678	GSM2845374_TTTGGTACTTGC	saline	L6 CT CTX	0.434018
GSE106678	GSM2845374_TGCTTCCGGCTG	saline	L6b CTX	0.491909
GSE106678	GSM2845374_ACATAAGTTCAC	saline	L4/5 IT CTX	0.646264
GSE106678	GSM2845374_CCCGGTCCGATA	saline	ambiguous	0.710108
GSE106678	GSM2845374_TGGTATAGTGGN	saline	L2/3 IT ENT	0.76501
GSE106678	GSM2845374_ATGTATGACAAT	saline	L2/3 IT CTX	0.320101
GSE106678	GSM2845374_ACGAAGCTGTGC	saline	L2/3 IT CTX	0.366635
GSE106678	GSM2845374_ATGAGCGCATTA	saline	L2/3 IT CTX	0.423973
GSE106678	GSM2845374_TCCCTGGTTACG	saline	L2/3 IT CTX	0.332314
GSE106678	GSM2845374_GTAGTCCAGTGG	saline	L6b CTX	0.407162
GSE106678	GSM2845374_GGAATGTGCGGT	saline	L5/6 IT CTX	0.505124
GSE106678	GSM2845374_GCAAAGGGTATA	saline	L4/5 IT CTX	0.384486
GSE106678	GSM2845374_TATTTGTCCCTT	saline	L2/3 IT PPP	0.487679
GSE106678	GSM2845374_ACTGGAAATGAN	saline	ambiguous	0.57488
GSE106678	GSM2845374_GAGTGTGGTTCA	saline	L6b CTX	0.678034
GSE106678	GSM2845374_AGCCATACAACT	saline	L2/3 IT PPP	0.331101
GSE106678	GSM2845374_CATGAGATGTAT	saline	L6 CT CTX	0.409192
GSE106678	GSM2845374_TAGTCGGGATCG	saline	L4/5 IT CTX	0.693771
GSE106678	GSM2845374_GGCAGTAGGGAG	saline	L6b CTX	0.360269
GSE106678	GSM2845374_ACAACGACTGTT	saline	L5 PT CTX	0.453486
GSE106678	GSM2845374_CAAGGATAAGCA	saline	ambiguous	0.701359
GSE106678	GSM2845374_CCGGAGTTCGGC	saline	Pvalb	0.484433
GSE106678	GSM2845374_GGACGGTAAGCG	saline	L2/3 IT ENT	0.433347
GSE106678	GSM2845374_CCGTCAAGCTGG	saline	L2/3 IT CTX	0.399781
GSE106678	GSM2845374_CAGCTAGAGAGA	saline	L2/3 IT CTX	0.37291
GSE106678	GSM2845374_GGAGCTGGGTGT	saline	L6 CT CTX	0.381004
GSE106678	GSM2845374_ATTCAGACCGCA	saline	Lamp5	0.468969
GSE106678	GSM2845374_GATTGCCGCTCA	saline	Sst	0.437643
GSE106678	GSM2845374_GCAGTACTACGA	saline	L2/3 IT CTX	0.485319
GSE106678	GSM2845374_AAGACAAGACCC	saline	ambiguous	0.474072
GSE106678	GSM2845374_AAACAGTACGTT	saline	L6 CT CTX	0.398081
GSE106678	GSM2845374_GTAGGTTGCATN	saline	L5 PT CTX	0.617022
GSE106678	GSM2845374_GCGCAGGCAGGC	saline	ambiguous	0.665106
GSE106678	GSM2845374_TGTAAGTGATGG	saline	L2/3 IT CTX	0.405408
GSE106678	GSM2845374_AGCATCCGTAAT	saline	L2/3 IT PPP	0.465061
GSE106678	GSM2845374_GATGGGTTATTC	saline	L6b CTX	0.371552
GSE106678	GSM2845374_CCGCTTCGGGCA	saline	Pvalb	0.415037
GSE106678	GSM2845374_GAAACAAGAGCC	saline	ambiguous	0.460255
GSE106678	GSM2845374_CGTGAACCATGG	saline	L2/3 IT CTX	0.387965
GSE106678	GSM2845374_CTAACAACTAGN	saline	L2/3 IT CTX	0.447945
GSE106678	GSM2845374_GTCATCTGGGTG	saline	Lamp5	0.504192
GSE106678	GSM2845374_GGACCCGCGCCA	saline	Pvalb	0.437206
GSE106678	GSM2845374_CAGTTCGACTAC	saline	L6 CT CTX	0.762249
GSE106678	GSM2845374_TACGCGAATCGT	saline	ambiguous	0.658521
GSE106678	GSM2845374_TCAGTCTAATGC	saline	ambiguous	0.432877
GSE106678	GSM2845374_TCCGAGCAACGC	saline	ambiguous	0.464388
GSE106678	GSM2845374_TGCACCTAGTTC	saline	L2/3 IT CTX	0.327094
GSE106678	GSM2845374_ACACGTTATGTN	saline	ambiguous	0.394922
GSE106678	GSM2845374_AGTGGCACACGC	saline	L4/5 IT CTX	0.36327
GSE106678	GSM2845374_TGTCTTGATTGN	saline	L5/6 NP CTX	0.386195
GSE106678	GSM2845374_CATGGTAAACTG	saline	L2/3 IT CTX	0.314312
GSE106678	GSM2845374_TTTCGTTCTAAN	saline	L2/3 IT CTX	0.420385
GSE106678	GSM2845374_GCGTCTTTAGGA	saline	ambiguous	0.441927
GSE106678	GSM2845374_GCGATCCCGCGC	saline	L6 CT CTX	0.379225
GSE106678	GSM2845374_GCGGCTCGATGN	saline	ambiguous	0.486076
GSE106678	GSM2845374_CATGCATACTTN	saline	ambiguous	0.477529
GSE106678	GSM2845374_CCGCCATCGTTC	saline	L6 CT CTX	0.341053
GSE106678	GSM2845374_TGTGTCTTCCTA	saline	L5/6 IT CTX	0.725596
GSE106678	GSM2845374_AGAGTCGTCGTN	saline	L6b CTX	0.40116
GSE106678	GSM2845374_ATGGTCTAGTAC	saline	L2/3 IT CTX	0.39459
GSE106678	GSM2845374_TAAACATGCCAG	saline	L6 CT CTX	0.50831
GSE106678	GSM2845374_CGGATTGCATCN	saline	L4/5 IT CTX	0.631354
GSE106678	GSM2845374_TGGCAGAAAACN	saline	L2/3 IT ENT	0.470199
GSE106678	GSM2845374_ACCCCGCAGTAG	saline	L4/5 IT CTX	0.544049
GSE106678	GSM2845374_CCTTCAAATTTC	saline	L2/3 IT PPP	0.632056
GSE106678	GSM2845374_CGAATAGTGACT	saline	L2/3 IT ENT	0.443642
GSE106678	GSM2845374_TTCGGACTCGCA	saline	L2/3 IT CTX	0.451299
GSE106678	GSM2845374_TTAAAATCACCA	saline	Pvalb	0.446501
GSE106678	GSM2845374_CCACAGTAACGC	saline	ambiguous	0.6621
GSE106678	GSM2845374_ACGCCATTGATT	saline	Pvalb	0.487293
GSE106678	GSM2845374_CGAAGAGATAAT	saline	L6b CTX	0.422859
GSE106678	GSM2845374_ATGATTCGAGAN	saline	L4/5 IT CTX	0.48543
GSE106678	GSM2845374_GTTGGAGTCCGC	saline	L2/3 IT PPP	0.420264
GSE106678	GSM2845374_ATGTTAAGTAAT	saline	Pvalb	0.645337
GSE106678	GSM2845374_CCCGGTTATTGN	saline	ambiguous	0.471719
GSE106678	GSM2845374_TTCGGCGAGGGA	saline	ambiguous	0.554728
GSE106678	GSM2845374_AGTGGTCCCTGT	saline	Lamp5	0.530921
GSE106678	GSM2845374_ATTCACCTCTGG	saline	ambiguous	0.484681
GSE106678	GSM2845374_CTGGCTACTTGT	saline	L2/3 IT PPP	0.375894
GSE106678	GSM2845374_TCGATTCGAGCT	saline	L6b CTX	0.649571
GSE106678	GSM2845374_AAGTGCTTGTCA	saline	L2/3 IT CTX	0.680915
GSE106678	GSM2845374_CCCAAGCATCTC	saline	ambiguous	0.769928
GSE106678	GSM2845374_GAAGCCACTTAA	saline	L4/5 IT CTX	0.464933
GSE106678	GSM2845374_ACACGATAGCGG	saline	L2/3 IT CTX	0.329876
GSE106678	GSM2845374_AAAATTGCGAGN	saline	Sst	0.530362
GSE106678	GSM2845374_ACTCGGCAGAGC	saline	L6 CT CTX	0.463037
GSE106678	GSM2845374_TGAAGCGAAGTG	saline	L5/6 IT CTX	0.389199
GSE106678	GSM2845374_AGAACTGAGACN	saline	L2/3 IT ENT	0.394517
GSE106678	GSM2845375_TGCCTTTACGTG	seizure-affected	L5 PT CTX	0.391397
GSE106678	GSM2845375_GCTATCTTCGCN	seizure-affected	Pvalb	0.378317
GSE106678	GSM2845375_TATCCCCCGTGT	seizure-affected	L5/6 IT CTX	0.323891
GSE106678	GSM2845375_TTTCGACTTTTN	seizure-affected	L5 PT CTX	0.528175
GSE106678	GSM2845375_TCCATCAAGTTT	seizure-affected	ambiguous	0.553896
GSE106678	GSM2845375_CAGCGAGAGATT	seizure-affected	Pvalb	0.795224
GSE106678	GSM2845375_AGCCGGAGTTTA	seizure-affected	L4/5 IT CTX	0.507441
GSE106678	GSM2845375_TACATCGACCTC	seizure-affected	ambiguous	0.431631
GSE106678	GSM2845375_ATCCGTCTTTTC	seizure-affected	ambiguous	0.528507
GSE106678	GSM2845375_TTCTGGGAATTT	seizure-affected	L2/3 IT ENT	0.456352
GSE106678	GSM2845375_CTTCTTGTCTCN	seizure-affected	L6b CTX	0.459873
GSE106678	GSM2845375_CCTGGTCTTTCN	seizure-affected	L2/3 IT PPP	0.365858
GSE106678	GSM2845375_CCACGTATTAAC	seizure-affected	L5/6 IT CTX	0.331015
GSE106678	GSM2845375_GGGCCCTATTAG	seizure-affected	L2/3 IT ENT	0.566926
GSE106678	GSM2845375_GATTGGCCCGCG	seizure-affected	Sst	0.502759
GSE106678	GSM2845375_CTGGAGTCCTCA	seizure-affected	L6b CTX	0.342878
GSE106678	GSM2845375_GTAAGCTTGGCA	seizure-affected	L5/6 IT CTX	0.607954
GSE106678	GSM2845375_CTGACCGTGAAC	seizure-affected	L5 PT CTX	0.362227
GSE106678	GSM2845375_CCGGTAGTCTTN	seizure-affected	ambiguous	0.382122
GSE106678	GSM2845375_GCCATCCAATCG	seizure-affected	L4/5 IT CTX	0.351039
GSE106678	GSM2845375_CGTGGATGCTTG	seizure-affected	L5/6 IT CTX	0.471489
GSE106678	GSM2845375_AGTTACGACCTT	seizure-affected	L6 CT CTX	0.328439
GSE106678	GSM2845375_CAGCAAGATAAC	seizure-affected	L2/3 IT PPP	0.477372
GSE106678	GSM2845375_CGAAGCACCCCC	seizure-affected	L2/3 IT ENT	0.716129
GSE106678	GSM2845375_TGGAGTCATGTT	seizure-affected	L4/5 IT CTX	0.485698
GSE106678	GSM2845375_CAGATTTGTTTN	seizure-affected	L5 PT CTX	0.358562
GSE106678	GSM2845375_CCTCCCATCCAG	seizure-affected	ambiguous	0.49728
GSE106678	GSM2845375_ATTGCTTTTCAG	seizure-affected	L5/6 IT CTX	0.355337
GSE106678	GSM2845375_TTTGTTAAGGTG	seizure-affected	L5/6 IT CTX	0.325929
GSE106678	GSM2845375_TTTTACGATCAG	seizure-affected	L5/6 IT CTX	0.390243
GSE106678	GSM2845375_ATCCTCACGGTN	seizure-affected	L2/3 IT ENT	0.606335
GSE106678	GSM2845375_CGTTTGTGCGCN	seizure-affected	L5/6 IT CTX	0.386051
GSE106678	GSM2845375_GCCCGTATCGCG	seizure-affected	L5 PT CTX	0.448468
GSE106678	GSM2845375_TATGGTGGCTTG	seizure-affected	L5 PT CTX	0.391779
GSE106678	GSM2845375_TCCGTCGGGCCG	seizure-affected	L5 PT CTX	0.414813
GSE106678	GSM2845375_CGCCATTTCCTA	seizure-affected	L5 PT CTX	0.356797
GSE106678	GSM2845375_CTTGTATAAAGT	seizure-affected	L4/5 IT CTX	0.303911
GSE106678	GSM2845375_CCTTCTAAGCAN	seizure-affected	L2/3 IT PPP	0.473837
GSE106678	GSM2845375_CCCTGTAAGGTC	seizure-affected	L4/5 IT CTX	0.313366
GSE106678	GSM2845375_AAGATTTTCCTG	seizure-affected	L2/3 IT CTX	0.524635
GSE106678	GSM2845375_CTTGCTATCCCA	seizure-affected	L5 PT CTX	0.466409
GSE106678	GSM2845375_TTCGACTCACCG	seizure-affected	L5 PT CTX	0.29702
GSE106678	GSM2845375_TGACTTAGGCCC	seizure-affected	L5/6 IT CTX	0.394031
GSE106678	GSM2845375_GCCACAGCGTTA	seizure-affected	L5/6 IT CTX	0.2956
GSE106678	GSM2845375_TCCAAGCAACTN	seizure-affected	L2/3 IT PPP	0.379713
GSE106678	GSM2845375_TATCTCGCAATG	seizure-affected	L5 PT CTX	0.57025
GSE106678	GSM2845375_CATTTCCTCCTC	seizure-affected	L2/3 IT CTX	0.713033
GSE106678	GSM2845375_GCTATATTTGTN	seizure-affected	L4/5 IT CTX	0.484229
GSE106678	GSM2845375_ATGATGTCCTAG	seizure-affected	L2/3 IT ENT	0.576
GSE106678	GSM2845375_CACGAGTATGCC	seizure-affected	L2/3 IT ENT	0.648487
GSE106678	GSM2845375_CCTTTGTGTGTN	seizure-affected	L2/3 IT CTX	0.489757
GSE106678	GSM2845375_CAAATGTCGAAG	seizure-affected	L5 PT CTX	0.502961
GSE106678	GSM2845375_TAGCCTGTGCCC	seizure-affected	L2/3 IT CTX	0.573416
GSE106678	GSM2845375_TTACCACATTCA	seizure-affected	Pvalb	0.400923
GSE106678	GSM2845375_CTTTTACAGTAN	seizure-affected	L5/6 IT CTX	0.425318
GSE106678	GSM2845375_CACTCCCAGAGT	seizure-affected	L5 PT CTX	0.460998
GSE106678	GSM2845375_GTAGATCGCTTC	seizure-affected	Sst	0.383231
GSE106678	GSM2845375_GTTGGTCTTCTN	seizure-affected	L5/6 IT CTX	0.687325
GSE106678	GSM2845375_CCTCAAATTTAC	seizure-affected	L2/3 IT CTX	0.733662
GSE106678	GSM2845375_GATTTGATTTGG	seizure-affected	L2/3 IT ENT	0.402552
GSE106678	GSM2845375_GGCACGGTGTCN	seizure-affected	L2/3 IT CTX	0.570447
GSE106678	GSM2845375_TTCCTACCTTGG	seizure-affected	L5/6 IT CTX	0.314292
GSE106678	GSM2845375_ATAACTTCTAGC	seizure-affected	L4/5 IT CTX	0.335102
GSE106678	GSM2845375_TGTTTGGAATCT	seizure-affected	L6 CT CTX	0.303392
GSE106678	GSM2845375_CTCATCAACACG	seizure-affected	L4/5 IT CTX	0.42675
GSE106678	GSM2845375_CCGGATTATATC	seizure-affected	L2/3 IT ENT	0.471467
GSE106678	GSM2845375_CCTTCCCCGGAT	seizure-affected	L2/3 IT CTX	0.800806
GSE106678	GSM2845375_TAGCCACGTCAC	seizure-affected	L5 PT CTX	0.355333
GSE106678	GSM2845375_GATCCTCCTTGN	seizure-affected	L2/3 IT CTX	0.377851
GSE106678	GSM2845375_CTCATCCAGTAA	seizure-affected	L5/6 IT CTX	0.456248
GSE106678	GSM2845375_CCGGAGGATAAC	seizure-affected	L5/6 IT CTX	0.325685
GSE106678	GSM2845375_AGGTGTGCCAAG	seizure-affected	L6b CTX	0.342157
GSE106678	GSM2845375_GCCCGTCATTTT	seizure-affected	L5/6 IT CTX	0.478553
GSE106678	GSM2845375_ATCCAAGATTAT	seizure-affected	Pvalb	0.762366
GSE106678	GSM2845375_CCGACTTACTAC	seizure-affected	L5/6 IT CTX	0.457709
GSE106678	GSM2845375_GATTCACGCTAN	seizure-affected	L4/5 IT CTX	0.585688
GSE106678	GSM2845375_CCTCCATTGACG	seizure-affected	ambiguous	0.512163
GSE106678	GSM2845375_AGAAACCTAGAT	seizure-affected	Sst	0.39474
GSE106678	GSM2845375_TCACCACCTCCC	seizure-affected	L4/5 IT CTX	0.317788
GSE106678	GSM2845375_TACCTTGCTTGN	seizure-affected	ambiguous	0.796537
GSE106678	GSM2845375_GACGCGGGATTG	seizure-affected	L2/3 IT ENT	0.516969
GSE106678	GSM2845375_AGCATCTCTCAN	seizure-affected	L5/6 IT CTX	0.30772
GSE106678	GSM2845375_TATAGCCATTGA	seizure-affected	L5 PT CTX	0.356864
GSE106678	GSM2845375_TCGGCGAGAGGG	seizure-affected	L2/3 IT PPP	0.395455
GSE106678	GSM2845375_CTGAATTGCTTN	seizure-affected	L6 CT CTX	0.495289
GSE106678	GSM2845375_ACGTAGAAATCG	seizure-affected	Pvalb	0.687614
GSE106678	GSM2845375_CTGTGAAATTGN	seizure-affected	L4/5 IT CTX	0.359036
GSE106678	GSM2845375_GGTCACACTGAG	seizure-affected	L4/5 IT CTX	0.476998
GSE106678	GSM2845375_GAACGGAATTAC	seizure-affected	L5/6 IT CTX	0.312102
GSE106678	GSM2845375_GTTTTGTGCATN	seizure-affected	Sst	0.402353
GSE106678	GSM2845375_TAGTTTCCGTAN	seizure-affected	ambiguous	0.518502
GSE106678	GSM2845375_CGTTTTTACTAA	seizure-affected	L5/6 IT CTX	0.306382
GSE106678	GSM2845375_TTTTATCGCCCT	seizure-affected	L4/5 IT CTX	0.604552
GSE106678	GSM2845375_GTCCTGCGGAAN	seizure-affected	ambiguous	0.557778
GSE106678	GSM2845375_TTCCCTACATCA	seizure-affected	L2/3 IT ENT	0.579587
GSE106678	GSM2845375_CTCAGAATACGT	seizure-affected	L2/3 IT CTX	0.668528
GSE106678	GSM2845375_CGGTATGATCTN	seizure-affected	L2/3 IT ENT	0.497892
GSE106678	GSM2845375_CCCGACGATTCT	seizure-affected	Pvalb	0.483106
GSE106678	GSM2845375_GTTGTTCATTTG	seizure-affected	ambiguous	0.347043
GSE106678	GSM2845375_ACTTCAGCGTAA	seizure-affected	L6b CTX	0.421592
GSE106678	GSM2845375_GATTGTGACATC	seizure-affected	L5/6 NP CTX	0.408442
GSE106678	GSM2845375_TAGTTACTTCGA	seizure-affected	L2/3 IT CTX	0.609119
GSE106678	GSM2845375_TTCAACGAGACG	seizure-affected	L2/3 IT CTX	0.57782
GSE106678	GSM2845375_TCGCAACACTAN	seizure-affected	L5 PT CTX	0.403978
GSE106678	GSM2845375_ATGTTCGTTCAA	seizure-affected	L5/6 IT CTX	0.354767
GSE106678	GSM2845375_CAATAATCCCCN	seizure-affected	L2/3 IT CTX	0.555996
GSE106678	GSM2845375_GGACAGGATTGN	seizure-affected	Pvalb	0.431776
GSE106678	GSM2845375_AAACTGCCGAAC	seizure-affected	L2/3 IT CTX	0.494788
GSE106678	GSM2845375_CGTTATTATATT	seizure-affected	L2/3 IT ENT	0.519823
GSE106678	GSM2845375_GGGTCAGAGGTC	seizure-affected	L6b CTX	0.304087
GSE106678	GSM2845375_CTAGACACCGGC	seizure-affected	L4/5 IT CTX	0.304587
GSE106678	GSM2845375_GCGCGTCCGAAN	seizure-affected	L2/3 IT PPP	0.528078
GSE106678	GSM2845375_CGGGAGTCAGCA	seizure-affected	L2/3 IT CTX	0.369217
GSE106678	GSM2845375_TCTTGCCGAACC	seizure-affected	L5/6 IT CTX	0.351727
GSE106678	GSM2845375_TTCCGGCTCGAC	seizure-affected	L2/3 IT ENT	0.731803
GSE106678	GSM2845375_CCTTGTCGCCTN	seizure-affected	L5/6 IT CTX	0.391158
GSE106678	GSM2845375_CCAGGCAGCTTC	seizure-affected	L2/3 IT ENT	0.594077
GSE106678	GSM2845375_ACGAAGAATCTG	seizure-affected	L4/5 IT CTX	0.358032
GSE106678	GSM2845375_GCACGTTGTCCN	seizure-affected	Pvalb	0.498613
GSE106678	GSM2845375_AGTGAGTGTTAN	seizure-affected	L5/6 IT CTX	0.50014
GSE106678	GSM2845375_GACAACTCTATN	seizure-affected	L2/3 IT ENT	0.563162
GSE106678	GSM2845375_TAGTGGTGGCCN	seizure-affected	L5/6 IT CTX	0.345623
GSE106678	GSM2845375_CCATTAGCTTAC	seizure-affected	L2/3 IT PPP	0.442528
GSE106678	GSM2845375_GGTGAGAGCGTN	seizure-affected	L5 PT CTX	0.526781
GSE106678	GSM2845375_GTTGAACGATTN	seizure-affected	L2/3 IT CTX	0.563411
GSE106678	GSM2845375_AACACTATTCTT	seizure-affected	L2/3 IT ENT	0.637634
GSE106678	GSM2845375_AATCCTTATCCA	seizure-affected	L2/3 IT CTX	0.427239
GSE106678	GSM2845375_CCACTATATAAC	seizure-affected	L4/5 IT CTX	0.382628
GSE106678	GSM2845375_CCTCCTAGCACN	seizure-affected	L6b CTX	0.328187
GSE106678	GSM2845375_CCGCGGCGTCAC	seizure-affected	L2/3 IT CTX	0.675293
GSE106678	GSM2845375_GCGCTAGTATGN	seizure-affected	L2/3 IT CTX	0.412091
GSE106678	GSM2845375_TTAGGCACCGAA	seizure-affected	L5 PT CTX	0.640755
GSE106678	GSM2845375_TTAGATCCCTGN	seizure-affected	L2/3 IT ENT	0.605463
GSE106678	GSM2845375_TATCACAGATAA	seizure-affected	L4/5 IT CTX	0.388807
GSE106678	GSM2845375_CATTAAACTTTC	seizure-affected	L6 CT CTX	0.530709
GSE106678	GSM2845375_TCGGATACTGCG	seizure-affected	L6 CT CTX	0.444586
GSE106678	GSM2845375_CCGAGCTGGTCN	seizure-affected	L2/3 IT CTX	0.438281
GSE106678	GSM2845375_CTTTAGATGCTN	seizure-affected	ambiguous	0.417468
GSE106678	GSM2845375_CCTTATTTCTCT	seizure-affected	L4/5 IT CTX	0.502274
GSE106678	GSM2845375_GTTAGAGATTGA	seizure-affected	L4/5 IT CTX	0.471298
GSE106678	GSM2845375_ATTTGAGCAGCC	seizure-affected	L2/3 IT CTX	0.443963
GSE106678	GSM2845375_CCAGCCCGAAAG	seizure-affected	L2/3 IT ENT	0.520529
GSE106678	GSM2845375_GTGGGTTAGGTC	seizure-affected	L5 PT CTX	0.436489
GSE106678	GSM2845375_TCCCGTACGAGN	seizure-affected	L2/3 IT ENT	0.503281
GSE106678	GSM2845375_TCGGTGATCATA	seizure-affected	L2/3 IT PPP	0.523641
GSE106678	GSM2845375_TCTAACCGGGAT	seizure-affected	L4/5 IT CTX	0.503662
GSE106678	GSM2845375_TAGCTAACGGTA	seizure-affected	L2/3 IT ENT	0.462228
GSE106678	GSM2845375_AGAACGTCACAG	seizure-affected	L5/6 IT CTX	0.454229
GSE106678	GSM2845375_GTGCGTCTCACN	seizure-affected	L2/3 IT CTX	0.356039
GSE106678	GSM2845375_TTAAGAGGTAAT	seizure-affected	L2/3 IT PPP	0.479984
GSE106678	GSM2845375_GTTCCAACATTN	seizure-affected	L4/5 IT CTX	0.307478
GSE106678	GSM2845375_GCTTGAATTATN	seizure-affected	L6 CT CTX	0.475124
GSE106678	GSM2845375_CTTACATTTCTN	seizure-affected	Pvalb	0.601548
GSE106678	GSM2845375_AATGTTCCTGAC	seizure-affected	L2/3 IT ENT	0.498711
GSE106678	GSM2845375_TGATCAGACTTT	seizure-affected	L2/3 IT ENT	0.574971
GSE106678	GSM2845375_CTCATGTAAATN	seizure-affected	L6b CTX	0.41408
GSE106678	GSM2845375_AAGTCGCACTCC	seizure-affected	L2/3 IT CTX	0.574493
GSE106678	GSM2845375_TAGGTTTCGGGC	seizure-affected	L4/5 IT CTX	0.532021
GSE106678	GSM2845375_GGAATCCGCGAC	seizure-affected	L5 PT CTX	0.535461
GSE106678	GSM2845375_TTGGTAGACGAT	seizure-affected	L6 CT CTX	0.449722
GSE106678	GSM2845375_GCAGGGTCTTTT	seizure-affected	L4/5 IT CTX	0.586665
GSE106678	GSM2845375_GACATCGCCTCG	seizure-affected	L5/6 IT CTX	0.334493
GSE106678	GSM2845375_AACAAAGGATCG	seizure-affected	Pvalb	0.466788
GSE106678	GSM2845375_AGAAGCTGGTTN	seizure-affected	L2/3 IT CTX	0.518556
GSE106678	GSM2845375_CTAGTAAACCCN	seizure-affected	L2/3 IT CTX	0.404539
GSE106678	GSM2845375_TTCACGAAATCG	seizure-affected	L4/5 IT CTX	0.333997
GSE106678	GSM2845375_GAAGTTGGAAGT	seizure-affected	L2/3 IT CTX	0.733585
GSE106678	GSM2845375_TTGCACAACGAT	seizure-affected	L2/3 IT PPP	0.5965
GSE106678	GSM2845375_AAATCTGGGGCG	seizure-affected	L2/3 IT ENT	0.452444
GSE106678	GSM2845375_GATTAGAAACTT	seizure-affected	ambiguous	0.327213
GSE106678	GSM2845375_ACTTTTTTAAGC	seizure-affected	L2/3 IT CTX	0.673026
GSE106678	GSM2845375_AACTTCCACGAT	seizure-affected	L2/3 IT CTX	0.543291
GSE106678	GSM2845375_TGTTTGTTTGCN	seizure-affected	L5/6 NP CTX	0.667604
GSE106678	GSM2845375_TGTGTACAATAT	seizure-affected	L2/3 IT CTX	0.620065
GSE106678	GSM2845375_CCGCACCCAATN	seizure-affected	ambiguous	0.774541
GSE106678	GSM2845375_TTTTTAGGGTCC	seizure-affected	L2/3 IT ENT	0.379102
GSE106678	GSM2845375_TGTCCCGACTCA	seizure-affected	L2/3 IT CTX	0.513461
GSE106678	GSM2845375_CCAATCAAGGGC	seizure-affected	L5/6 IT CTX	0.303792
GSE106678	GSM2845375_CCTCAGGTTATT	seizure-affected	ambiguous	0.683247
GSE106678	GSM2845375_TTCATCTCAGGT	seizure-affected	L6 CT CTX	0.494607
GSE106678	GSM2845375_ACCACGATCCCC	seizure-affected	L6 CT CTX	0.303739
GSE106678	GSM2845375_TGCAATTCTGTN	seizure-affected	L5/6 NP CTX	0.554636
GSE106678	GSM2845375_AGTGCTGAAGTG	seizure-affected	L5 PT CTX	0.345608
GSE106678	GSM2845375_CCCGTGCAGTCT	seizure-affected	L2/3 IT CTX	0.436332
GSE106678	GSM2845375_GTAACCCAGACA	seizure-affected	L5/6 IT CTX	0.334541
GSE106678	GSM2845375_TTATTTGTTTAT	seizure-affected	L5/6 IT CTX	0.551697
GSE106678	GSM2845375_CTGAGCTTCCTT	seizure-affected	Pvalb	0.629893
GSE106678	GSM2845375_TTTCGATTGGCC	seizure-affected	Pvalb	0.660783
GSE106678	GSM2845375_AGTAGCCAATTT	seizure-affected	Car3	0.39719
GSE106678	GSM2845375_GTCGGAAGGAAC	seizure-affected	L5/6 IT CTX	0.463577
GSE106678	GSM2845375_TGGTCAGGGCTC	seizure-affected	L2/3 IT ENT	0.461837
GSE106678	GSM2845375_CCGCGTTTTAAC	seizure-affected	L4/5 IT CTX	0.57106
GSE106678	GSM2845375_AGGCGCACAGAT	seizure-affected	L2/3 IT ENT	0.372956
GSE106678	GSM2845375_ATTCCAAGCGTN	seizure-affected	L5/6 IT CTX	0.396277
GSE106678	GSM2845375_CCCACCAGGCTN	seizure-affected	L4/5 IT CTX	0.40394
GSE106678	GSM2845375_ATAGAAGCATAG	seizure-affected	L6b CTX	0.357585
GSE106678	GSM2845375_CTGAATACGGCT	seizure-affected	Sst	0.757188
GSE106678	GSM2845375_GATTCAGGAATN	seizure-affected	L2/3 IT CTX	0.649469
GSE106678	GSM2845375_CTGTTGCTATAN	seizure-affected	ambiguous	0.499198
GSE106678	GSM2845375_CCGGGAGAGTAA	seizure-affected	L5 PT CTX	0.47384
GSE106678	GSM2845375_CTATTCACTAAG	seizure-affected	Pvalb	0.473944
GSE106678	GSM2845375_CATCACTCCTTG	seizure-affected	ambiguous	0.56597
GSE106678	GSM2845375_ACGCAAGTGACC	seizure-affected	L2/3 IT ENT	0.591532
GSE106678	GSM2845375_ATCCAAAGCCTC	seizure-affected	L5 PT CTX	0.498795
GSE106678	GSM2845375_GATTACGATTTA	seizure-affected	L5 PT CTX	0.379619
GSE106678	GSM2845375_CGGATTTGTATA	seizure-affected	L2/3 IT ENT	0.364548
GSE106678	GSM2845375_TCCTTTTGTAAA	seizure-affected	L5/6 NP CTX	0.485632
GSE106678	GSM2845375_GCGCTTACATTN	seizure-affected	L2/3 IT CTX	0.800349
GSE106678	GSM2845375_GAGGTTCCCTTG	seizure-affected	L6 CT CTX	0.488991
GSE106678	GSM2845375_ATGTCCTGGTTT	seizure-affected	L4/5 IT CTX	0.478972
GSE106678	GSM2845375_GCTGGATGCCCG	seizure-affected	L4/5 IT CTX	0.332639
GSE106678	GSM2845375_ATTGGTAGCATT	seizure-affected	Pvalb	0.415093
GSE106678	GSM2845375_TAGCCATATTTN	seizure-affected	Lamp5	0.721301
GSE106678	GSM2845375_CGGCATAGGTGT	seizure-affected	L5/6 IT CTX	0.598233
GSE106678	GSM2845375_GGAACGCAGCCC	seizure-affected	Lamp5	0.674183
GSE106678	GSM2845375_GTCGCATCGCTC	seizure-affected	L2/3 IT ENT	0.414575
GSE106678	GSM2845375_CCTCTCAAAACT	seizure-affected	L5/6 IT CTX	0.371518
GSE106678	GSM2845375_AAACAAGTAAAT	seizure-affected	L5 PT CTX	0.830972
GSE106678	GSM2845375_ACGGCCGATAAT	seizure-affected	L2/3 IT ENT	0.508317
GSE106678	GSM2845375_ATCTCCTACAGN	seizure-affected	L2/3 IT CTX	0.569329
GSE106678	GSM2845375_TATCAATTGAGG	seizure-affected	L2/3 IT CTX	0.51312
GSE106678	GSM2845375_CTGTTGGAACCA	seizure-affected	L5 PT CTX	0.456075
GSE106678	GSM2845375_CAGATAATTGAN	seizure-affected	L5/6 IT CTX	0.337783
GSE106678	GSM2845375_AGTCTGAAACCC	seizure-affected	L2/3 IT ENT	0.43884
GSE106678	GSM2845375_ATCGCGCTCTCG	seizure-affected	L2/3 IT CTX	0.669591
GSE106678	GSM2845375_AAAACGAATTCA	seizure-affected	Pvalb	0.454616
GSE106678	GSM2845375_ATCATTCATGGC	seizure-affected	L2/3 IT ENT	0.637569
GSE106678	GSM2845375_GAGCAGAGGAAN	seizure-affected	L4/5 IT CTX	0.377346
GSE106678	GSM2845375_AGCATAATAACA	seizure-affected	L2/3 IT ENT	0.607698
GSE106678	GSM2845375_TTGGTTATCCCC	seizure-affected	L5 PT CTX	0.409917
GSE106678	GSM2845375_CAGGAACCGACA	seizure-affected	L5 PT CTX	0.43863
GSE106678	GSM2845375_TGGGAGAAATTN	seizure-affected	L4/5 IT CTX	0.381989
GSE106678	GSM2845375_GGTTAAATGAGN	seizure-affected	L5/6 IT CTX	0.358111
GSE106678	GSM2845375_CTAGCTTTCTGG	seizure-affected	L6 CT CTX	0.544405
GSE106678	GSM2845375_TCAGGACCGGCT	seizure-affected	L2/3 IT CTX	0.848141
GSE106678	GSM2845375_CCCACGTGTTGC	seizure-affected	L4/5 IT CTX	0.65059
GSE106678	GSM2845375_TCTTTCCCACAN	seizure-affected	L2/3 IT CTX	0.426948
GSE106678	GSM2845375_GCAGGCCAGCAC	seizure-affected	L4/5 IT CTX	0.714282
GSE106678	GSM2845375_CGGCCCGGTGTT	seizure-affected	L2/3 IT ENT	0.804061
GSE106678	GSM2845375_CAGGTAACCTTG	seizure-affected	Pvalb	0.420402
GSE106678	GSM2845375_CCTGCCACCTGC	seizure-affected	ambiguous	0.353776
GSE106678	GSM2845375_CTAACCTTGCCC	seizure-affected	L2/3 IT CTX	0.384802
GSE106678	GSM2845375_TGTTGGAGCTCN	seizure-affected	L6b CTX	0.712509
GSE106678	GSM2845375_AGTGTCTCTTAG	seizure-affected	L5 PT CTX	0.432358
GSE106678	GSM2845375_GCTGTTATGGAA	seizure-affected	L2/3 IT ENT	0.687081
GSE106678	GSM2845375_TGGACCAATAAC	seizure-affected	L5/6 IT CTX	0.300338
GSE106678	GSM2845375_CTAATTGGACTA	seizure-affected	L2/3 IT CTX	0.623524
GSE106678	GSM2845375_CTCTCCTCTTAC	seizure-affected	L4/5 IT CTX	0.630326
GSE106678	GSM2845375_AGGAAGATTTGC	seizure-affected	ambiguous	0.618547
GSE106678	GSM2845375_CAGCAATACATC	seizure-affected	L5/6 IT CTX	0.459443
GSE106678	GSM2845375_CGTGACATCTAC	seizure-affected	L4/5 IT CTX	0.358472
GSE106678	GSM2845375_CCTTTAGGGTTG	seizure-affected	L5 PT CTX	0.47732
GSE106678	GSM2845375_TCTTTGCATCGT	seizure-affected	L5/6 IT CTX	0.424899
GSE106678	GSM2845375_CGATTGCCATTN	seizure-affected	L2/3 IT CTX	0.642488
GSE106678	GSM2845375_TCGAGCCACTAN	seizure-affected	Pvalb	0.687925
GSE106678	GSM2845375_GAGGGAGCCGCN	seizure-affected	L5 PT CTX	0.683059
GSE106678	GSM2845375_TGTTTTTATGAG	seizure-affected	L5 PT CTX	0.38038
GSE106678	GSM2845375_CTTGCTCCTAAG	seizure-affected	L2/3 IT CTX	0.368869
GSE106678	GSM2845375_GCCTTCTGCTCG	seizure-affected	L4/5 IT CTX	0.587323
GSE106678	GSM2845375_CCGTTTAGATAA	seizure-affected	L5 PT CTX	0.362258
GSE106678	GSM2845375_CTTTGCTCGACT	seizure-affected	L4/5 IT CTX	0.493892
GSE106678	GSM2845375_GCGGACTGGCTN	seizure-affected	L2/3 IT CTX	0.403254
GSE106678	GSM2845375_TGCCGCGTATTN	seizure-affected	L6 CT CTX	0.375343
GSE106678	GSM2845375_GATAAGCTTGAG	seizure-affected	ambiguous	0.684784
GSE106678	GSM2845375_TTTAGGCTTTTN	seizure-affected	ambiguous	0.417606
GSE106678	GSM2845375_CTCATCACATTG	seizure-affected	L5/6 NP CTX	0.690985
GSE106678	GSM2845375_GCCGAACACCGN	seizure-affected	L4/5 IT CTX	0.322863
GSE106678	GSM2845375_AATAACCATGGG	seizure-affected	L2/3 IT ENT	0.449961
GSE106678	GSM2845375_ATCTACAAGCCA	seizure-affected	L6 CT CTX	0.402319
GSE106678	GSM2845375_CTTGAAGTCAGA	seizure-affected	L4/5 IT CTX	0.495738
GSE106678	GSM2845375_CGGAAGCCCAGC	seizure-affected	L2/3 IT CTX	0.485795
GSE106678	GSM2845375_TAGAGATGAGGC	seizure-affected	L5 PT CTX	0.414973
GSE106678	GSM2845375_TTACAACACGCC	seizure-affected	L6 CT CTX	0.435882
GSE106678	GSM2845375_CCCGCTCCTCAA	seizure-affected	L5/6 IT CTX	0.553435
GSE106678	GSM2845375_CGAACTCAACCG	seizure-affected	L2/3 IT ENT	0.745149
GSE106678	GSM2845375_ACGATAGATGAG	seizure-affected	L2/3 IT CTX	0.381749
GSE106678	GSM2845375_AGCATCTTATGC	seizure-affected	L2/3 IT ENT	0.519516
GSE106678	GSM2845375_GAATTAGGCAAN	seizure-affected	Pvalb	0.647483
GSE106678	GSM2845375_ATTCTTCGGGAT	seizure-affected	ambiguous	0.548212
GSE106678	GSM2845375_ACGCGTTTGGCT	seizure-affected	L2/3 IT ENT	0.885011
GSE106678	GSM2845375_GTCTGTCCGGTN	seizure-affected	L6 CT CTX	0.436806
GSE106678	GSM2845375_GCGTAACTCCCG	seizure-affected	L2/3 IT ENT	0.900606
GSE106678	GSM2845375_CTGATGGCCTCA	seizure-affected	L2/3 IT ENT	0.59218
GSE106678	GSM2845375_GTCGTACATCTT	seizure-affected	L5/6 IT CTX	0.69229
GSE106678	GSM2845375_GGAATAATTCTT	seizure-affected	ambiguous	0.588909
GSE106678	GSM2845375_CTGACTAGAAGT	seizure-affected	L5 PT CTX	0.405912
GSE106678	GSM2845375_ACCGGTACGGAT	seizure-affected	L4/5 IT CTX	0.376423
GSE106678	GSM2845375_CAGGTGGGGCCC	seizure-affected	L2/3 IT CTX	0.362863
GSE106678	GSM2845375_GCTCTACGCCCN	seizure-affected	L6 CT CTX	0.649797
GSE106678	GSM2845375_TTATTGTTCCAG	seizure-affected	L2/3 IT CTX	0.385029
GSE106678	GSM2845375_CCTTCCTTCATT	seizure-affected	Pvalb	0.422081
GSE106678	GSM2845375_CGATCGAAGGCG	seizure-affected	L2/3 IT PPP	0.39949
GSE106678	GSM2845375_CATTTCAATACG	seizure-affected	L6 CT CTX	0.706021
GSE106678	GSM2845375_CCGCTCTAGGTC	seizure-affected	Pvalb	0.512569
GSE106678	GSM2845375_GTGGTGGGATTA	seizure-affected	L5 PT CTX	0.421914
GSE106678	GSM2845375_CCGACCAAGACC	seizure-affected	ambiguous	0.462029
GSE106678	GSM2845375_TCGCTCTGCCTG	seizure-affected	L5/6 IT CTX	0.396984
GSE106678	GSM2845375_GGACGGAGATGA	seizure-affected	L2/3 IT ENT	0.476964
GSE106678	GSM2845375_TCGATGTTAGCT	seizure-affected	L5/6 IT CTX	0.459227
GSE106678	GSM2845375_GCCCTCCTGTAA	seizure-affected	L4/5 IT CTX	0.330184
GSE106678	GSM2845375_AGAAATTCGAGG	seizure-affected	ambiguous	0.574498
GSE106678	GSM2845375_CCGGAGATGTCA	seizure-affected	L6b CTX	0.4121
GSE106678	GSM2845375_TGGAGCCGCAAN	seizure-affected	ambiguous	0.597312
GSE106678	GSM2845375_AGAAAGCAGAAT	seizure-affected	L6 CT CTX	0.355292
GSE106678	GSM2845375_TCCTCCTGGAGC	seizure-affected	L2/3 IT CTX	0.712164
GSE106678	GSM2845375_TTAGATTAGTTN	seizure-affected	L5/6 IT CTX	0.448419
GSE106678	GSM2845375_GCTGAGGTGATA	seizure-affected	ambiguous	0.411301
GSE106678	GSM2845375_TAGAAGTCTACA	seizure-affected	L6 CT CTX	0.723691
GSE106678	GSM2845375_TGGACAGATAAG	seizure-affected	L4/5 IT CTX	0.479651
GSE106678	GSM2845375_ACTGGACCGTTN	seizure-affected	ambiguous	0.709093
GSE106678	GSM2845375_GAGCGATCACTC	seizure-affected	Pvalb	0.457149
GSE106678	GSM2845375_AACCAATTCCCA	seizure-affected	L6 CT CTX	0.427665
GSE106678	GSM2845375_CTCCTGATCTGA	seizure-affected	L6 CT CTX	0.536561
GSE106678	GSM2845375_AGTTTAAATGGT	seizure-affected	L6 CT CTX	0.712738
GSE106678	GSM2845375_GGTGCATAATCG	seizure-affected	L2/3 IT ENT	0.541002
GSE106678	GSM2845375_GCTCTCCACAGT	seizure-affected	ambiguous	0.479918
GSE106678	GSM2845375_CCACAAGATGCC	seizure-affected	L6b CTX	0.549585
GSE106678	GSM2845375_TTCGTTCGACAC	seizure-affected	L2/3 IT CTX	0.457164
GSE106678	GSM2845375_TCCAAAGGTTGT	seizure-affected	L2/3 IT PPP	0.440123
GSE106678	GSM2845375_ATGTTAGAGGGA	seizure-affected	L5 PT CTX	0.482163
GSE106678	GSM2845375_AGCAATGTCGGT	seizure-affected	L6b CTX	0.530286
GSE106678	GSM2845375_GCGTCGAGGTTN	seizure-affected	ambiguous	0.493472
GSE106678	GSM2845375_ATAGTGTGTCAA	seizure-affected	L5/6 IT CTX	0.391258
GSE106678	GSM2845375_AGATCACCTGAC	seizure-affected	L6 CT CTX	0.389641
GSE106678	GSM2845375_CCCCAGGGATGG	seizure-affected	L5/6 IT CTX	0.456785
GSE106678	GSM2845375_ATCCTGACATAN	seizure-affected	L5/6 IT CTX	0.372667
GSE106678	GSM2845375_TTTGTCCCCTGT	seizure-affected	L4/5 IT CTX	0.388565
GSE106678	GSM2845375_TGACGCCTATCC	seizure-affected	L2/3 IT CTX	0.422707
GSE106678	GSM2845375_GGATGATCCTGN	seizure-affected	L6b CTX	0.31992
GSE106678	GSM2845375_GAACCAGCGCCA	seizure-affected	L2/3 IT CTX	0.53481
GSE106678	GSM2845375_TTTGCATAGGCG	seizure-affected	L4/5 IT CTX	0.338295
GSE106678	GSM2845375_ACAGAGTCGAAC	seizure-affected	L6b CTX	0.358481
GSE106678	GSM2845375_GCTGTGGGAGAA	seizure-affected	L5/6 IT CTX	0.591238
GSE106678	GSM2845375_GGACACCCGCAG	seizure-affected	L5/6 IT CTX	0.336695
GSE106678	GSM2845375_CACTTAGATAGT	seizure-affected	L2/3 IT CTX	0.763759
GSE106678	GSM2845375_CGCAAATGTCCN	seizure-affected	L5/6 IT CTX	0.263413
GSE106678	GSM2845375_GCCAGTAAAACG	seizure-affected	ambiguous	0.440095
GSE106678	GSM2845375_GGTTTGTTGGTC	seizure-affected	L5/6 NP CTX	0.668355
GSE106678	GSM2845375_TATGACTTTTCA	seizure-affected	L5/6 IT CTX	0.459012
GSE106678	GSM2845375_CATTGGCAGCAG	seizure-affected	ambiguous	0.693313
GSE106678	GSM2845375_GAGACAGAGCTG	seizure-affected	L5 PT CTX	0.328548
GSE106678	GSM2845375_AGAACGGTTTAG	seizure-affected	L2/3 IT PPP	0.570053
GSE106678	GSM2845375_ATTGATGACTTC	seizure-affected	ambiguous	0.782757
GSE106678	GSM2845375_CGCGACGCCTCN	seizure-affected	L6 CT CTX	0.50592
GSE106678	GSM2845375_CGCAATATCCTC	seizure-affected	L2/3 IT CTX	0.414333
GSE106678	GSM2845375_GGTCAGCGCAGG	seizure-affected	L5/6 IT CTX	0.702848
GSE106678	GSM2845375_TGCTTACGTGAA	seizure-affected	L5/6 IT CTX	0.554843
GSE106678	GSM2845375_TACTGCCTTCCN	seizure-affected	L6 CT CTX	0.493466
GSE106678	GSM2845375_GGCCCAAATCAA	seizure-affected	ambiguous	0.408792
GSE106678	GSM2845375_ATGAACCAAGCC	seizure-affected	L5 PT CTX	0.430445
GSE106678	GSM2845375_CTCGACAGGTGA	seizure-affected	L5/6 IT CTX	0.651852
GSE106678	GSM2845375_GGGCAATGGCTT	seizure-affected	L5/6 NP CTX	0.500159
GSE106678	GSM2845375_TGATCTTACTTC	seizure-affected	Pvalb	0.541202
GSE106678	GSM2845375_TGCGCTTAATAG	seizure-affected	L5/6 NP CTX	0.554123
GSE106678	GSM2845375_CGCCCTTGCTGT	seizure-affected	Pvalb	0.522165
GSE106678	GSM2845375_TTACCCCTTTCG	seizure-affected	L2/3 IT ENT	0.692968
GSE106678	GSM2845375_GAACATTCTTCA	seizure-affected	Pvalb	0.513623
GSE106678	GSM2845375_CACCGATGGTAT	seizure-affected	L5/6 IT CTX	0.646641
GSE106678	GSM2845375_TCTCTCCTTTTA	seizure-affected	L2/3 IT CTX	0.404665
GSE106678	GSM2845375_GCGTCCAACGAG	seizure-affected	L2/3 IT CTX	0.366119
GSE106678	GSM2845375_CTCAACTTGACT	seizure-affected	L6 CT CTX	0.403811
GSE106678	GSM2845375_CCTAGCTGTCAA	seizure-affected	L2/3 IT ENT	0.730832
GSE106678	GSM2845375_CCGGTACAGCAG	seizure-affected	L2/3 IT CTX	0.692139
GSE106678	GSM2845375_TCCCATTTGGAT	seizure-affected	L2/3 IT ENT	0.838678
GSE106678	GSM2845375_TAGGTGTTATTC	seizure-affected	L4/5 IT CTX	0.445917
GSE106678	GSM2845375_TGTTCATAAAAG	seizure-affected	L2/3 IT CTX	0.499696
GSE106678	GSM2845375_CTAGAGCTGAGA	seizure-affected	L4/5 IT CTX	0.437831
GSE106678	GSM2845375_AGCTTCCCAACT	seizure-affected	L4/5 IT CTX	0.449181
GSE106678	GSM2845375_AAGTCGCCAACN	seizure-affected	Pvalb	0.475308
GSE106678	GSM2845375_GTGCCCCTGGCG	seizure-affected	L6b CTX	0.39936
GSE106678	GSM2845375_AATGTGAATCAC	seizure-affected	L2/3 IT ENT	0.789651
GSE106678	GSM2845375_CCAGCAAAGACG	seizure-affected	L2/3 IT CTX	0.707099
GSE106678	GSM2845375_CCTTGCATGATN	seizure-affected	ambiguous	0.531228
GSE106678	GSM2845375_TGGTGCTTTTAA	seizure-affected	L2/3 IT CTX	0.684066
GSE106678	GSM2845375_GTCAACTCTTGG	seizure-affected	L5/6 IT CTX	0.360164
GSE106678	GSM2845375_GTCGTAGATATC	seizure-affected	ambiguous	0.538602
GSE106678	GSM2845375_GAGGCGTCGTTN	seizure-affected	Pvalb	0.718921
GSE106678	GSM2845375_GTTTCTAGGTTA	seizure-affected	L5/6 IT CTX	0.622061
GSE106678	GSM2845375_GCGTCGGTTTAT	seizure-affected	L6 CT CTX	0.494442
GSE106678	GSM2845375_CCGCTGTCGTTA	seizure-affected	L4/5 IT CTX	0.33767
GSE106678	GSM2845375_TGGTACATTCAC	seizure-affected	ambiguous	0.441603
GSE106678	GSM2845375_AATTATGGCCAA	seizure-affected	L2/3 IT CTX	0.686895
GSE106678	GSM2845375_AGCAGTAGAAGT	seizure-affected	L6b CTX	0.58141
GSE106678	GSM2845375_GAGTTTGTGCCT	seizure-affected	ambiguous	0.426664
GSE106678	GSM2845375_AAACGGCTGTGG	seizure-affected	L5 PT CTX	0.497271
GSE106678	GSM2845375_TTCTGGCGAACA	seizure-affected	L5/6 IT CTX	0.530843
GSE106678	GSM2845375_GAAACCCCATTT	seizure-affected	L2/3 IT ENT	0.816116
GSE106678	GSM2845375_GGCAAAGCCTGA	seizure-affected	L2/3 IT ENT	0.455064
GSE106678	GSM2845375_TGTTCGCTTGCN	seizure-affected	L5/6 IT CTX	0.428634
GSE106678	GSM2845375_TAGGCAGCGCGC	seizure-affected	L5 PT CTX	0.441793
GSE106678	GSM2845375_AGTGCGCCGCCT	seizure-affected	L4/5 IT CTX	0.778064
GSE106678	GSM2845375_AAGTGCCGTGCT	seizure-affected	Pvalb	0.56313
GSE106678	GSM2845375_AAATGACACAGA	seizure-affected	L6b CTX	0.359504
GSE106678	GSM2845375_CCCCAACTACCA	seizure-affected	Sst	0.553057
GSE106678	GSM2845375_TCGTTACGAGAN	seizure-affected	L5/6 IT CTX	0.358063
GSE106678	GSM2845375_GCGCTTCTGAAG	seizure-affected	L2/3 IT ENT	0.531868
GSE106678	GSM2845375_ATGAGATGGATT	seizure-affected	L6 CT CTX	0.374015
GSE106678	GSM2845375_CCGCCAGTGGAC	seizure-affected	Pvalb	0.508912
GSE106678	GSM2845375_GCAAGCCAAGGT	seizure-affected	L5/6 IT CTX	0.320809
GSE106678	GSM2845375_TCTTTCATCTTG	seizure-affected	L4/5 IT CTX	0.508544
GSE106678	GSM2845375_ACACCAATGACT	seizure-affected	L4/5 IT CTX	0.442042
GSE106678	GSM2845375_CGAACAAGACTA	seizure-affected	L2/3 IT ENT	0.474798
GSE106678	GSM2845375_CAGCGTAGCTCN	seizure-affected	Pvalb	0.598486
GSE106678	GSM2845375_TTGAAAGGAGGA	seizure-affected	L2/3 IT CTX	0.572895
GSE106678	GSM2845375_CTCTTGGAGAAC	seizure-affected	L2/3 IT CTX	0.870701
GSE106678	GSM2845375_GATTGGTGCTGT	seizure-affected	L5/6 IT CTX	0.515213
GSE106678	GSM2845375_CGGTTTAGGGAG	seizure-affected	L2/3 IT CTX	0.808785
GSE106678	GSM2845375_TGCGGCAGCTCN	seizure-affected	Pvalb	0.489536
GSE106678	GSM2845375_TGGCATTTGTGC	seizure-affected	L5/6 IT CTX	0.55344
GSE106678	GSM2845375_ACTATCTGGCTG	seizure-affected	L5 PT CTX	0.482468
GSE106678	GSM2845375_CGGGTTGACGCN	seizure-affected	ambiguous	0.665543
GSE106678	GSM2845375_CATGTAGCGCGG	seizure-affected	L6b CTX	0.444053
GSE106678	GSM2845375_TATTGGTTCAGG	seizure-affected	L4/5 IT CTX	0.532055
GSE106678	GSM2845375_CGCGCCATCGCG	seizure-affected	L2/3 IT CTX	0.561932
GSE106678	GSM2845375_GATCAGTACGAC	seizure-affected	L5/6 IT CTX	0.336656
GSE106678	GSM2845375_AAGTGTTCGGCA	seizure-affected	L6 CT CTX	0.363306
GSE106678	GSM2845375_GTAACCGCCCAC	seizure-affected	Pvalb	0.4546
GSE106678	GSM2845375_ATGGATATGATA	seizure-affected	L2/3 IT CTX	0.58514
GSE106678	GSM2845375_CACAGTGTGTTT	seizure-affected	L6 CT CTX	0.724386
GSE106678	GSM2845375_TCCGGAGAGGGA	seizure-affected	Sst	0.642579
GSE106678	GSM2845375_TACTCCAGGCCC	seizure-affected	L2/3 IT CTX	0.67369
GSE106678	GSM2845375_AGTTCGTATTGG	seizure-affected	L2/3 IT CTX	0.440413
GSE106678	GSM2845375_TTCAAGCCTTGG	seizure-affected	L4/5 IT CTX	0.443723
GSE106678	GSM2845375_AACGGATTCTAA	seizure-affected	L2/3 IT CTX	0.457761
GSE106678	GSM2845375_AACCACAAGTAA	seizure-affected	L5/6 IT CTX	0.383787
GSE106678	GSM2845375_TTGATGTTTCGC	seizure-affected	L4/5 IT CTX	0.492524
GSE106678	GSM2845375_AGCAAGGATTCT	seizure-affected	L2/3 IT CTX	0.735399
GSE106678	GSM2845375_CACGGACGAGAC	seizure-affected	L6 CT CTX	0.430725
GSE106678	GSM2845375_TCTGGCTGTCCC	seizure-affected	L4/5 IT CTX	0.5466
GSE106678	GSM2845375_CCTTTAGTTCAG	seizure-affected	L5/6 IT CTX	0.466886
GSE106678	GSM2845375_CCTCAAAACGAG	seizure-affected	L6 CT CTX	0.632663
GSE106678	GSM2845375_AGAAAATCTTCC	seizure-affected	L2/3 IT CTX	0.655391
GSE106678	GSM2845375_GCCCGCGGTTAC	seizure-affected	ambiguous	0.629252
GSE106678	GSM2845375_TCAGGGGATATC	seizure-affected	L6 CT CTX	0.486328
GSE106678	GSM2845375_GTCGAATATTCC	seizure-affected	L2/3 IT ENT	0.595703
GSE106678	GSM2845375_CGAATTAATTTT	seizure-affected	L5/6 IT CTX	0.52418
GSE106678	GSM2845375_TGCGGCTGTCAC	seizure-affected	L5 PT CTX	0.540694
GSE106678	GSM2845375_CGGCCTTATCGC	seizure-affected	L4/5 IT CTX	0.399222
GSE106678	GSM2845375_TGCGCGGCCGCT	seizure-affected	L6 CT CTX	0.631303
GSE106678	GSM2845375_GCTTTTGCGGCA	seizure-affected	L2/3 IT ENT	0.420829
GSE106678	GSM2845375_TGTTGTGTGTTA	seizure-affected	ambiguous	0.52624
GSE106678	GSM2845375_CGCCAATTATAA	seizure-affected	L2/3 IT PPP	0.40154
GSE106678	GSM2845375_GCCACCTAGCTA	seizure-affected	L5/6 NP CTX	0.438714
GSE106678	GSM2845375_AATTCTAGACGN	seizure-affected	L4/5 IT CTX	0.292975
GSE106678	GSM2845375_GTCTCTTAGGAG	seizure-affected	L5/6 IT CTX	0.407808
GSE106678	GSM2845375_TAGTCGACTGGC	seizure-affected	L6 CT CTX	0.567562
GSE106678	GSM2845375_CATTTCCTGGGG	seizure-affected	L4/5 IT CTX	0.674758
GSE106678	GSM2845375_GAAGGCCCGATC	seizure-affected	Pvalb	0.594744
GSE106678	GSM2845375_AGAGCTATTTCT	seizure-affected	L5/6 IT CTX	0.379316
GSE106678	GSM2845375_GGATTTTCGATG	seizure-affected	L5/6 IT CTX	0.394112
GSE106678	GSM2845375_CGGCTTCTCAAT	seizure-affected	L2/3 IT CTX	0.735845
GSE106678	GSM2845375_GAGTGACAGACT	seizure-affected	L2/3 IT ENT	0.468948
GSE106678	GSM2845375_CACAGACTGGCA	seizure-affected	L2/3 IT CTX	0.585154
GSE106678	GSM2845375_GCTGGATCGTGG	seizure-affected	L2/3 IT CTX	0.35289
GSE106678	GSM2845375_ATGACGCGGAGG	seizure-affected	L4/5 IT CTX	0.380239
GSE106678	GSM2845375_GTAAGCCACTAT	seizure-affected	L4/5 IT CTX	0.387106
GSE106678	GSM2845375_CTGCCACACTCC	seizure-affected	ambiguous	0.464532
GSE106678	GSM2845375_AGCGCCTCAGGA	seizure-affected	L2/3 IT CTX	0.504477
GSE106678	GSM2845375_CTGACTGTTGAG	seizure-affected	L5/6 NP CTX	0.487629
GSE106678	GSM2845375_CCAGGTTCTCAC	seizure-affected	ambiguous	0.601672
GSE106678	GSM2845375_ATTTCTTAAACA	seizure-affected	L5/6 IT CTX	0.41848
GSE106678	GSM2845375_GTGGTTTGTGCA	seizure-affected	L6 CT CTX	0.427559
GSE106678	GSM2845375_TTATTCCCTCGT	seizure-affected	ambiguous	0.49185
GSE106678	GSM2845375_CCGCTGAAAGCT	seizure-affected	ambiguous	0.436045
GSE106678	GSM2845375_AGCTGAAAACCG	seizure-affected	L2/3 IT ENT	0.530099
GSE106678	GSM2845375_GTGTAGTAACCT	seizure-affected	ambiguous	0.441403
GSE106678	GSM2845375_TTTTGTGCAGCA	seizure-affected	L6 CT CTX	0.380593
GSE106678	GSM2845375_CCTTAAATATGC	seizure-affected	ambiguous	0.670365
GSE106678	GSM2845375_ACTTCCCTTTTT	seizure-affected	L4/5 IT CTX	0.487614
GSE106678	GSM2845375_GCAATATAATAC	seizure-affected	L4/5 IT CTX	0.457288
GSE106678	GSM2845375_GCAAACAAGGTC	seizure-affected	L5/6 IT CTX	0.457421
GSE106678	GSM2845375_AGCACTACGATA	seizure-affected	L2/3 IT PPP	0.651841
GSE106678	GSM2845375_TAAGTCGCGGTA	seizure-affected	Sst	0.567274
GSE106678	GSM2845375_GGAGGATTGGCT	seizure-affected	ambiguous	0.572289
GSE106678	GSM2845375_ACCGGCGATTTT	seizure-affected	L2/3 IT ENT	0.767009
GSE106678	GSM2845375_GTTGGACAAAGG	seizure-affected	L6b CTX	0.478047
GSE106678	GSM2845375_CCTCCGCTGCCA	seizure-affected	L5/6 IT CTX	0.74485
GSE106678	GSM2845375_ATTGCAATTCCC	seizure-affected	ambiguous	0.441727
GSE106678	GSM2845375_GGCACTCAGTTC	seizure-affected	L2/3 IT CTX	0.325007
GSE106678	GSM2845375_AATTGGAAAGCC	seizure-affected	L5/6 IT CTX	0.529606
GSE106678	GSM2845375_ACAGTCATACAC	seizure-affected	L2/3 IT ENT	0.400193
GSE106678	GSM2845375_CGAATTTAACAG	seizure-affected	ambiguous	0.511862
GSE106678	GSM2845375_GGTAGAGAAACC	seizure-affected	L2/3 IT PPP	0.391171
GSE106678	GSM2845375_CCCCGTAGGACA	seizure-affected	L5 PT CTX	0.454354
GSE106678	GSM2845375_GCGGACACCGTC	seizure-affected	L2/3 IT ENT	0.777161
GSE106678	GSM2845375_CCATGATATCGA	seizure-affected	L5/6 IT CTX	0.527926
GSE106678	GSM2845375_GTCCCCTACTGG	seizure-affected	L4/5 IT CTX	0.685457
GSE106678	GSM2845375_AGCTTATTTATC	seizure-affected	Car3	0.481135
GSE106678	GSM2845375_AAATCCCGCGAT	seizure-affected	L6 CT CTX	0.420996
GSE106678	GSM2845375_CTGCCTATCCCT	seizure-affected	Pvalb	0.556884
GSE106678	GSM2845375_CGATAAGTGCAG	seizure-affected	L2/3 IT CTX	0.453739
GSE106678	GSM2845375_AGTGAAATTGGG	seizure-affected	L2/3 IT ENT	0.662951
GSE106678	GSM2845375_AGCGCCACAACG	seizure-affected	L5/6 IT CTX	0.405542
GSE106678	GSM2845375_GAACGTGTCCGA	seizure-affected	L5/6 IT CTX	0.624657
GSE106678	GSM2845375_CGCCGGTTCATT	seizure-affected	L5/6 IT CTX	0.559035
GSE106678	GSM2845375_CTGAGGGGGCAT	seizure-affected	L5/6 IT CTX	0.394628
GSE106678	GSM2845375_TAGGCCTGAGGT	seizure-affected	L2/3 IT PPP	0.505902
GSE106678	GSM2845375_CAAACTTCCTAG	seizure-affected	L5 PT CTX	0.467614
GSE106678	GSM2845375_AGGAGCCTCGTC	seizure-affected	ambiguous	0.709193
GSE106678	GSM2845375_AGCACTGGACTT	seizure-affected	L4/5 IT CTX	0.349142
GSE106678	GSM2845375_GACTTTAGATCN	seizure-affected	L2/3 IT ENT	0.476208
GSE106678	GSM2845375_CATTCCCCACTN	seizure-affected	Lamp5	0.439383
GSE106678	GSM2845375_GCAACGATGGCC	seizure-affected	L5/6 IT CTX	0.480922
GSE106678	GSM2845375_GATCCCCCAACC	seizure-affected	ambiguous	0.665762
GSE106678	GSM2845375_GGCAAGAGCATG	seizure-affected	L5/6 IT CTX	0.546403
GSE106678	GSM2845375_AGTCTAAGACCC	seizure-affected	L5/6 IT CTX	0.565054
GSE106678	GSM2845375_ACGCCATGGTAG	seizure-affected	L5/6 IT CTX	0.567642
GSE106678	GSM2845375_CGGTTGCCGTAG	seizure-affected	Pvalb	0.428835
GSE106678	GSM2845375_TGTCGTTTTACA	seizure-affected	L2/3 IT PPP	0.521311
GSE106678	GSM2845375_TGACCCCACGAA	seizure-affected	L2/3 IT CTX	0.757733
GSE106678	GSM2845375_ATGCCCAATTAG	seizure-affected	L5/6 IT CTX	0.640414
GSE106678	GSM2845375_CATTTGGACGAG	seizure-affected	L5/6 IT CTX	0.453537
GSE106678	GSM2845375_CATTTACTCGAG	seizure-affected	L4/5 IT CTX	0.572016
GSE106678	GSM2845375_GGCTCATCGACA	seizure-affected	L6 CT CTX	0.454469
GSE106678	GSM2845375_ATTTAAAACGCG	seizure-affected	L2/3 IT CTX	0.563096
GSE106678	GSM2845375_TGCTTGTTCCTT	seizure-affected	ambiguous	0.428198
GSE106678	GSM2845375_GCAGGTAGCCGG	seizure-affected	L5/6 IT CTX	0.368681
GSE106678	GSM2845375_AGCCCCAAATGA	seizure-affected	L2/3 IT ENT	0.532925
GSE106678	GSM2845375_TGTTTCAAATGA	seizure-affected	L2/3 IT CTX	0.331767
GSE106678	GSM2845375_AAACCGGGGTGC	seizure-affected	L5 PT CTX	0.401627
GSE106678	GSM2845375_GTCACCGGGCCT	seizure-affected	L5/6 IT CTX	0.379814
GSE106678	GSM2845375_AGCATCGAATGA	seizure-affected	L6b CTX	0.507843
GSE106678	GSM2845375_ATACGGGCAGCC	seizure-affected	L6 CT CTX	0.439089
GSE106678	GSM2845375_TGAGTGCTTGGC	seizure-affected	L5/6 IT CTX	0.432758
GSE106678	GSM2845375_GTTTTTGAGCGC	seizure-affected	Pvalb	0.700513
GSE106678	GSM2845375_TTGCTAGGATCA	seizure-affected	L6 CT CTX	0.757451
GSE106678	GSM2845375_CGAGCCAGTTTA	seizure-affected	Pvalb	0.440836
GSE106678	GSM2845375_AGGCCCCGTATG	seizure-affected	L2/3 IT CTX	0.442027
GSE106678	GSM2845375_GCCTTTCTCGTN	seizure-affected	L2/3 IT CTX	0.722957
GSE106678	GSM2845375_AGTTTGCTGTCC	seizure-affected	L5/6 IT CTX	0.501119
GSE106678	GSM2845375_TAACTTAAGGAT	seizure-affected	L2/3 IT ENT	0.652533
GSE106678	GSM2845375_ACCCCCTAGCCG	seizure-affected	L2/3 IT CTX	0.577814
GSE106678	GSM2845375_CTATACCCGAAT	seizure-affected	L6b CTX	0.38989
GSE106678	GSM2845375_AGCAGCAGGCAC	seizure-affected	ambiguous	0.723483
GSE106678	GSM2845375_CAACTGCTGGTG	seizure-affected	L2/3 IT ENT	0.789683
GSE106678	GSM2845375_TCAGATCGGTCC	seizure-affected	L4/5 IT CTX	0.324731
GSE106678	GSM2845375_TCCTAGGTGCTG	seizure-affected	L2/3 IT CTX	0.715731
GSE106678	GSM2845375_CAAAAACGCGAT	seizure-affected	L2/3 IT CTX	0.887098
GSE106678	GSM2845375_CAGCCTGTAGCG	seizure-affected	L5/6 IT CTX	0.337294
GSE106678	GSM2845375_TAAGTAGCTGCT	seizure-affected	L2/3 IT CTX	0.582858
GSE106678	GSM2845375_ACCGTAGAACAC	seizure-affected	L5/6 IT CTX	0.532079
GSE106678	GSM2845375_AATGTCTTAGTT	seizure-affected	L5/6 IT CTX	0.660317
GSE106678	GSM2845375_CCCGTCCAGTTA	seizure-affected	L2/3 IT ENT	0.756944
GSE106678	GSM2845375_TTACCCTATAAA	seizure-affected	L2/3 IT CTX	0.430301
GSE106678	GSM2845375_ATCCGCGCGTGC	seizure-affected	Pvalb	0.727544
GSE106678	GSM2845375_GCACCAGTTGAC	seizure-affected	Pvalb	0.724778
GSE106678	GSM2845375_TATACGTCGTTG	seizure-affected	L5/6 IT CTX	0.334199
GSE106678	GSM2845375_AAAACTCTGAAN	seizure-affected	Pvalb	0.730584
GSE106678	GSM2845375_CGGCAATCTGGG	seizure-affected	L4/5 IT CTX	0.576449
GSE106678	GSM2845375_GGCCGAGGGTGT	seizure-affected	L2/3 IT CTX	0.555994
GSE106678	GSM2845375_CTCACATATGTN	seizure-affected	L4/5 IT CTX	0.534232
GSE106678	GSM2845375_ACCAATGGAGTT	seizure-affected	L5/6 NP CTX	0.50798
GSE106678	GSM2845375_CGGCTTTACTAA	seizure-affected	L2/3 IT ENT	0.496541
GSE106678	GSM2845375_ACTTAGCCCTGA	seizure-affected	L5/6 IT CTX	0.541457
GSE106678	GSM2845375_CCGCTCTTAACG	seizure-affected	ambiguous	0.390531
GSE106678	GSM2845375_TGCCTATTGGCN	seizure-affected	L2/3 IT CTX	0.500894
GSE106678	GSM2845375_GTGCTACCTAAT	seizure-affected	L4/5 IT CTX	0.715298
GSE106678	GSM2845375_CCGAAGACAATG	seizure-affected	Sst	0.613741
GSE106678	GSM2845375_AGCTTTTACTTT	seizure-affected	L5/6 NP CTX	0.41913
GSE106678	GSM2845375_GAATTAAGCTAA	seizure-affected	L5/6 IT CTX	0.349943
GSE106678	GSM2845375_TCGGGCCACCAA	seizure-affected	ambiguous	0.602998
GSE106678	GSM2845375_ACCACAGGTAGT	seizure-affected	L6 CT CTX	0.506517
GSE106678	GSM2845375_ATGACGCTCAAT	seizure-affected	L4/5 IT CTX	0.490425
GSE106678	GSM2845375_GTGTGTTAGAAG	seizure-affected	L2/3 IT CTX	0.402269
GSE106678	GSM2845375_GTAGTTTATCCT	seizure-affected	L2/3 IT ENT	0.664949
GSE106678	GSM2845375_CGGATTTATAGT	seizure-affected	Pvalb	0.468069
GSE106678	GSM2845375_CTTTTGGGTTTC	seizure-affected	ambiguous	0.466466
GSE106678	GSM2845375_GGATTTGTATGG	seizure-affected	L2/3 IT CTX	0.794034
GSE106678	GSM2845375_CTTGCCCAGCCG	seizure-affected	L5/6 IT CTX	0.551395
GSE106678	GSM2845375_CGAACCACTTCG	seizure-affected	Sst	0.596016
GSE106678	GSM2845375_CTATTCAAGCGT	seizure-affected	L4/5 IT CTX	0.53611
GSE106678	GSM2845375_ATCTCGGTCTGT	seizure-affected	Sst	0.724631
GSE106678	GSM2845375_ATACCACGAAAC	seizure-affected	L2/3 IT CTX	0.625995
GSE106678	GSM2845375_CACATCACGGAA	seizure-affected	L5/6 IT CTX	0.454443
GSE106678	GSM2845375_GTGCGCAGTCTG	seizure-affected	L2/3 IT CTX	0.484649
GSE106678	GSM2845375_TCTGGTGTGACN	seizure-affected	L5 PT CTX	0.410286
GSE106678	GSM2845375_ACGCCAGTCACN	seizure-affected	L5/6 IT CTX	0.442824
GSE106678	GSM2845375_CCGGATTGCTAG	seizure-affected	ambiguous	0.538322
GSE106678	GSM2845375_CGTACAACCAGT	seizure-affected	Sst	0.461793
GSE106678	GSM2845375_CGTCTTTGAGTA	seizure-affected	L2/3 IT CTX	0.73431
GSE106678	GSM2845375_ATAGAGAAGCCA	seizure-affected	ambiguous	0.537005
GSE106678	GSM2845375_CGTGGTATGATC	seizure-affected	Pvalb	0.717355
GSE106678	GSM2845375_TTCCTCTATTTC	seizure-affected	L2/3 IT CTX	0.761505
GSE106678	GSM2845375_CTAATCCTGTGG	seizure-affected	L2/3 IT CTX	0.571055
GSE106678	GSM2845375_GTCTACAAAGGN	seizure-affected	L4/5 IT CTX	0.713555
GSE106678	GSM2845375_ACACAATACTTG	seizure-affected	L5/6 IT CTX	0.450826
GSE106678	GSM2845375_GTCGGGTTGTTT	seizure-affected	Pvalb	0.659113
GSE106678	GSM2845375_ATCGAGGGTCTT	seizure-affected	L5 PT CTX	0.369022
GSE106678	GSM2845375_CGTCGGAGTACA	seizure-affected	L6b CTX	0.333958
GSE106678	GSM2845375_TCCGCGGCAGGA	seizure-affected	ambiguous	0.589224
GSE106678	GSM2845375_CGTCTCTAGTTC	seizure-affected	ambiguous	0.447747
GSE106678	GSM2845375_TCGCTGAACGCC	seizure-affected	ambiguous	0.516567
GSE106678	GSM2845375_TGAAGCCATTGT	seizure-affected	L4/5 IT CTX	0.553425
GSE106678	GSM2845375_CCGCCGTGAGAN	seizure-affected	ambiguous	0.467432
GSE106678	GSM2845375_GACGTGGGTCTA	seizure-affected	L2/3 IT ENT	0.82286
GSE106678	GSM2845375_CGACTTGGATGG	seizure-affected	ambiguous	0.610571
GSE106678	GSM2845375_GTCCGGCTGCTG	seizure-affected	Car3	0.474554
GSE106678	GSM2845375_GCCAATCTCTAA	seizure-affected	L5/6 IT CTX	0.437721
GSE106678	GSM2845375_ACCCCGTAAGTG	seizure-affected	Lamp5	0.743844
GSE106678	GSM2845375_TTTCGCAGGTTT	seizure-affected	L2/3 IT PPP	0.544433
GSE106678	GSM2845375_ACCGGCGATTAC	seizure-affected	Sst	0.693805
GSE106678	GSM2845375_AGCTTTCATAGC	seizure-affected	L2/3 IT PPP	0.642969
GSE106678	GSM2845375_GCTGGGCGCGGA	seizure-affected	L2/3 IT CTX	0.486315
GSE106678	GSM2845375_CGGTTCCGTCAG	seizure-affected	L5/6 IT CTX	0.544698
GSE106678	GSM2845375_AACCAACTATAC	seizure-affected	ambiguous	0.770615
GSE106678	GSM2845375_CCTTAAGGAGAN	seizure-affected	L2/3 IT ENT	0.70514
GSE106678	GSM2845375_GGGGCGCCTACC	seizure-affected	L4/5 IT CTX	0.476489
GSE106678	GSM2845375_TGCTATCTTTGT	seizure-affected	L2/3 IT ENT	0.650186
GSE106678	GSM2845375_CGGTTGGAGCCC	seizure-affected	L5/6 IT CTX	0.614364
GSE106678	GSM2845375_AGAGCCACTTCA	seizure-affected	L5/6 IT CTX	0.601381
GSE106678	GSM2845375_TACAATGGTTGC	seizure-affected	L2/3 IT CTX	0.47873
GSE106678	GSM2845375_CATTAAAGACGG	seizure-affected	L2/3 IT PPP	0.539917
GSE106678	GSM2845375_GACCCAGCGTCC	seizure-affected	L2/3 IT PPP	0.694584
GSE106678	GSM2845375_TACCTTCCTCTG	seizure-affected	ambiguous	0.481561
GSE106678	GSM2845375_CTCTTCCGTAAT	seizure-affected	L5/6 NP CTX	0.610036
GSE106678	GSM2845375_AGTCTGTCCGGT	seizure-affected	L2/3 IT CTX	0.692259
GSE106678	GSM2845375_GCGTTCCCGGAA	seizure-affected	Sst	0.692928
GSE106678	GSM2845375_CGAATCTCCTCN	seizure-affected	L2/3 IT CTX	0.749285
GSE106678	GSM2845375_TAGTAGCTGGTT	seizure-affected	L2/3 IT PPP	0.713231
GSE106678	GSM2845375_TTGGCAGGGGTT	seizure-affected	L5 PT CTX	0.599299
GSE106678	GSM2845375_CTCTTATATAGG	seizure-affected	L4/5 IT CTX	0.406351
GSE106678	GSM2845375_CCCGGCGCACGN	seizure-affected	L2/3 IT CTX	0.631647
GSE106678	GSM2845375_CATCCTTAGTGG	seizure-affected	L5 PT CTX	0.686058
GSE106678	GSM2845375_GTTTGAGGAAAG	seizure-affected	Lamp5	0.699394
GSE106678	GSM2845375_GCCTTACGTCAN	seizure-affected	L5/6 IT CTX	0.419688
GSE106678	GSM2845375_CGGAAACGCGTT	seizure-affected	L2/3 IT CTX	0.476779
GSE106678	GSM2845375_CTAACAGATCAA	seizure-affected	ambiguous	0.49277
GSE106678	GSM2845375_TGGACACAGGCT	seizure-affected	L5/6 IT CTX	0.500949
GSE106678	GSM2845375_CAGTAGCCTCGT	seizure-affected	L5/6 IT CTX	0.491022
GSE106678	GSM2845375_CCTTTTTCGTGA	seizure-affected	L2/3 IT ENT	0.612425
GSE106678	GSM2845375_TCGTGGCGTGGC	seizure-affected	L4/5 IT CTX	0.445403
GSE106678	GSM2845375_TGGTGCTCCGTT	seizure-affected	ambiguous	0.459993
GSE106678	GSM2845375_CATCCAGCAGAA	seizure-affected	L6b CTX	0.730308
GSE106678	GSM2845375_CCTCAAGTCCAA	seizure-affected	Pvalb	0.627799
GSE106678	GSM2845375_GCCAAATATCTN	seizure-affected	L6b CTX	0.545932
GSE106678	GSM2845375_CTCTTCCTGCGN	seizure-affected	L4/5 IT CTX	0.531234
GSE106678	GSM2845375_TCTTCACGGCAN	seizure-affected	L6 CT CTX	0.390599
GSE106678	GSM2845375_CTCACGGATTGG	seizure-affected	ambiguous	0.571804
GSE106678	GSM2845375_TCGTTTCGACGN	seizure-affected	L2/3 IT ENT	0.618508
GSE106678	GSM2845375_CGCACGACTTCN	seizure-affected	L4/5 IT CTX	0.474765
GSE106678	GSM2845375_TTGGTCCACTTG	seizure-affected	ambiguous	0.870765
GSE106678	GSM2845375_CGCCAAGTCTTN	seizure-affected	L5/6 NP CTX	0.508488
GSE106678	GSM2845375_AGTCGTTAAAAG	seizure-affected	L2/3 IT ENT	0.639529
GSE106678	GSM2845375_GAAACACAATTG	seizure-affected	L4/5 IT CTX	0.635126
GSE106678	GSM2845375_AACCGCATCCAC	seizure-affected	Pvalb	0.574007
GSE106678	GSM2845375_ATTTCAGGAGCG	seizure-affected	L2/3 IT ENT	0.693604
GSE106678	GSM2845375_GCCATAGGTCAC	seizure-affected	L4/5 IT CTX	0.428987
GSE106678	GSM2845375_CACAAGGGATAN	seizure-affected	L2/3 IT CTX	0.69086
GSE106678	GSM2845375_ATGGTTCAAGGG	seizure-affected	Pvalb	0.658053
GSE106678	GSM2845375_TGTGTATCACCN	seizure-affected	L2/3 IT CTX	0.685613
GSE106678	GSM2845375_AGCAGCGGAATA	seizure-affected	L5 PT CTX	0.467472
GSE106678	GSM2845375_AGAATTGAGCAG	seizure-affected	Pvalb	0.572762
GSE106678	GSM2845375_AGTGCTTGGAAT	seizure-affected	L2/3 IT CTX	0.447166
GSE106678	GSM2845375_ATCACATTCATT	seizure-affected	L6 CT CTX	0.495095
GSE106678	GSM2845375_TGAATAGGGCAG	seizure-affected	L2/3 IT CTX	0.739402
GSE106678	GSM2845375_AGTGACCCTGAT	seizure-affected	L2/3 IT CTX	0.783577
GSE106678	GSM2845375_TCATGCATGCTG	seizure-affected	L6 CT CTX	0.406197
GSE106678	GSM2845375_ACTAGTCGCAGA	seizure-affected	L2/3 IT CTX	0.849437
GSE106678	GSM2845375_ATAAAACCTGCC	seizure-affected	L5/6 IT CTX	0.648805
GSE106678	GSM2845375_TTCCAGGTCTTN	seizure-affected	ambiguous	0.635317
GSE106678	GSM2845375_GCAAGTGAAAGC	seizure-affected	L2/3 IT CTX	0.535126
GSE106678	GSM2845375_GAATTTCAGGAG	seizure-affected	L4/5 IT CTX	0.412997
GSE106678	GSM2845375_ATCTTCCCGGCA	seizure-affected	Pvalb	0.717338
GSE106678	GSM2845375_TTTCCCTGAGGA	seizure-affected	L2/3 IT CTX	0.699273
GSE106678	GSM2845375_TACCAGTGATGA	seizure-affected	L4/5 IT CTX	0.629082
GSE106678	GSM2845375_GCTGAGGTCTGA	seizure-affected	ambiguous	0.424083
GSE106678	GSM2845375_CAGGTCGGTTAC	seizure-affected	L2/3 IT CTX	0.517951
GSE106678	GSM2845375_CCATAACAGCTG	seizure-affected	Pvalb	0.680868
GSE106678	GSM2845375_ATTGTCATTTGC	seizure-affected	ambiguous	0.626185
GSE106678	GSM2845375_ACCCGGCAGGGT	seizure-affected	L5/6 IT CTX	0.556093
GSE106678	GSM2845375_TTTGGCATTGAT	seizure-affected	L2/3 IT ENT	0.566963
GSE106678	GSM2845375_GAAGCGCCGGTG	seizure-affected	Pvalb	0.770405
GSE106678	GSM2845375_GTCCCGTTTACA	seizure-affected	L2/3 IT CTX	0.654578
GSE106678	GSM2845375_ATCCCGTTTTAC	seizure-affected	Sst	0.516075
GSE106678	GSM2845375_GCGAATCGCGTA	seizure-affected	L2/3 IT ENT	0.384592
GSE106678	GSM2845375_CTTTTTACAGTA	seizure-affected	L5/6 IT CTX	0.550948
GSE106678	GSM2845375_CCCGCGATACAG	seizure-affected	ambiguous	0.547054
GSE106678	GSM2845375_TGCATGGGGTCC	seizure-affected	L2/3 IT CTX	0.319089
GSE106678	GSM2845375_GAGCAGTGGCAG	seizure-affected	L2/3 IT CTX	0.479097
GSE106678	GSM2845375_TCGGGGATGTGC	seizure-affected	L6b CTX	0.352472
GSE106678	GSM2845375_AAACATTTCGGC	seizure-affected	Sst	0.730425
GSE106678	GSM2845375_TTGGACTGATGA	seizure-affected	L6 CT CTX	0.605532
GSE106678	GSM2845375_TAAGTCGAGTCT	seizure-affected	ambiguous	0.709513
GSE106678	GSM2845375_CAGGCGCATTTC	seizure-affected	L2/3 IT CTX	0.610944
GSE106678	GSM2845375_CGGTAACCTTAA	seizure-affected	ambiguous	0.671264
GSE106678	GSM2845375_TCTCGGGTAGAG	seizure-affected	ambiguous	0.639444
GSE106678	GSM2845375_CCAAAGTGGCGG	seizure-affected	L5 PT CTX	0.535842
GSE106678	GSM2845375_AATAGCCCCGGC	seizure-affected	L2/3 IT ENT	0.642596
GSE106678	GSM2845375_TGTCATACTGTG	seizure-affected	L4/5 IT CTX	0.423237
GSE106678	GSM2845375_CAAAGTGATAGC	seizure-affected	L2/3 IT ENT	0.699637
GSE106678	GSM2845375_GTTGCCCGCGCT	seizure-affected	Pvalb	0.464503
GSE106678	GSM2845375_AGAATGCGTTCC	seizure-affected	L4/5 IT CTX	0.499703
GSE106678	GSM2845375_TACGAGTGGTAG	seizure-affected	Pvalb	0.530844
GSE106678	GSM2845375_TTGGAGGTAGTA	seizure-affected	L2/3 IT CTX	0.622948
GSE106678	GSM2845375_CTCTTGCAGACT	seizure-affected	L5/6 IT CTX	0.493136
GSE106678	GSM2845375_GTGGCGAATCCC	seizure-affected	L5/6 IT CTX	0.730367
GSE106678	GSM2845375_GCTTCCGATGCG	seizure-affected	L2/3 IT CTX	0.773207
GSE106678	GSM2845375_CCGGCCTCGTCC	seizure-affected	L2/3 IT PPP	0.49213
GSE106678	GSM2845375_GAACGTTGCCTA	seizure-affected	L4/5 IT CTX	0.544371
GSE106678	GSM2845375_GAGTCCCTATGA	seizure-affected	ambiguous	0.633127
GSE106678	GSM2845375_TTACGACGACCA	seizure-affected	L2/3 IT CTX	0.391738
GSE106678	GSM2845375_TCTTTCCTGGTG	seizure-affected	Pvalb	0.440991
GSE106678	GSM2845375_ACTGTCCGCTGA	seizure-affected	L6 CT CTX	0.715085
GSE106678	GSM2845375_ATCTTCTTTCAG	seizure-affected	L2/3 IT CTX	0.471231
GSE106678	GSM2845375_GCCGAGCACCCT	seizure-affected	ambiguous	0.435099
GSE106678	GSM2845375_TGACACGAGCCT	seizure-affected	L2/3 IT ENT	0.701879
GSE106678	GSM2845375_CCCGGGCAGCCT	seizure-affected	L4/5 IT CTX	0.524756
GSE106678	GSM2845375_AACGTCCAAAGT	seizure-affected	L6 CT CTX	0.372049
GSE106678	GSM2845375_AGGAAACAGATT	seizure-affected	L2/3 IT CTX	0.381155
GSE106678	GSM2845375_GCCCCATTATGG	seizure-affected	L2/3 IT CTX	0.837101
GSE106678	GSM2845375_TAGTAGCTCGGC	seizure-affected	L2/3 IT CTX	0.39863
GSE106678	GSM2845375_GACACGTTCTAA	seizure-affected	ambiguous	0.494341
GSE106678	GSM2845375_TTTGTATAATTT	seizure-affected	L5 PT CTX	0.551159
GSE106678	GSM2845375_GTCAGGCTGTGT	seizure-affected	ambiguous	0.589516
GSE106678	GSM2845375_CAGACGATGGGC	seizure-affected	L2/3 IT CTX	0.766651
GSE106678	GSM2845375_GGCTGCTTACTA	seizure-affected	L6b CTX	0.409678
GSE106678	GSM2845375_ATGTTCCCAGGC	seizure-affected	L2/3 IT CTX	0.678462
GSE106678	GSM2845375_GATTCCGGAGCT	seizure-affected	L4/5 IT CTX	0.447477
GSE106678	GSM2845375_ATAGGTAATCGA	seizure-affected	ambiguous	0.621974
GSE106678	GSM2845375_AAGCTCTTAGAN	seizure-affected	L6 CT CTX	0.440709
GSE106678	GSM2845375_TTGGGGACTTCG	seizure-affected	L2/3 IT CTX	0.427248
GSE106678	GSM2845375_TTTCGGGCCAGG	seizure-affected	L2/3 IT CTX	0.544648
GSE106678	GSM2845375_GCCCAGCCTGGA	seizure-affected	L6 CT CTX	0.663164
GSE106678	GSM2845375_CTAACTATTGAN	seizure-affected	L5 PT CTX	0.709141
GSE106678	GSM2845375_TACAAGGTGTGG	seizure-affected	Pvalb	0.530326
GSE106678	GSM2845375_CTGGTTTGTAAC	seizure-affected	L2/3 IT CTX	0.535457
GSE106678	GSM2845375_AGGGAGCTGTAT	seizure-affected	L6 CT CTX	0.460406
GSE106678	GSM2845375_TCGAGTCTGCAT	seizure-affected	L4/5 IT CTX	0.359736
GSE106678	GSM2845375_GCCTTGCCCGCC	seizure-affected	Pvalb	0.767507
GSE106678	GSM2845375_GGACTCGGCTTG	seizure-affected	Sst	0.657995
GSE106678	GSM2845375_CGCGAGTTGCGG	seizure-affected	L6b CTX	0.476656
GSE106678	GSM2845375_TACCCTCCCCGC	seizure-affected	Pvalb	0.691616
GSE106678	GSM2845375_GGTAAGTGTGGA	seizure-affected	L6 CT CTX	0.385359
GSE106678	GSM2845375_TAACAGTCTGCA	seizure-affected	L2/3 IT CTX	0.373188
GSE106678	GSM2845375_GGATCACGTTAN	seizure-affected	Sst	0.630811
GSE106678	GSM2845375_TTTTCGTTGCCG	seizure-affected	L6 CT CTX	0.340746
GSE106678	GSM2845375_TAAACGGTAAGC	seizure-affected	L2/3 IT CTX	0.613389
GSE106678	GSM2845375_AGGCGACGGCAG	seizure-affected	L4/5 IT CTX	0.499931
GSE106678	GSM2845375_TTACATGGCTAC	seizure-affected	Lamp5	0.533063
GSE106678	GSM2845375_AGATGAAACTCC	seizure-affected	L2/3 IT PPP	0.471044
GSE106678	GSM2845375_CCACGCTTGCCC	seizure-affected	L2/3 IT CTX	0.551125
GSE106678	GSM2845375_AGGTGATCCCGT	seizure-affected	L6b CTX	0.340093
GSE106678	GSM2845375_GTGTGAAGGATG	seizure-affected	Car3	0.647697
GSE106678	GSM2845375_GTTTAGGCCGGC	seizure-affected	Pvalb	0.606127
GSE106678	GSM2845375_AAAAATCGCTAC	seizure-affected	L2/3 IT CTX	0.5519
GSE106678	GSM2845375_TCCTTGATTCAG	seizure-affected	L2/3 IT CTX	0.370836
GSE106678	GSM2845375_AGGTTTGCCTTG	seizure-affected	L2/3 IT CTX	0.67255
GSE106678	GSM2845375_CGGCCTATATCC	seizure-affected	L2/3 IT CTX	0.459141
GSE106678	GSM2845375_GAGACGCGTGCT	seizure-affected	L6 CT CTX	0.533303
GSE106678	GSM2845375_GCCGGGGACATT	seizure-affected	L2/3 IT ENT	0.550845
GSE106678	GSM2845375_GCGAGTCAGCTC	seizure-affected	L2/3 IT PPP	0.553643
GSE106678	GSM2845375_GATCTTATTTAA	seizure-affected	L5/6 NP CTX	0.4322
GSE106678	GSM2845375_CCGTAAATCTTC	seizure-affected	ambiguous	0.409773
GSE106678	GSM2845375_CGTTAGCGTGAC	seizure-affected	L5/6 NP CTX	0.426986
GSE106678	GSM2845375_ACATTGCAGGTC	seizure-affected	L2/3 IT CTX	0.616159
GSE106678	GSM2845375_ACGAGGGACTGG	seizure-affected	L2/3 IT CTX	0.560917
GSE106678	GSM2845375_CTTTGGTGTCGC	seizure-affected	L6 CT CTX	0.492082
GSE106678	GSM2845375_GGGTTGGCATAA	seizure-affected	L2/3 IT ENT	0.679662
GSE106678	GSM2845375_GCAAGGTTGATG	seizure-affected	L2/3 IT PPP	0.494535
GSE106678	GSM2845375_GTCGTGGTCGCC	seizure-affected	L2/3 IT CTX	0.676767
GSE106678	GSM2845375_CGCGCCTTGAGC	seizure-affected	Pvalb	0.720013
GSE106678	GSM2845375_TCTTTTGTTGGC	seizure-affected	L2/3 IT ENT	0.818162
GSE106678	GSM2845375_ACAAACCCGGCT	seizure-affected	ambiguous	0.526009
GSE106678	GSM2845375_TGCGCAAATACT	seizure-affected	Car3	0.537795
GSE106678	GSM2845375_CGGTTTCTGTAG	seizure-affected	L5/6 IT CTX	0.662677
GSE106678	GSM2845375_ATATGCCACACC	seizure-affected	L6 CT CTX	0.45867
GSE106678	GSM2845375_ATGTATTAAATC	seizure-affected	L6 CT CTX	0.734567
GSE106678	GSM2845375_TGATTATGGCCC	seizure-affected	ambiguous	0.542043
GSE106678	GSM2845375_CTCGATCAACAG	seizure-affected	L5/6 IT CTX	0.317721
GSE106678	GSM2845375_AAGAACTGGATT	seizure-affected	L5/6 IT CTX	0.608992
GSE106678	GSM2845375_CCCTGGCGGAAG	seizure-affected	ambiguous	0.641507
GSE106678	GSM2845375_GCCAGGCACTAG	seizure-affected	Sst	0.726594
GSE106678	GSM2845375_GGTCCGCTTACG	seizure-affected	L4/5 IT CTX	0.504009
GSE106678	GSM2845375_TAACCGGCTGAT	seizure-affected	ambiguous	0.740517
GSE106678	GSM2845375_CCACCGGTATCA	seizure-affected	ambiguous	0.562113
GSE106678	GSM2845375_ACATAGCGGAAA	seizure-affected	L2/3 IT ENT	0.670519
GSE106678	GSM2845375_GGAGGCTGGGCA	seizure-affected	L2/3 IT CTX	0.608141
GSE106678	GSM2845375_TTGCCTGTTGAC	seizure-affected	L5/6 IT CTX	0.380361
GSE106678	GSM2845375_TCGAAGCGGGCG	seizure-affected	L5/6 IT CTX	0.518693
GSE106678	GSM2845375_CCATTTACAGCG	seizure-affected	L4/5 IT CTX	0.602021
GSE106678	GSM2845375_CTTATATGAGAA	seizure-affected	Car3	0.638507
GSE106678	GSM2845375_TGACAGATCTAT	seizure-affected	L4/5 IT CTX	0.412568
GSE106678	GSM2845375_ATTACCATCCGT	seizure-affected	L2/3 IT CTX	0.546187
GSE106678	GSM2845375_TGGTTAACGATA	seizure-affected	L5/6 NP CTX	0.450723
GSE106678	GSM2845375_GTCATCCCCGGT	seizure-affected	L4/5 IT CTX	0.601829
GSE106678	GSM2845375_CGAGTTACGCAA	seizure-affected	ambiguous	0.517051
GSE106678	GSM2845375_GATCGATGCAAC	seizure-affected	L6 CT CTX	0.520739
GSE106678	GSM2845375_GGTCTAGGCTCA	seizure-affected	L2/3 IT ENT	0.421611
GSE106678	GSM2845375_AGTCGATGTCCG	seizure-affected	L6 CT CTX	0.384144
GSE106678	GSM2845375_CTGGGAACCCGT	seizure-affected	ambiguous	0.583879
GSE106678	GSM2845375_GATGCGAGAGCA	seizure-affected	ambiguous	0.404008
GSE106678	GSM2845375_CGGCAACAGGCA	seizure-affected	L4/5 IT CTX	0.410426
GSE106678	GSM2845375_ATCTTCAAGTTG	seizure-affected	L2/3 IT CTX	0.621698
GSE106678	GSM2845375_ACGGACACCCGC	seizure-affected	L2/3 IT CTX	0.820365
GSE106678	GSM2845375_CGTTGAACATGT	seizure-affected	L2/3 IT CTX	0.482288
GSE106678	GSM2845375_TGTAGTTAGAGG	seizure-affected	L6b CTX	0.324355
GSE106678	GSM2845375_GGGGAGTAGTGG	seizure-affected	L2/3 IT ENT	0.53284
GSE106678	GSM2845375_CCGGAGTTCTCA	seizure-affected	Pvalb	0.481931
GSE106678	GSM2845375_AGGCCGGCACTT	seizure-affected	Sst	0.623793
GSE106678	GSM2845375_TACATGTCCTTG	seizure-affected	L6b CTX	0.42814
GSE106678	GSM2845375_CCAAAGTGGTGA	seizure-affected	L5/6 IT CTX	0.497185
GSE106678	GSM2845375_CATTTACATAAC	seizure-affected	L2/3 IT CTX	0.871485
GSE106678	GSM2845375_TTGCAGAGGGAA	seizure-affected	L4/5 IT CTX	0.4218
GSE106678	GSM2845375_GCTTTTATGAGT	seizure-affected	L6 CT CTX	0.446552
GSE106678	GSM2845375_AGTTTACTCGTG	seizure-affected	L6b CTX	0.347937
GSE106678	GSM2845375_TCTTGGCAAGTT	seizure-affected	L2/3 IT PPP	0.435863
GSE106678	GSM2845375_TGTGTTACCAAG	seizure-affected	L5/6 IT CTX	0.296504
GSE106678	GSM2845375_TGACACCGTGTC	seizure-affected	Sst	0.477868
GSE106678	GSM2845375_TTTACCTAAGAT	seizure-affected	L6 CT CTX	0.340018
GSE106678	GSM2845375_CATTGGGTCTCA	seizure-affected	L2/3 IT ENT	0.80453
GSE106678	GSM2845375_CCTGAAAATATA	seizure-affected	L4/5 IT CTX	0.502888
GSE106678	GSM2845375_AGGCCCTCTTCA	seizure-affected	L5/6 IT CTX	0.49222
GSE106678	GSM2845375_GGGAGGTCAAGA	seizure-affected	Sst	0.622042
GSE106678	GSM2845375_GTCTCCCGCCGC	seizure-affected	L5/6 IT CTX	0.37042
GSE106678	GSM2845375_TTCAGCGGAGTG	seizure-affected	Lamp5	0.780457
GSE106678	GSM2845375_TGCCCGGCCATG	seizure-affected	ambiguous	0.501723
GSE106678	GSM2845375_GAAACCGTCAAC	seizure-affected	ambiguous	0.459324
GSE106678	GSM2845375_GGTTTAGCAGAC	seizure-affected	L2/3 IT PPP	0.626659
GSE106678	GSM2845375_TGACGATTATGG	seizure-affected	ambiguous	0.493541
GSE106678	GSM2845375_TCACTGAAAGTA	seizure-affected	ambiguous	0.554804
GSE106678	GSM2845375_CCCAAGCATAGG	seizure-affected	L4/5 IT CTX	0.588357
GSE106678	GSM2845375_CATGGCACCCCT	seizure-affected	Sst	0.734755
GSE106678	GSM2845375_TGACTCGCATCG	seizure-affected	L6b CTX	0.408124
GSE106678	GSM2845375_CTAACTAAGGTT	seizure-affected	L5/6 IT CTX	0.390151
GSE106678	GSM2845375_TTACCGGGGCGT	seizure-affected	L2/3 IT CTX	0.402318
GSE106678	GSM2845375_CCAGTGGAAGAC	seizure-affected	L5/6 IT CTX	0.544956
GSE106678	GSM2845375_AACGAGCTCTTG	seizure-affected	ambiguous	0.478938
GSE106678	GSM2845375_CAAAAAGTCCAA	seizure-affected	Pvalb	0.748999
GSE106678	GSM2845375_TCACAACACATG	seizure-affected	L2/3 IT ENT	0.618855
GSE106678	GSM2845375_TTCTTGCAGTCG	seizure-affected	L2/3 IT CTX	0.626166
GSE106678	GSM2845375_CAGCTATACGCG	seizure-affected	Pvalb	0.753747
GSE106678	GSM2845375_CAGTCCATATTT	seizure-affected	L6 CT CTX	0.324146
GSE106678	GSM2845375_TTCTCAGGGCAT	seizure-affected	L5/6 IT CTX	0.550846
GSE106678	GSM2845375_AGCATAGGGGCT	seizure-affected	Pvalb	0.538956
GSE106678	GSM2845375_TTGTTGAGTAGT	seizure-affected	ambiguous	0.538176
GSE106678	GSM2845375_GAGGTAGTAAGC	seizure-affected	L4/5 IT CTX	0.35161
GSE106678	GSM2845375_TCAGGCGAATAG	seizure-affected	L5/6 IT CTX	0.41954
GSE106678	GSM2845375_TGCCCGGCATGG	seizure-affected	L5/6 NP CTX	0.554355
GSE106678	GSM2845375_AGGCTACCGACG	seizure-affected	L2/3 IT ENT	0.648415
GSE106678	GSM2845375_AACCTCGCCAAG	seizure-affected	L6 CT CTX	0.511918
GSE106678	GSM2845375_CTCAATTCGCCG	seizure-affected	L2/3 IT CTX	0.738633
GSE106678	GSM2845375_CACGTGCCGATA	seizure-affected	ambiguous	0.515432
GSE106678	GSM2845375_TCTGGATTCGAT	seizure-affected	L4/5 IT CTX	0.432685
GSE106678	GSM2845375_TGAAGTTGTTTG	seizure-affected	Lamp5	0.753514
GSE106678	GSM2845375_TCTGGAGCACCG	seizure-affected	L2/3 IT CTX	0.509362
GSE106678	GSM2845375_GCTAGAGGGTTT	seizure-affected	L2/3 IT CTX	0.476198
GSE106678	GSM2845375_TATCGCAGAGCG	seizure-affected	L5/6 IT CTX	0.75649
GSE106678	GSM2845375_CATCTAGTAGAT	seizure-affected	L5/6 IT CTX	0.406826
GSE106678	GSM2845375_TGCACACCGACT	seizure-affected	ambiguous	0.566612
GSE106678	GSM2845375_TAAAGGCATTTC	seizure-affected	ambiguous	0.522498
GSE106678	GSM2845375_GGTTCCTATCTG	seizure-affected	L5 PT CTX	0.419434
GSE106678	GSM2845375_GAGAAGCGTAGA	seizure-affected	L4/5 IT CTX	0.621383
GSE106678	GSM2845375_CCGGCGAAGCAG	seizure-affected	L2/3 IT CTX	0.595047
GSE106678	GSM2845375_TGCCTCATCTAT	seizure-affected	ambiguous	0.598318
GSE106678	GSM2845375_TATCCTAAACGG	seizure-affected	L2/3 IT CTX	0.823014
GSE106678	GSM2845375_CGACCGGTTCGT	seizure-affected	ambiguous	0.649997
GSE106678	GSM2845375_ACTCCCCGCGGC	seizure-affected	L2/3 IT ENT	0.562185
GSE106678	GSM2845375_GACTTAAAAATT	seizure-affected	L6 CT CTX	0.627356
GSE106678	GSM2845375_GTCGTAGGTGAA	seizure-affected	L5/6 IT CTX	0.459456
GSE106678	GSM2845375_CGTGTCGTTGAA	seizure-affected	ambiguous	0.565968
GSE106678	GSM2845375_CCGGGGGCCTTC	seizure-affected	L6 CT CTX	0.39035
GSE106678	GSM2845375_TGAGAACATTTT	seizure-affected	ambiguous	0.789227
GSE106678	GSM2845375_ATAAGGTTTGAT	seizure-affected	L2/3 IT ENT	0.691795
GSE106678	GSM2845375_CGCTTCACCTGG	seizure-affected	ambiguous	0.534854
GSE106678	GSM2845375_TCGCGGGCACCA	seizure-affected	ambiguous	0.486626
GSE106678	GSM2845375_ATTAAGCTCCGT	seizure-affected	L6 CT CTX	0.435497
GSE106678	GSM2845375_GTCTAGCTCGCC	seizure-affected	ambiguous	0.610206
GSE106678	GSM2845375_TGGCTAGAGCGA	seizure-affected	L4/5 IT CTX	0.45127
GSE106678	GSM2845375_CGTAGAATTTGG	seizure-affected	L6 CT CTX	0.631571
GSE106678	GSM2845375_TGAACGGGTTTA	seizure-affected	L4/5 IT CTX	0.491344
GSE106678	GSM2845375_CATTTTCTGCGG	seizure-affected	L2/3 IT CTX	0.564061
GSE106678	GSM2845375_GTGTTTGGAGCC	seizure-affected	L4/5 IT CTX	0.748508
GSE106678	GSM2845375_CGAAGTCAGCCG	seizure-affected	L6 CT CTX	0.637168
GSE106678	GSM2845375_GGGTTGTCGTAT	seizure-affected	L5/6 IT CTX	0.569766
GSE106678	GSM2845375_AAGCGCCCCTCT	seizure-affected	L4/5 IT CTX	0.365507
GSE106678	GSM2845375_ACCGCGCGGGTN	seizure-affected	ambiguous	0.490279
GSE106678	GSM2845375_AACAAGTAAGGT	seizure-affected	L5 PT CTX	0.540093
GSE106678	GSM2845375_TGGTCAGGGAAA	seizure-affected	L2/3 IT CTX	0.554184
GSE106678	GSM2845375_CTATTGGGTTGC	seizure-affected	L4/5 IT CTX	0.767316
GSE106678	GSM2845375_AGAACCAGGGAC	seizure-affected	ambiguous	0.440669
GSE106678	GSM2845375_GTCACGCGCACG	seizure-affected	L4/5 IT CTX	0.341739
GSE106678	GSM2845375_GGAGTCTTGATT	seizure-affected	ambiguous	0.550578
GSE106678	GSM2845375_AGCGCGGTTCGN	seizure-affected	L2/3 IT CTX	0.66148
GSE106678	GSM2845375_CCGGAGCATTAC	seizure-affected	L6 CT CTX	0.553369
GSE106678	GSM2845375_CTAGCCGAGTAG	seizure-affected	ambiguous	0.404365
GSE106678	GSM2845375_AATCCTTAGGCC	seizure-affected	L4/5 IT CTX	0.4901
GSE106678	GSM2845375_TCCTAAGGTCCC	seizure-affected	L2/3 IT CTX	0.734742
GSE106678	GSM2845375_GACATAGAGCCA	seizure-affected	L5/6 IT CTX	0.60113
GSE106678	GSM2845375_CGGAAAGAGGAT	seizure-affected	ambiguous	0.682492
GSE106678	GSM2845375_CGTGTTCTTTGG	seizure-affected	ambiguous	0.645106
GSE106678	GSM2845375_AAGAGTTGACTT	seizure-affected	Lamp5	0.542839
GSE106678	GSM2845375_AAGTGCGGTACG	seizure-affected	L6 CT CTX	0.429574
[truncated: 2,443 more rows]

## Sheet: Figure 3b
dataset	unique_identifier	treatment	subclass_label	predicted_activity
GSE137763	GSM4086845_AAACGAATCTTCGACC.1	saline	Drd2-MSN	0.581763
GSE137763	GSM4086845_AAACGCTTCATACAGC.1	saline	Drd1-MSN	0.642315
GSE137763	GSM4086845_AAAGAACAGTAACAGT.1	saline	ambiguous	0.503493
GSE137763	GSM4086845_AAAGGATAGAGATTCA.1	saline	Drd1-MSN	0.490321
GSE137763	GSM4086845_AAAGGATAGGATACCG.1	saline	Drd1-MSN	0.576332
GSE137763	GSM4086845_AAAGGATTCTCCTGTG.1	saline	Drd1-MSN	0.48606
GSE137763	GSM4086845_AAAGGGCAGGATTTAG.1	saline	Pvalb	0.542478
GSE137763	GSM4086845_AAAGGTATCGCCTATC.1	saline	Drd2-MSN	0.505556
GSE137763	GSM4086845_AAAGTCCAGAGGATGA.1	saline	Drd2-MSN	0.56722
GSE137763	GSM4086845_AACAAAGGTACAGCGA.1	saline	Drd2-MSN	0.513563
GSE137763	GSM4086845_AACAACCAGAGGTTTA.1	saline	ambiguous	0.475797
GSE137763	GSM4086845_AACAACCCATTGAGGG.1	saline	ambiguous	0.35662
GSE137763	GSM4086845_AACAACCGTCTAATCG.1	saline	Drd1-MSN	0.466947
GSE137763	GSM4086845_AACAAGACAGGAAGTC.1	saline	Grm8-MSN	0.614447
GSE137763	GSM4086845_AACAGGGAGCTAATCC.1	saline	Drd2-MSN	0.524148
GSE137763	GSM4086845_AACCACATCGTTCGCT.1	saline	Grm8-MSN	0.485468
GSE137763	GSM4086845_AACCATGAGTGTGTTC.1	saline	Pvalb	0.55887
GSE137763	GSM4086845_AACCATGCATAATCGC.1	saline	Drd2-MSN	0.480035
GSE137763	GSM4086845_AACCCAAAGAGGTATT.1	saline	Drd2-MSN	0.553406
GSE137763	GSM4086845_AACCCAACACTCCTTG.1	saline	Drd2-MSN	0.490077
GSE137763	GSM4086845_AACCTTTCATCGGTTA.1	saline	Grm8-MSN	0.518707
GSE137763	GSM4086845_AACGAAAAGAGTACCG.1	saline	Drd2-MSN	0.526449
GSE137763	GSM4086845_AACGAAAAGCAAATCA.1	saline	Drd1-MSN	0.470765
GSE137763	GSM4086845_AACGAAACAGTGAGCA.1	saline	Grm8-MSN	0.507573
GSE137763	GSM4086845_AACGAAATCTGGCTGG.1	saline	Drd2-MSN	0.556129
GSE137763	GSM4086845_AACGTCAAGAAGTCTA.1	saline	Drd1-MSN	0.455796
GSE137763	GSM4086845_AACTTCTCAACGATCT.1	saline	Drd1-MSN	0.801594
GSE137763	GSM4086845_AAGACAAAGGAGGTTC.1	saline	Grm8-MSN	0.486867
GSE137763	GSM4086845_AAGACAACAACCGACC.1	saline	Grm8-MSN	0.493987
GSE137763	GSM4086845_AAGACAACAATTGCGT.1	saline	Pvalb	0.572888
GSE137763	GSM4086845_AAGACAATCCGACGGT.1	saline	ambiguous	0.622061
GSE137763	GSM4086845_AAGACTCCAACACAGG.1	saline	Grm8-MSN	0.532518
GSE137763	GSM4086845_AAGCATCCATGACGTT.1	saline	Drd2-MSN	0.504714
GSE137763	GSM4086845_AAGCATCCATTCTGTT.1	saline	Drd2-MSN	0.639558
GSE137763	GSM4086845_AAGCATCTCTCTTCAA.1	saline	Drd2-MSN	0.441895
GSE137763	GSM4086845_AAGCCATGTGTAAACA.1	saline	Drd1-MSN	0.472472
GSE137763	GSM4086845_AAGCGAGAGCGCTGAA.1	saline	Grm8-MSN	0.506547
GSE137763	GSM4086845_AAGCGAGAGGTGATCG.1	saline	Drd3-MSN	0.531208
GSE137763	GSM4086845_AAGCGAGTCGGTCTGG.1	saline	Drd2-MSN	0.46128
GSE137763	GSM4086845_AAGGAATAGCTGGTGA.1	saline	Drd1-MSN	0.532777
GSE137763	GSM4086845_AAGGTAACACCTCAGG.1	saline	Drd1-MSN	0.501545
GSE137763	GSM4086845_AAGTACCCACAAAGCG.1	saline	Sst	0.541814
GSE137763	GSM4086845_AAGTGAAAGAATCGTA.1	saline	Grm8-MSN	0.469331
GSE137763	GSM4086845_AAGTTCGCATGGCTAT.1	saline	Grm8-MSN	0.489384
GSE137763	GSM4086845_AATAGAGGTGTGTACT.1	saline	Drd1-MSN	0.540966
GSE137763	GSM4086845_AATCACGAGGAAAGTG.1	saline	Drd2-MSN	0.478
GSE137763	GSM4086845_AATCGACGTTGTGCAT.1	saline	ambiguous	0.54579
GSE137763	GSM4086845_AATGACCGTGTTCGAT.1	saline	Drd2-MSN	0.534247
GSE137763	GSM4086845_AATGGCTCAATAGGAT.1	saline	Drd1-MSN	0.420061
GSE137763	GSM4086845_AATGGCTCACTGTGAT.1	saline	Drd2-MSN	0.482374
GSE137763	GSM4086845_AATGGCTGTAGACAAT.1	saline	Drd1-MSN	0.552339
GSE137763	GSM4086845_AATTCCTAGAGCAACC.1	saline	Drd1-MSN	0.470262
GSE137763	GSM4086845_AATTCCTAGTTAGAAC.1	saline	Drd2-MSN	0.467906
GSE137763	GSM4086845_AATTCCTGTTGAGAGC.1	saline	Grm8-MSN	0.689993
GSE137763	GSM4086845_AATTCCTTCCCTCTCC.1	saline	Grm8-MSN	0.46361
GSE137763	GSM4086845_AATTTCCAGGGAGAAT.1	saline	Drd2-MSN	0.480032
GSE137763	GSM4086845_ACAACCAAGCGCCCAT.1	saline	Drd1-MSN	0.483733
GSE137763	GSM4086845_ACAACCACATCACAGT.1	saline	ambiguous	0.526052
GSE137763	GSM4086845_ACAAGCTCATAGATCC.1	saline	Drd1-MSN	0.533519
GSE137763	GSM4086845_ACACCAAAGTCATCCA.1	saline	Drd2-MSN	0.599511
GSE137763	GSM4086845_ACACTGAAGCAGCCTC.1	saline	ambiguous	0.495353
GSE137763	GSM4086845_ACACTGATCGAGATAA.1	saline	Drd1-MSN	0.46917
GSE137763	GSM4086845_ACAGAAACACCGTGGT.1	saline	Drd1-MSN	0.572401
GSE137763	GSM4086845_ACAGAAACACGAGGAT.1	saline	Grm8-MSN	0.515296
GSE137763	GSM4086845_ACAGAAATCATCGGGC.1	saline	Drd2-MSN	0.41963
GSE137763	GSM4086845_ACAGCCGCAGTAGAGC.1	saline	Drd3-MSN	0.52492
GSE137763	GSM4086845_ACAGGGAAGGAAAGTG.1	saline	Drd1-MSN	0.523929
GSE137763	GSM4086845_ACAGGGACAGGCATTT.1	saline	Sst	0.512861
GSE137763	GSM4086845_ACAGGGATCTCATGCC.1	saline	Drd1-MSN	0.449613
GSE137763	GSM4086845_ACATCGATCCTGGCTT.1	saline	Drd2-MSN	0.51076
GSE137763	GSM4086845_ACATGCATCTCGACCT.1	saline	Drd1-MSN	0.444899
GSE137763	GSM4086845_ACATTTCCACGTGAGA.1	saline	Grm8-MSN	0.423604
GSE137763	GSM4086845_ACCAACACACCAGACC.1	saline	Pvalb	0.524551
GSE137763	GSM4086845_ACCAACACAGGACGAT.1	saline	Drd1-MSN	0.50694
GSE137763	GSM4086845_ACCAACAGTACGGATG.1	saline	Drd2-MSN	0.508406
GSE137763	GSM4086845_ACCATTTAGCATGGGT.1	saline	Drd2-MSN	0.527922
GSE137763	GSM4086845_ACCCAAAGTGTATTGC.1	saline	Pvalb	0.474806
GSE137763	GSM4086845_ACCCTCAAGGTCGCCT.1	saline	Drd2-MSN	0.47998
GSE137763	GSM4086845_ACCCTCAGTACCGCGT.1	saline	Drd2-MSN	0.508392
GSE137763	GSM4086845_ACCCTTGGTACTTCCC.1	saline	Drd2-MSN	0.549394
GSE137763	GSM4086845_ACCCTTGGTCGTCGGT.1	saline	Drd1-MSN	0.478993
GSE137763	GSM4086845_ACCGTTCTCGATCCAA.1	saline	Drd1-MSN	0.559695
GSE137763	GSM4086845_ACGATCAGTGCCTGAC.1	saline	Drd1-MSN	0.435507
GSE137763	GSM4086845_ACGCACGAGCGTTCAT.1	saline	Sst	0.461305
GSE137763	GSM4086845_ACGCACGGTGCGCTCA.1	saline	Drd2-MSN	0.503964
GSE137763	GSM4086845_ACGCACGTCATACGGT.1	saline	ambiguous	0.446598
GSE137763	GSM4086845_ACGCACGTCCCTCGTA.1	saline	Grm8-MSN	0.431392
GSE137763	GSM4086845_ACGGAAGGTTTGGGTT.1	saline	Drd1-MSN	0.554736
GSE137763	GSM4086845_ACGGGTCTCGTCCTTG.1	saline	Drd1-MSN	0.476794
GSE137763	GSM4086845_ACGGTCGCAATCGCGC.1	saline	Grm8-MSN	0.572174
GSE137763	GSM4086845_ACGTAACGTACTGCCG.1	saline	Drd3-MSN	0.504023
GSE137763	GSM4086845_ACGTACATCAAACTGC.1	saline	Drd1-MSN	0.591153
GSE137763	GSM4086845_ACGTAGTTCGCAACAT.1	saline	Drd1-MSN	0.541723
GSE137763	GSM4086845_ACGTTCCTCTTCTAAC.1	saline	Grm8-MSN	0.453936
GSE137763	GSM4086845_ACTATGGAGTCACTGT.1	saline	Drd2-MSN	0.500733
GSE137763	GSM4086845_ACTATGGAGTTGAAAC.1	saline	Drd1-MSN	0.454255
GSE137763	GSM4086845_ACTATGGTCGTTATCT.1	saline	Drd2-MSN	0.485733
GSE137763	GSM4086845_ACTATTCCAGTCGCAC.1	saline	Drd2-MSN	0.491075
GSE137763	GSM4086845_ACTATTCGTGGACCTC.1	saline	ambiguous	0.496083
GSE137763	GSM4086845_ACTCCCATCGGAGTGA.1	saline	Drd1-MSN	0.514063
GSE137763	GSM4086845_ACTCTCGAGGATGGCT.1	saline	Grm8-MSN	0.491967
GSE137763	GSM4086845_ACTCTCGCAATCGCCG.1	saline	Drd1-MSN	0.521405
GSE137763	GSM4086845_ACTGATGAGTATTGCC.1	saline	Drd2-MSN	0.545761
GSE137763	GSM4086845_ACTGCAAAGTATGGAT.1	saline	Grm8-MSN	0.512824
GSE137763	GSM4086845_ACTGTGACACGCTGAC.1	saline	Drd1-MSN	0.586784
GSE137763	GSM4086845_ACTGTGATCATCGCCT.1	saline	ambiguous	0.501005
GSE137763	GSM4086845_ACTGTGATCTGCACCT.1	saline	Drd1-MSN	0.535996
GSE137763	GSM4086845_ACTTCGCTCTCACTCG.1	saline	Drd1-MSN	0.460581
GSE137763	GSM4086845_ACTTTCAGTACAATAG.1	saline	Drd1-MSN	0.475318
GSE137763	GSM4086845_ACTTTGTGTTAAGCAA.1	saline	ambiguous	0.550124
GSE137763	GSM4086845_AGAAATGGTAATTGGA.1	saline	Drd1-MSN	0.432208
GSE137763	GSM4086845_AGAAATGGTGTGTGTT.1	saline	Drd1-MSN	0.624767
GSE137763	GSM4086845_AGAACAAAGCTGAGTG.1	saline	Pvalb	0.506072
GSE137763	GSM4086845_AGAACCTAGACCTTTG.1	saline	Drd1-MSN	0.626185
GSE137763	GSM4086845_AGAAGCGCAGCTCCTT.1	saline	Grm8-MSN	0.479308
GSE137763	GSM4086845_AGACAAAAGGACGCAT.1	saline	Drd2-MSN	0.517026
GSE137763	GSM4086845_AGAGAATGTCGTATTG.1	saline	Drd2-MSN	0.422424
GSE137763	GSM4086845_AGATCGTGTAAGTAGT.1	saline	Drd1-MSN	0.538864
GSE137763	GSM4086845_AGATGCTAGGGTGGGA.1	saline	Drd2-MSN	0.497437
GSE137763	GSM4086845_AGATGCTAGTAGCAAT.1	saline	ambiguous	0.457116
GSE137763	GSM4086845_AGATGCTCAGAATGTA.1	saline	Drd2-MSN	0.567417
GSE137763	GSM4086845_AGATGCTGTGACTGAG.1	saline	Drd1-MSN	0.587251
GSE137763	GSM4086845_AGCATCAGTTCGGCTG.1	saline	ambiguous	0.531505
GSE137763	GSM4086845_AGCATCATCCATGATG.1	saline	Grm8-MSN	0.38976
GSE137763	GSM4086845_AGCCAATAGTGATAAC.1	saline	Drd2-MSN	0.486978
GSE137763	GSM4086845_AGCCAATGTCGAGATG.1	saline	Drd1-MSN	0.48305
GSE137763	GSM4086845_AGCCAGCAGTCAATCC.1	saline	Drd1-MSN	0.526008
GSE137763	GSM4086845_AGCGATTAGATTCGCT.1	saline	ambiguous	0.549551
GSE137763	GSM4086845_AGCGCCACATCTCGTC.1	saline	Drd2-MSN	0.477467
GSE137763	GSM4086845_AGCGTATTCGCATTGA.1	saline	Drd1-MSN	0.596394
GSE137763	GSM4086845_AGCTACAAGTCATACC.1	saline	Drd1-MSN	0.526129
GSE137763	GSM4086845_AGCTACACATATACCG.1	saline	Drd2-MSN	0.535407
GSE137763	GSM4086845_AGGAAATTCGTGCGAC.1	saline	Grm8-MSN	0.458942
GSE137763	GSM4086845_AGGAATAGTAGCTTTG.1	saline	Pvalb	0.713322
GSE137763	GSM4086845_AGGAATATCCACTGGG.1	saline	Drd1-MSN	0.505214
GSE137763	GSM4086845_AGGACTTGTGGACCTC.1	saline	Pvalb	0.508179
GSE137763	GSM4086845_AGGAGGTCATCGTGGC.1	saline	Drd1-MSN	0.383355
GSE137763	GSM4086845_AGGCATTCAGTTTGGT.1	saline	Sst	0.512584
GSE137763	GSM4086845_AGGCATTGTGACTCGC.1	saline	Drd1-MSN	0.47783
GSE137763	GSM4086845_AGGCATTTCTGGGCGT.1	saline	Drd1-MSN	0.515544
GSE137763	GSM4086845_AGGCCACAGGGCTTCC.1	saline	Drd1-MSN	0.514939
GSE137763	GSM4086845_AGGCTGCAGGAATTAC.1	saline	Grm8-MSN	0.528023
GSE137763	GSM4086845_AGGGCCTAGTGTACCT.1	saline	Drd1-MSN	0.520776
GSE137763	GSM4086845_AGGGCCTTCTGTCCCA.1	saline	Drd2-MSN	0.522451
GSE137763	GSM4086845_AGGGCTCCAAGATGGC.1	saline	ambiguous	0.463772
GSE137763	GSM4086845_AGGGTCCAGCAATAGT.1	saline	Drd1-MSN	0.544643
GSE137763	GSM4086845_AGGGTGACACCAATTG.1	saline	Drd1-MSN	0.517494
GSE137763	GSM4086845_AGGTAGGCAGGGACTA.1	saline	Drd1-MSN	0.571138
GSE137763	GSM4086845_AGGTAGGCATTGCCGG.1	saline	Drd1-MSN	0.55133
GSE137763	GSM4086845_AGGTCTACATAACGGG.1	saline	Drd1-MSN	0.526454
GSE137763	GSM4086845_AGGTTGTAGGAAGTAG.1	saline	Drd2-MSN	0.561177
GSE137763	GSM4086845_AGGTTGTTCTACCACC.1	saline	Pvalb	0.451948
GSE137763	GSM4086845_AGTAACCAGAGCAGCT.1	saline	Drd1-MSN	0.607722
GSE137763	GSM4086845_AGTAACCAGTGTTCCA.1	saline	ambiguous	0.536876
GSE137763	GSM4086845_AGTACTGTCGCGATCG.1	saline	Drd1-MSN	0.519121
GSE137763	GSM4086845_AGTAGCTCACGAAAGC.1	saline	Drd1-MSN	0.458232
GSE137763	GSM4086845_AGTAGCTGTTGCACGC.1	saline	ambiguous	0.441923
GSE137763	GSM4086845_AGTAGTCAGAAGAGCA.1	saline	ambiguous	0.46235
GSE137763	GSM4086845_AGTAGTCGTGAACCGA.1	saline	Drd1-MSN	0.59138
GSE137763	GSM4086845_AGTCACAGTCGCTCGA.1	saline	ambiguous	0.479267
GSE137763	GSM4086845_AGTCTCCTCTGCGGCA.1	saline	Drd2-MSN	0.508166
GSE137763	GSM4086845_AGTGACTTCACGTAGT.1	saline	Drd1-MSN	0.571939
GSE137763	GSM4086845_AGTGACTTCCGATGCG.1	saline	Grm8-MSN	0.440854
GSE137763	GSM4086845_AGTGATCAGGCTCACC.1	saline	ambiguous	0.528699
GSE137763	GSM4086845_AGTGATCGTTATTCCT.1	saline	ambiguous	0.468064
GSE137763	GSM4086845_AGTGCCGGTCGAGATG.1	saline	Drd1-MSN	0.848759
GSE137763	GSM4086845_AGTGCCGTCCGCAACG.1	saline	ambiguous	0.500021
GSE137763	GSM4086845_AGTTAGCTCCATTTCA.1	saline	Drd1-MSN	0.583582
GSE137763	GSM4086845_AGTTCGACACCGCTAG.1	saline	ambiguous	0.514204
GSE137763	GSM4086845_AGTTCGACAGTATTCG.1	saline	Drd2-MSN	0.463897
GSE137763	GSM4086845_ATACCGAAGAGTGAAG.1	saline	ambiguous	0.503068
GSE137763	GSM4086845_ATACCTTGTATGGAAT.1	saline	Drd2-MSN	0.484127
GSE137763	GSM4086845_ATACTTCGTAGTGCGA.1	saline	Drd1-MSN	0.489639
GSE137763	GSM4086845_ATAGAGATCAGGAAAT.1	saline	ambiguous	0.566321
GSE137763	GSM4086845_ATCAGGTCAGAAGCGT.1	saline	ambiguous	0.524634
GSE137763	GSM4086845_ATCCACCTCACACGAT.1	saline	Drd1-MSN	0.635476
GSE137763	GSM4086845_ATCCACCTCGGACTGC.1	saline	Grm8-MSN	0.545891
GSE137763	GSM4086845_ATCCGTCCAAGCTACT.1	saline	Sst	0.471843
GSE137763	GSM4086845_ATCGATGAGCAGTCTT.1	saline	Drd1-MSN	0.464874
GSE137763	GSM4086845_ATCGATGAGTACGAGC.1	saline	Drd2-MSN	0.515467
GSE137763	GSM4086845_ATCGCCTCAGTTGTCA.1	saline	Drd1-MSN	0.5242
GSE137763	GSM4086845_ATCGGATCAGACCAAG.1	saline	Drd2-MSN	0.486216
GSE137763	GSM4086845_ATCGGATGTAATGCTC.1	saline	Drd1-MSN	0.486999
GSE137763	GSM4086845_ATCGGCGGTCGAGTGA.1	saline	Drd2-MSN	0.544144
GSE137763	GSM4086845_ATCGTAGTCTAGACCA.1	saline	Grm8-MSN	0.422917
GSE137763	GSM4086845_ATCGTCCAGCATTGTC.1	saline	Drd1-MSN	0.917414
GSE137763	GSM4086845_ATCGTCCAGTAAGGGA.1	saline	Drd1-MSN	0.514707
GSE137763	GSM4086845_ATCGTCCTCGCAGTCG.1	saline	Grm8-MSN	0.615144
GSE137763	GSM4086845_ATCGTCCTCTATTTCG.1	saline	Grm8-MSN	0.712652
GSE137763	GSM4086845_ATCGTGAAGGATTCAA.1	saline	Drd2-MSN	0.539452
GSE137763	GSM4086845_ATCTTCACATGTTACG.1	saline	Drd2-MSN	0.564431
GSE137763	GSM4086845_ATCTTCAGTACCTGTA.1	saline	Drd1-MSN	0.547049
GSE137763	GSM4086845_ATGAAAGAGTTTGTCG.1	saline	Drd1-MSN	0.53687
GSE137763	GSM4086845_ATGAAAGTCCTAAACG.1	saline	Drd1-MSN	0.469991
GSE137763	GSM4086845_ATGAGTCCAAGTGGGT.1	saline	Drd1-MSN	0.563758
GSE137763	GSM4086845_ATGCATGGTTGCATGT.1	saline	Drd1-MSN	0.511629
GSE137763	GSM4086845_ATGCCTCCAAGATGGC.1	saline	Drd2-MSN	0.498124
GSE137763	GSM4086845_ATGCCTCGTCAAGCGA.1	saline	Grm8-MSN	0.447106
GSE137763	GSM4086845_ATGGATCGTTGGCCGT.1	saline	Drd2-MSN	0.476351
GSE137763	GSM4086845_ATGGGTTGTCCTTAAG.1	saline	Drd1-MSN	0.486452
GSE137763	GSM4086845_ATGTCCCTCCACACAA.1	saline	ambiguous	0.506998
GSE137763	GSM4086845_ATGTCCCTCGTTAGAC.1	saline	Drd1-MSN	0.560417
GSE137763	GSM4086845_ATGTCTTCATCATTGG.1	saline	Grm8-MSN	0.436451
GSE137763	GSM4086845_ATTACCTCACAGCGCT.1	saline	Drd2-MSN	0.509465
GSE137763	GSM4086845_ATTATCCCACGGAAGT.1	saline	Drd1-MSN	0.465575
GSE137763	GSM4086845_ATTCACTAGGTCTTTG.1	saline	Drd1-MSN	0.494245
GSE137763	GSM4086845_ATTCATCAGAAGCGCT.1	saline	Drd2-MSN	0.503666
GSE137763	GSM4086845_ATTCATCGTTGACTGT.1	saline	Drd2-MSN	0.529074
GSE137763	GSM4086845_ATTCCATGTATTTCGG.1	saline	ambiguous	0.440875
GSE137763	GSM4086845_ATTCCCGCATTCAGCA.1	saline	Drd2-MSN	0.490946
GSE137763	GSM4086845_ATTCCCGGTGGCTAGA.1	saline	Grm8-MSN	0.556526
GSE137763	GSM4086845_ATTCCTAGTCCTCAGG.1	saline	Drd1-MSN	0.554302
GSE137763	GSM4086845_ATTCCTAGTGCTGTCG.1	saline	Drd2-MSN	0.409126
GSE137763	GSM4086845_ATTCTACCAACAGAGC.1	saline	Drd2-MSN	0.498656
GSE137763	GSM4086845_ATTCTTGTCAGGAACG.1	saline	Drd2-MSN	0.460309
GSE137763	GSM4086845_ATTTACCCACCTGCAG.1	saline	Drd3-MSN	0.52832
GSE137763	GSM4086845_ATTTACCCACTATCCC.1	saline	Drd1-MSN	0.53342
GSE137763	GSM4086845_ATTTCACGTTCGAGCC.1	saline	Drd1-MSN	0.574073
GSE137763	GSM4086845_ATTTCTGAGAGCGACT.1	saline	Drd2-MSN	0.72493
GSE137763	GSM4086845_CAACAGTAGACCGTTT.1	saline	Drd2-MSN	0.459304
GSE137763	GSM4086845_CAACAGTAGTACGTCT.1	saline	ambiguous	0.45896
GSE137763	GSM4086845_CAACAGTTCCATAAGC.1	saline	Drd1-MSN	0.455484
GSE137763	GSM4086845_CAACCAAAGTCTTGGT.1	saline	Drd1-MSN	0.597531
GSE137763	GSM4086845_CAACCTCGTACTGAGG.1	saline	Drd2-MSN	0.476684
GSE137763	GSM4086845_CAACCTCTCGTAACTG.1	saline	Grm8-MSN	0.478772
GSE137763	GSM4086845_CAACGGCAGGCAGTCA.1	saline	Drd1-MSN	0.454268
GSE137763	GSM4086845_CAACGGCGTGCCGGTT.1	saline	Drd1-MSN	0.448943
GSE137763	GSM4086845_CAAGACTCATGAATCC.1	saline	Drd1-MSN	0.532707
GSE137763	GSM4086845_CAAGACTGTGTCTTCC.1	saline	Drd2-MSN	0.886072
GSE137763	GSM4086845_CAAGACTTCTCTCGCA.1	saline	ambiguous	0.600046
GSE137763	GSM4086845_CAAGAGGAGCAATAGT.1	saline	Drd2-MSN	0.459069
GSE137763	GSM4086845_CAAGAGGTCCACCTCA.1	saline	Grm8-MSN	0.584442
GSE137763	GSM4086845_CAAGCTATCTATCGCC.1	saline	Drd1-MSN	0.519403
GSE137763	GSM4086845_CAATACGGTCGTACAT.1	saline	Drd2-MSN	0.657904
GSE137763	GSM4086845_CAATTTCCAGGGTCTC.1	saline	Grm8-MSN	0.446684
GSE137763	GSM4086845_CACAACACACTTCCTG.1	saline	Drd1-MSN	0.465615
GSE137763	GSM4086845_CACAACATCACAGTGT.1	saline	Drd2-MSN	0.498416
GSE137763	GSM4086845_CACAGATAGAGAGCAA.1	saline	Drd2-MSN	0.523184
GSE137763	GSM4086845_CACAGATCACGGTGAA.1	saline	Pvalb	0.456209
GSE137763	GSM4086845_CACAGATTCAGCGTCG.1	saline	Drd1-MSN	0.477575
GSE137763	GSM4086845_CACAGGCGTGGCCCAT.1	saline	Drd1-MSN	0.487837
GSE137763	GSM4086845_CACATGACACAGCCAC.1	saline	Drd1-MSN	0.447312
GSE137763	GSM4086845_CACATGATCTTTCCGG.1	saline	Drd2-MSN	0.490283
GSE137763	GSM4086845_CACCAAATCACTTATC.1	saline	Drd1-MSN	0.480937
GSE137763	GSM4086845_CACCGTTCACTTCAGA.1	saline	ambiguous	0.527991
GSE137763	GSM4086845_CACCGTTGTCAAGGCA.1	saline	Drd2-MSN	0.509508
GSE137763	GSM4086845_CACGGGTCAATAACGA.1	saline	Drd1-MSN	0.56422
GSE137763	GSM4086845_CACGGGTCAGAGAAAG.1	saline	Pvalb	0.495787
GSE137763	GSM4086845_CACTGAAAGGATCACG.1	saline	Drd2-MSN	0.506306
GSE137763	GSM4086845_CACTGAAAGTTGGGAC.1	saline	Drd1-MSN	0.450401
GSE137763	GSM4086845_CACTGGGCAACAGAGC.1	saline	Drd2-MSN	0.429561
GSE137763	GSM4086845_CACTTCGAGTCTGCAT.1	saline	Drd2-MSN	0.515796
GSE137763	GSM4086845_CACTTCGCACTCCGAG.1	saline	Drd2-MSN	0.458872
GSE137763	GSM4086845_CACTTCGCATCGATAC.1	saline	ambiguous	0.477782
GSE137763	GSM4086845_CACTTCGTCGCAATGT.1	saline	Drd1-MSN	0.610833
GSE137763	GSM4086845_CACTTCGTCGCAGAGA.1	saline	Drd2-MSN	0.446754
GSE137763	GSM4086845_CAGAGCCCACTTCCTG.1	saline	Drd2-MSN	0.515468
GSE137763	GSM4086845_CAGATACAGGTCGTCC.1	saline	ambiguous	0.560797
GSE137763	GSM4086845_CAGATACGTACCCGCA.1	saline	Drd1-MSN	0.912873
GSE137763	GSM4086845_CAGATCACATGGAAGC.1	saline	Drd2-MSN	0.464272
GSE137763	GSM4086845_CAGATTGCATCCTATT.1	saline	Drd1-MSN	0.505207
GSE137763	GSM4086845_CAGCAGCGTCTTACAG.1	saline	ambiguous	0.493761
GSE137763	GSM4086845_CAGCCAGCACACCAGC.1	saline	Pvalb	0.463583
GSE137763	GSM4086845_CAGCGTGCAGACCTAT.1	saline	Drd1-MSN	0.483307
GSE137763	GSM4086845_CAGGCCAAGTATAGGT.1	saline	Drd2-MSN	0.599622
GSE137763	GSM4086845_CAGGGCTGTAGCTTAC.1	saline	ambiguous	0.514143
GSE137763	GSM4086845_CAGTTCCAGGTCTGGA.1	saline	Pvalb	0.499858
GSE137763	GSM4086845_CATACCCTCTGCGTCT.1	saline	Pvalb	0.462924
GSE137763	GSM4086845_CATAGACGTCCTCAGG.1	saline	Drd2-MSN	0.482317
GSE137763	GSM4086845_CATCCCACAGTAACCT.1	saline	ambiguous	0.573066
GSE137763	GSM4086845_CATCCCATCTGTCTCG.1	saline	ambiguous	0.45126
GSE137763	GSM4086845_CATCGGGGTACGGTTT.1	saline	Drd2-MSN	0.509613
GSE137763	GSM4086845_CATCGTCCAATTGCCA.1	saline	Sst	0.52356
GSE137763	GSM4086845_CATCGTCGTGTGAATA.1	saline	Drd1-MSN	0.621801
GSE137763	GSM4086845_CATGCAATCAAACTGC.1	saline	Drd1-MSN	0.48859
GSE137763	GSM4086845_CATGCGGGTCTGCAAT.1	saline	Drd1-MSN	0.46594
GSE137763	GSM4086845_CATGCGGGTCTGCATA.1	saline	Drd2-MSN	0.517009
GSE137763	GSM4086845_CATGGATGTCAGCTTA.1	saline	ambiguous	0.409986
GSE137763	GSM4086845_CATGGATGTTTGCCGG.1	saline	Grm8-MSN	0.492627
GSE137763	GSM4086845_CATTCATCAACATCGT.1	saline	ambiguous	0.514167
GSE137763	GSM4086845_CATTGAGTCGGCTGTG.1	saline	Grm8-MSN	0.436834
GSE137763	GSM4086845_CATTGCCTCTTAGGAC.1	saline	Drd1-MSN	0.525108
GSE137763	GSM4086845_CATTGTTAGATTGCGG.1	saline	ambiguous	0.484313
GSE137763	GSM4086845_CATTGTTAGCCACTCG.1	saline	ambiguous	0.440674
GSE137763	GSM4086845_CATTGTTGTAGCACGA.1	saline	Drd1-MSN	0.506032
GSE137763	GSM4086845_CCAAGCGGTGTCATGT.1	saline	ambiguous	0.550573
GSE137763	GSM4086845_CCAATGATCATTCCTA.1	saline	Grm8-MSN	0.472433
GSE137763	GSM4086845_CCAATTTAGTCGAAGC.1	saline	Grm8-MSN	0.544428
GSE137763	GSM4086845_CCAATTTAGTGGAAAG.1	saline	Grm8-MSN	0.509932
GSE137763	GSM4086845_CCAATTTTCATTTCCA.1	saline	Drd1-MSN	0.470796
GSE137763	GSM4086845_CCACAAACAGCACAAG.1	saline	ambiguous	0.471249
GSE137763	GSM4086845_CCACACTAGGTAAACT.1	saline	ambiguous	0.501569
GSE137763	GSM4086845_CCACCATAGCACTAAA.1	saline	Drd1-MSN	0.424268
GSE137763	GSM4086845_CCACTTGAGGGCTGAT.1	saline	Drd2-MSN	0.549032
GSE137763	GSM4086845_CCACTTGAGGTTGTTC.1	saline	Drd2-MSN	0.601773
GSE137763	GSM4086845_CCACTTGGTTCCTTGC.1	saline	Drd2-MSN	0.503807
GSE137763	GSM4086845_CCCAACTAGATCGACG.1	saline	Drd1-MSN	0.454674
GSE137763	GSM4086845_CCCATTGGTACCGGCT.1	saline	Drd1-MSN	0.541218
GSE137763	GSM4086845_CCCATTGGTACTGTTG.1	saline	ambiguous	0.503977
GSE137763	GSM4086845_CCCGGAACACCCAACG.1	saline	Drd2-MSN	0.630726
GSE137763	GSM4086845_CCCGGAAGTGATGTAA.1	saline	Drd1-MSN	0.527992
GSE137763	GSM4086845_CCCTCTCAGTAGATCA.1	saline	Grm8-MSN	0.499722
GSE137763	GSM4086845_CCCTGATCAGAGAAAG.1	saline	Drd1-MSN	0.712932
GSE137763	GSM4086845_CCCTGATGTTCTTAGG.1	saline	Grm8-MSN	0.566199
GSE137763	GSM4086845_CCCTTAGGTAGAGTTA.1	saline	ambiguous	0.614851
GSE137763	GSM4086845_CCGATCTAGCCGTAAG.1	saline	Drd2-MSN	0.536012
GSE137763	GSM4086845_CCGATCTTCACCCTCA.1	saline	Drd1-MSN	0.531689
GSE137763	GSM4086845_CCGCAAGAGCAGTAAT.1	saline	Drd1-MSN	0.454999
GSE137763	GSM4086845_CCGGACATCTGAACGT.1	saline	Drd1-MSN	0.645981
GSE137763	GSM4086845_CCGGGTACACATATCG.1	saline	Drd2-MSN	0.46244
GSE137763	GSM4086845_CCGGTGACAGCTACCG.1	saline	Drd2-MSN	0.74817
GSE137763	GSM4086845_CCGGTGACATGTCTAG.1	saline	Pvalb	0.466759
GSE137763	GSM4086845_CCGGTGATCTGTACAG.1	saline	Grm8-MSN	0.555511
GSE137763	GSM4086845_CCGTTCAGTAACGCGA.1	saline	ambiguous	0.514269
GSE137763	GSM4086845_CCGTTCATCTCTCTAA.1	saline	Grm8-MSN	0.534738
GSE137763	GSM4086845_CCTAACCGTACCGCGT.1	saline	Grm8-MSN	0.677463
GSE137763	GSM4086845_CCTAAGATCTCCAAGA.1	saline	Drd1-MSN	0.460425
GSE137763	GSM4086845_CCTCAACGTTTGTGGT.1	saline	Grm8-MSN	0.487723
GSE137763	GSM4086845_CCTCAGTAGATCCGAG.1	saline	Drd1-MSN	0.500883
GSE137763	GSM4086845_CCTCATGCATCGTGCG.1	saline	Drd1-MSN	0.558381
GSE137763	GSM4086845_CCTCTAGTCCACACCT.1	saline	Drd1-MSN	0.452217
GSE137763	GSM4086845_CCTGTTGCAACTTCTT.1	saline	Drd1-MSN	0.649606
GSE137763	GSM4086845_CCTGTTGCAATTAGGA.1	saline	Drd1-MSN	0.771668
GSE137763	GSM4086845_CCTGTTGCATATCTCT.1	saline	Drd1-MSN	0.504649
GSE137763	GSM4086845_CCTGTTGGTGATCATC.1	saline	Drd2-MSN	0.511223
GSE137763	GSM4086845_CCTGTTGGTTTGAAAG.1	saline	Drd1-MSN	0.51267
GSE137763	GSM4086845_CCTTCAGAGAAATTGC.1	saline	Pvalb	0.483744
GSE137763	GSM4086845_CCTTCAGGTTTGTGGT.1	saline	Drd3-MSN	0.56464
GSE137763	GSM4086845_CCTTGTGTCGGTCACG.1	saline	Drd2-MSN	0.432164
GSE137763	GSM4086845_CCTTTGGGTGCTTCAA.1	saline	Drd2-MSN	0.530743
GSE137763	GSM4086845_CGAAGGACATGTTTGG.1	saline	Drd2-MSN	0.441592
GSE137763	GSM4086845_CGAAGTTAGCGGGTAT.1	saline	ambiguous	0.538356
GSE137763	GSM4086845_CGAATTGAGTAGGAAG.1	saline	Grm8-MSN	0.463292
GSE137763	GSM4086845_CGAATTGTCGTCAGAT.1	saline	ambiguous	0.483244
GSE137763	GSM4086845_CGACAGCAGGTAAAGG.1	saline	Drd1-MSN	0.502451
GSE137763	GSM4086845_CGAGAAGCAGGTTCGC.1	saline	Grm8-MSN	0.42439
GSE137763	GSM4086845_CGAGGAAAGAGTGGCT.1	saline	Drd2-MSN	0.533539
GSE137763	GSM4086845_CGAGGAACATCCTATT.1	saline	Drd1-MSN	0.46023
GSE137763	GSM4086845_CGAGGCTCAAACTCGT.1	saline	ambiguous	0.491904
GSE137763	GSM4086845_CGAGGCTCAGAGTAAT.1	saline	Drd1-MSN	0.525133
GSE137763	GSM4086845_CGAGTGCAGATACATG.1	saline	Sst	0.498269
GSE137763	GSM4086845_CGAGTGCAGTTCGCAT.1	saline	Drd1-MSN	0.515927
GSE137763	GSM4086845_CGATGCGAGACCAACG.1	saline	ambiguous	0.511913
GSE137763	GSM4086845_CGATGCGCAAGATGGC.1	saline	ambiguous	0.528726
GSE137763	GSM4086845_CGATGGCCAACAACAA.1	saline	Grm8-MSN	0.540536
GSE137763	GSM4086845_CGATGGCCAGCAGACA.1	saline	ambiguous	0.454219
GSE137763	GSM4086845_CGCATAACATATACCG.1	saline	Drd1-MSN	0.602051
GSE137763	GSM4086845_CGCCAGATCGGAGTGA.1	saline	Grm8-MSN	0.425892
GSE137763	GSM4086845_CGCCATTTCGGAGTAG.1	saline	ambiguous	0.465034
GSE137763	GSM4086845_CGGAACCCATCCTGTC.1	saline	Drd1-MSN	0.722752
GSE137763	GSM4086845_CGGAACCGTCGATGCC.1	saline	ambiguous	0.509191
GSE137763	GSM4086845_CGGACACTCCAGCAAT.1	saline	Drd1-MSN	0.451244
GSE137763	GSM4086845_CGGAGAATCGGAAACG.1	saline	ambiguous	0.540226
GSE137763	GSM4086845_CGGAGAATCTTAAGGC.1	saline	Drd2-MSN	0.476494
GSE137763	GSM4086845_CGGGACTTCGGCTCTT.1	saline	Drd1-MSN	0.500542
GSE137763	GSM4086845_CGGGCATAGACTCTAC.1	saline	Drd2-MSN	0.519381
GSE137763	GSM4086845_CGGGCATTCAGCGCGT.1	saline	Drd2-MSN	0.5506
GSE137763	GSM4086845_CGGGCATTCGAGTGGA.1	saline	Grm8-MSN	0.529552
GSE137763	GSM4086845_CGGGCATTCTCGTGAA.1	saline	ambiguous	0.535571
GSE137763	GSM4086845_CGGGTCAAGGTTGTTC.1	saline	Drd1-MSN	0.60527
GSE137763	GSM4086845_CGTAAGTTCCAACCGG.1	saline	Drd2-MSN	0.504829
GSE137763	GSM4086845_CGTAGTAAGGTCGTCC.1	saline	Sst	0.504695
GSE137763	GSM4086845_CGTAGTACACCTGAAT.1	saline	Drd1-MSN	0.498882
GSE137763	GSM4086845_CGTAGTATCGTGCGAC.1	saline	ambiguous	0.489527
GSE137763	GSM4086845_CGTCAAACACGGTGTC.1	saline	ambiguous	0.479034
GSE137763	GSM4086845_CGTCAAAGTACTCCCT.1	saline	Drd1-MSN	0.456612
GSE137763	GSM4086845_CGTCAAAGTTGAAGTA.1	saline	Drd3-MSN	0.533582
GSE137763	GSM4086845_CGTCCATAGGGAGTGG.1	saline	Drd1-MSN	0.493606
GSE137763	GSM4086845_CGTCCATCACTTCTCG.1	saline	Drd2-MSN	0.943393
GSE137763	GSM4086845_CGTCCATTCTGTTCAT.1	saline	Drd1-MSN	0.48074
GSE137763	GSM4086845_CGTGCTTAGACATATG.1	saline	Pvalb	0.591069
GSE137763	GSM4086845_CGTGCTTCATGCCGGT.1	saline	Drd2-MSN	0.497873
GSE137763	GSM4086845_CGTGTCTGTCATAAAG.1	saline	Grm8-MSN	0.535888
GSE137763	GSM4086845_CGTGTCTTCGTCACCT.1	saline	Grm8-MSN	0.437377
GSE137763	GSM4086845_CGTTAGACACCAGCCA.1	saline	Drd1-MSN	0.477773
GSE137763	GSM4086845_CGTTAGAGTCGTTATG.1	saline	Drd1-MSN	0.51015
GSE137763	GSM4086845_CGTTCTGCAAACTCGT.1	saline	Drd1-MSN	0.479519
GSE137763	GSM4086845_CGTTCTGTCTCTGAGA.1	saline	Drd1-MSN	0.956926
GSE137763	GSM4086845_CGTTGGGGTGGAGAAA.1	saline	Drd1-MSN	0.42264
GSE137763	GSM4086845_CGTTGGGTCCAGGACC.1	saline	Drd1-MSN	0.521659
GSE137763	GSM4086845_CTAACTTAGAAACCAT.1	saline	Drd1-MSN	0.55486
GSE137763	GSM4086845_CTAAGTGAGCTTGTTG.1	saline	Grm8-MSN	0.422633
GSE137763	GSM4086845_CTAAGTGAGTTCTCTT.1	saline	Drd1-MSN	0.44126
GSE137763	GSM4086845_CTACAGACAGGGTCTC.1	saline	Drd1-MSN	0.48745
GSE137763	GSM4086845_CTACAGATCGTTCATT.1	saline	Drd1-MSN	0.518322
GSE137763	GSM4086845_CTACATTCAAGGGTCA.1	saline	Drd2-MSN	0.502471
GSE137763	GSM4086845_CTACCCAGTTCGGCCA.1	saline	Drd2-MSN	0.557795
GSE137763	GSM4086845_CTACCTGCAGCCTACG.1	saline	Drd1-MSN	0.49123
GSE137763	GSM4086845_CTACTATGTACTGGGA.1	saline	Drd2-MSN	0.536156
GSE137763	GSM4086845_CTAGGTACAAGTGGAC.1	saline	Drd2-MSN	0.513941
GSE137763	GSM4086845_CTAGGTACAGGTTCGC.1	saline	Grm8-MSN	0.526078
GSE137763	GSM4086845_CTAGGTATCACTGGTA.1	saline	Drd1-MSN	0.453518
GSE137763	GSM4086845_CTATAGGGTCTAGTGT.1	saline	Grm8-MSN	0.498012
GSE137763	GSM4086845_CTATCCGAGTCACTGT.1	saline	Drd1-MSN	0.428679
GSE137763	GSM4086845_CTATCTAGTCTAATCG.1	saline	Drd2-MSN	0.503649
GSE137763	GSM4086845_CTCAACCTCTGTGTGA.1	saline	Drd1-MSN	0.579335
GSE137763	GSM4086845_CTCACTGGTTTCGTAG.1	saline	Drd2-MSN	0.477999
GSE137763	GSM4086845_CTCAGTCGTAGCGTAG.1	saline	Drd2-MSN	0.770256
GSE137763	GSM4086845_CTCAGTCGTTCGTTCC.1	saline	ambiguous	0.512793
GSE137763	GSM4086845_CTCATCGCAGTCAACT.1	saline	ambiguous	0.530226
GSE137763	GSM4086845_CTCATGCAGTCCTACA.1	saline	Grm8-MSN	0.469142
GSE137763	GSM4086845_CTCATGCGTAGAGATT.1	saline	Drd2-MSN	0.459358
GSE137763	GSM4086845_CTCATTATCCTTATGT.1	saline	Grm8-MSN	0.542801
GSE137763	GSM4086845_CTCCAACGTCGGATTT.1	saline	ambiguous	0.467148
GSE137763	GSM4086845_CTCCACATCCGAAATC.1	saline	Drd1-MSN	0.533906
GSE137763	GSM4086845_CTCCATGCATTGCCGG.1	saline	Drd1-MSN	0.515767
GSE137763	GSM4086845_CTCCCAAAGGTTCCAT.1	saline	Drd1-MSN	0.47899
GSE137763	GSM4086845_CTCCCAAGTTTCCATT.1	saline	Drd2-MSN	0.474651
GSE137763	GSM4086845_CTCCCTCTCAACGCTA.1	saline	Drd1-MSN	0.464317
GSE137763	GSM4086845_CTCCTCCGTCCCTGTT.1	saline	Grm8-MSN	0.498263
GSE137763	GSM4086845_CTCTCAGGTGGATGAC.1	saline	Drd2-MSN	0.449042
GSE137763	GSM4086845_CTCTCGAAGTACCATC.1	saline	Grm8-MSN	0.494697
GSE137763	GSM4086845_CTCTCGATCAAACTGC.1	saline	Drd2-MSN	0.567876
GSE137763	GSM4086845_CTGAATGTCAGCTCTC.1	saline	Drd2-MSN	0.556929
GSE137763	GSM4086845_CTGAGCGCAACCGGAA.1	saline	Drd2-MSN	0.5737
GSE137763	GSM4086845_CTGATCCAGGACGCTA.1	saline	Drd1-MSN	0.562541
GSE137763	GSM4086845_CTGCCTAAGCACCAGA.1	saline	Drd2-MSN	0.484657
GSE137763	GSM4086845_CTGCCTATCCATCGTC.1	saline	Drd2-MSN	0.485714
GSE137763	GSM4086845_CTGCTCAGTCAGTCTA.1	saline	Drd2-MSN	0.474696
GSE137763	GSM4086845_CTGCTCATCTTCGACC.1	saline	Drd2-MSN	0.599841
GSE137763	GSM4086845_CTGGCAGCAGCGACCT.1	saline	Drd1-MSN	0.474657
GSE137763	GSM4086845_CTGGCAGCATGAGATA.1	saline	Drd2-MSN	0.451241
GSE137763	GSM4086845_CTGGCAGGTGGACTAG.1	saline	ambiguous	0.558378
GSE137763	GSM4086845_CTGGCAGGTTCTCACC.1	saline	Drd2-MSN	0.450185
GSE137763	GSM4086845_CTGGCAGTCGCCCAGA.1	saline	Grm8-MSN	0.488705
GSE137763	GSM4086845_CTGGTCTAGGCTAAAT.1	saline	Drd1-MSN	0.47309
GSE137763	GSM4086845_CTGGTCTCACAACGAG.1	saline	ambiguous	0.847841
GSE137763	GSM4086845_CTGGTCTTCAAGGTGG.1	saline	Pvalb	0.559036
GSE137763	GSM4086845_CTGGTCTTCTGGGTCG.1	saline	Drd2-MSN	0.551949
GSE137763	GSM4086845_CTGTACCCACAAATAG.1	saline	Grm8-MSN	0.483392
GSE137763	GSM4086845_CTGTAGACACGATAGG.1	saline	Drd1-MSN	0.763524
GSE137763	GSM4086845_CTGTAGATCGCTTAAG.1	saline	Grm8-MSN	0.471199
GSE137763	GSM4086845_CTGTATTCACTGTTCC.1	saline	ambiguous	0.505354
GSE137763	GSM4086845_CTTAGGACAGCATCTA.1	saline	Drd1-MSN	0.495701
GSE137763	GSM4086845_CTTAGGAGTACAGCGA.1	saline	Pvalb	0.500459
GSE137763	GSM4086845_CTTCCTTGTCTACTGA.1	saline	Drd2-MSN	0.537706
GSE137763	GSM4086845_CTTCTCTAGGCGAACT.1	saline	ambiguous	0.519676
GSE137763	GSM4086845_CTTCTCTAGTGAATAC.1	saline	Drd1-MSN	0.508073
GSE137763	GSM4086845_CTTCTCTCACGTTGGC.1	saline	ambiguous	0.547904
GSE137763	GSM4086845_CTTCTCTCATCATCCC.1	saline	Drd2-MSN	0.471003
GSE137763	GSM4086845_CTTGATTCACTCCCTA.1	saline	Drd1-MSN	0.524923
GSE137763	GSM4086845_CTTTCAACATTCAGGT.1	saline	ambiguous	0.624101
GSE137763	GSM4086845_CTTTCGGGTTGTCATG.1	saline	Drd2-MSN	0.505933
GSE137763	GSM4086845_GAAACCTAGAGCCGAT.1	saline	Drd2-MSN	0.50607
GSE137763	GSM4086845_GAAACCTCACGGCCAT.1	saline	Drd1-MSN	0.598346
GSE137763	GSM4086845_GAAACCTCACTAGGTT.1	saline	Drd2-MSN	0.562239
GSE137763	GSM4086845_GAACGTTCAGTAGAAT.1	saline	Drd1-MSN	0.507186
GSE137763	GSM4086845_GAACGTTTCGATACAC.1	saline	ambiguous	0.443809
GSE137763	GSM4086845_GAAGAATAGGGATCAC.1	saline	Pvalb	0.589232
GSE137763	GSM4086845_GAAGAATTCACGGACC.1	saline	Pvalb	0.522877
GSE137763	GSM4086845_GAAGCGACATCCGAGC.1	saline	Drd1-MSN	0.487649
GSE137763	GSM4086845_GAAGCGAGTCACATTG.1	saline	Drd1-MSN	0.591409
GSE137763	GSM4086845_GAAGCGATCGTGAGAG.1	saline	Drd2-MSN	0.845526
GSE137763	GSM4086845_GAAGGACCAATTAGGA.1	saline	Pvalb	0.495722
GSE137763	GSM4086845_GAAGGACCAGGCCTGT.1	saline	Drd1-MSN	0.502653
GSE137763	GSM4086845_GAAGGGTAGGGCGAAG.1	saline	Drd1-MSN	0.413339
GSE137763	GSM4086845_GAAGGGTCAGTCACGC.1	saline	Drd1-MSN	0.602765
GSE137763	GSM4086845_GAAGTAACACCAGCTG.1	saline	Drd2-MSN	0.437404
GSE137763	GSM4086845_GAAGTAATCTATCGTT.1	saline	Drd1-MSN	0.435238
GSE137763	GSM4086845_GAATAGACATGGCCCA.1	saline	ambiguous	0.523099
GSE137763	GSM4086845_GAATAGAGTAGCTTAC.1	saline	Drd1-MSN	0.504918
GSE137763	GSM4086845_GAATAGAGTTTCCCAC.1	saline	ambiguous	0.547346
GSE137763	GSM4086845_GAATAGATCACCACAA.1	saline	Grm8-MSN	0.477472
GSE137763	GSM4086845_GAATCGTAGGATCATA.1	saline	Pvalb	0.544652
GSE137763	GSM4086845_GACCAATCACAGGATG.1	saline	Drd2-MSN	0.664984
GSE137763	GSM4086845_GACCCAGTCATAGACC.1	saline	Drd2-MSN	0.472763
GSE137763	GSM4086845_GACCCAGTCGGTAACT.1	saline	Sst	0.497068
GSE137763	GSM4086845_GACCGTGAGTGTCATC.1	saline	ambiguous	0.47373
GSE137763	GSM4086845_GACCGTGCATGTGCCG.1	saline	ambiguous	0.499595
GSE137763	GSM4086845_GACCGTGTCGTCTAAG.1	saline	Drd2-MSN	0.549895
GSE137763	GSM4086845_GACCTTCGTGCAAGAC.1	saline	Grm8-MSN	0.506555
GSE137763	GSM4086845_GACGTTACAAACCACT.1	saline	Drd1-MSN	0.49558
GSE137763	GSM4086845_GACTATGCAGAAATTG.1	saline	Drd1-MSN	0.454452
GSE137763	GSM4086845_GACTATGGTTGCCGAC.1	saline	ambiguous	0.454309
GSE137763	GSM4086845_GACTCAAGTAGCTTAC.1	saline	Grm8-MSN	0.476419
GSE137763	GSM4086845_GACTCTCCAGCATACT.1	saline	Sst	0.516994
GSE137763	GSM4086845_GACTCTCGTGATGAAT.1	saline	Pvalb	0.584711
GSE137763	GSM4086845_GAGACTTAGACAACTA.1	saline	Drd2-MSN	0.543276
GSE137763	GSM4086845_GAGACTTGTCCCTCAT.1	saline	Drd1-MSN	0.475891
GSE137763	GSM4086845_GAGAGGTGTAGAATAC.1	saline	Drd1-MSN	0.796652
GSE137763	GSM4086845_GAGCCTGGTCCTTAAG.1	saline	Drd1-MSN	0.670788
GSE137763	GSM4086845_GAGGCAATCATTCGTT.1	saline	Sst	0.489403
GSE137763	GSM4086845_GAGGCCTTCCAAAGGG.1	saline	Drd1-MSN	0.497168
GSE137763	GSM4086845_GAGGGATAGGAGGGTG.1	saline	Drd2-MSN	0.464732
GSE137763	GSM4086845_GAGGGATCAGTCAACT.1	saline	Drd1-MSN	0.746782
GSE137763	GSM4086845_GAGTCTACAGTCTACA.1	saline	Drd2-MSN	0.434894
GSE137763	GSM4086845_GAGTCTAGTAGAGACC.1	saline	Drd1-MSN	0.365248
GSE137763	GSM4086845_GAGTCTATCTCTGCTG.1	saline	Drd2-MSN	0.517401
GSE137763	GSM4086845_GAGTTTGCAATGGCAG.1	saline	Pvalb	0.560267
GSE137763	GSM4086845_GATCACAAGTAACCTC.1	saline	Drd2-MSN	0.510878
GSE137763	GSM4086845_GATCACAGTAACATAG.1	saline	Drd2-MSN	0.444669
GSE137763	GSM4086845_GATCACAGTCCACATA.1	saline	Drd2-MSN	0.519658
GSE137763	GSM4086845_GATCACATCGTAGTGT.1	saline	Drd1-MSN	0.532345
GSE137763	GSM4086845_GATCATGCAGGACATG.1	saline	Drd1-MSN	0.500024
GSE137763	GSM4086845_GATCCCTCATGTGGTT.1	saline	Grm8-MSN	0.411256
GSE137763	GSM4086845_GATCGTATCCACTTTA.1	saline	Drd2-MSN	0.475557
GSE137763	GSM4086845_GATGACTCACCCGTAG.1	saline	ambiguous	0.519729
GSE137763	GSM4086845_GATGACTCAGACAATA.1	saline	Drd1-MSN	0.400086
GSE137763	GSM4086845_GATGAGGGTGGCAGAT.1	saline	Drd1-MSN	0.463063
GSE137763	GSM4086845_GATGAGGGTGGGTATG.1	saline	Grm8-MSN	0.521388
GSE137763	GSM4086845_GATGCTAAGCCACCGT.1	saline	Drd2-MSN	0.51307
GSE137763	GSM4086845_GATGCTACAAGCAATA.1	saline	Drd1-MSN	0.395481
GSE137763	GSM4086845_GATGGAGAGACTCATC.1	saline	Drd1-MSN	0.466221
GSE137763	GSM4086845_GATGGAGAGAGAGGTA.1	saline	Drd2-MSN	0.585825
GSE137763	GSM4086845_GATGTTGCATGAAGGC.1	saline	ambiguous	0.457768
GSE137763	GSM4086845_GATTCTTAGGAGAGGC.1	saline	Drd2-MSN	0.564297
GSE137763	GSM4086845_GATTGGTAGATGCAGC.1	saline	ambiguous	0.448215
GSE137763	GSM4086845_GATTGGTGTGTTGCCG.1	saline	ambiguous	0.514066
GSE137763	GSM4086845_GATTTCTCATGCCGCA.1	saline	Grm8-MSN	0.474137
GSE137763	GSM4086845_GCAACCGTCAGTCTTT.1	saline	Drd1-MSN	0.518448
GSE137763	GSM4086845_GCAACCGTCCGCACGA.1	saline	Drd1-MSN	0.565283
GSE137763	GSM4086845_GCACGGTGTGGAGAAA.1	saline	Drd2-MSN	0.502822
GSE137763	GSM4086845_GCAGCCACATTAAAGG.1	saline	Grm8-MSN	0.512122
GSE137763	GSM4086845_GCAGCTGAGTAACGTA.1	saline	ambiguous	0.613209
GSE137763	GSM4086845_GCAGGCTTCTGCTCTG.1	saline	ambiguous	0.430992
GSE137763	GSM4086845_GCAGTTATCTTCACGC.1	saline	Drd2-MSN	0.581825
GSE137763	GSM4086845_GCATCTCTCTTACACT.1	saline	Sst	0.473723
GSE137763	GSM4086845_GCCAACGCACGCCACA.1	saline	ambiguous	0.582892
GSE137763	GSM4086845_GCCAGCAAGGTTCAGG.1	saline	Grm8-MSN	0.404505
GSE137763	GSM4086845_GCCAGCACACTTACAG.1	saline	Grm8-MSN	0.468302
GSE137763	GSM4086845_GCCAGGTCAGACGATG.1	saline	Drd2-MSN	0.450974
GSE137763	GSM4086845_GCCATGGAGTTTGTCG.1	saline	Drd2-MSN	0.428182
GSE137763	GSM4086845_GCCATTCCAAGAGTAT.1	saline	Drd1-MSN	0.49905
GSE137763	GSM4086845_GCCATTCCACTAGTAC.1	saline	Drd1-MSN	0.416267
GSE137763	GSM4086845_GCCGATGCACATTGTG.1	saline	Drd2-MSN	0.557632
GSE137763	GSM4086845_GCCGATGTCTTTGCAT.1	saline	Grm8-MSN	0.481442
GSE137763	GSM4086845_GCGAGAAGTTTCGATG.1	saline	Drd2-MSN	0.454708
GSE137763	GSM4086845_GCGAGAATCCGTACGG.1	saline	Drd2-MSN	0.946383
GSE137763	GSM4086845_GCGATCGAGTGAGGCT.1	saline	Drd1-MSN	0.600037
GSE137763	GSM4086845_GCGATCGCAGGTAGTG.1	saline	Pvalb	0.527268
GSE137763	GSM4086845_GCGGAAAAGTCACGCC.1	saline	Grm8-MSN	0.494751
GSE137763	GSM4086845_GCGGATCCATGGAATA.1	saline	Drd1-MSN	0.480803
GSE137763	GSM4086845_GCGTGCATCGCGATCG.1	saline	Drd1-MSN	0.494312
GSE137763	GSM4086845_GCTACAACACTCCCTA.1	saline	ambiguous	0.479179
GSE137763	GSM4086845_GCTACAACAGGCCTGT.1	saline	Drd1-MSN	0.519523
GSE137763	GSM4086845_GCTACCTGTCTTGCTC.1	saline	ambiguous	0.448349
GSE137763	GSM4086845_GCTCAAAGTGATTGGG.1	saline	Drd2-MSN	0.483214
GSE137763	GSM4086845_GCTGCAGTCATTGGTG.1	saline	Grm8-MSN	0.452935
GSE137763	GSM4086845_GCTGGGTGTCGAATGG.1	saline	Drd2-MSN	0.840495
GSE137763	GSM4086845_GCTTCACTCGTAGTGT.1	saline	Drd1-MSN	0.511199
GSE137763	GSM4086845_GCTTGGGCATACATCG.1	saline	Drd1-MSN	0.478647
GSE137763	GSM4086845_GCTTGGGGTTAGTTCG.1	saline	Drd3-MSN	0.52389
GSE137763	GSM4086845_GCTTTCGCATGTGCCG.1	saline	ambiguous	0.48
GSE137763	GSM4086845_GGAATCTAGCCTGTCG.1	saline	Pvalb	0.659523
GSE137763	GSM4086845_GGAATCTCAGGCCTGT.1	saline	Grm8-MSN	0.394449
GSE137763	GSM4086845_GGAGATGAGCATGAAT.1	saline	ambiguous	0.451817
GSE137763	GSM4086845_GGAGATGTCGCGTGCA.1	saline	Drd2-MSN	0.542149
GSE137763	GSM4086845_GGAGCAACAACTGATC.1	saline	Sst	0.553933
GSE137763	GSM4086845_GGAGGTACACTAACGT.1	saline	ambiguous	0.453757
GSE137763	GSM4086845_GGATCTAAGGGTTAGC.1	saline	Grm8-MSN	0.524668
GSE137763	GSM4086845_GGATCTACACCAGCTG.1	saline	Drd1-MSN	0.534893
GSE137763	GSM4086845_GGATGTTCATTAGGCT.1	saline	Drd2-MSN	0.532316
GSE137763	GSM4086845_GGCGTCAAGCTTCATG.1	saline	Drd1-MSN	0.579022
GSE137763	GSM4086845_GGCTGTGGTAGTCTTG.1	saline	Drd1-MSN	0.489264
GSE137763	GSM4086845_GGCTTTCTCAAATGCC.1	saline	Drd2-MSN	0.495482
GSE137763	GSM4086845_GGGAAGTAGTCTTCGA.1	saline	Sst	0.448197
GSE137763	GSM4086845_GGGACAATCAGTCAGT.1	saline	Drd1-MSN	0.525238
GSE137763	GSM4086845_GGGACCTAGATCACTC.1	saline	Drd1-MSN	0.485315
GSE137763	GSM4086845_GGGATCCGTCCGTACG.1	saline	ambiguous	0.384702
GSE137763	GSM4086845_GGGCCATCAAGGAGTC.1	saline	Drd1-MSN	0.471485
GSE137763	GSM4086845_GGGCCATGTATTCCGA.1	saline	Pvalb	0.496909
GSE137763	GSM4086845_GGGCGTTGTTATTCTC.1	saline	Drd1-MSN	0.574767
GSE137763	GSM4086845_GGGCTACAGTCACGAG.1	saline	Drd1-MSN	0.468446
GSE137763	GSM4086845_GGGCTACCAAGGCCTC.1	saline	Drd1-MSN	0.466196
GSE137763	GSM4086845_GGGCTACTCGCACGAC.1	saline	Drd2-MSN	0.5095
GSE137763	GSM4086845_GGGTAGAAGCAACAAT.1	saline	Drd2-MSN	0.460635
GSE137763	GSM4086845_GGGTATTTCCCTCGTA.1	saline	Drd2-MSN	0.545058
GSE137763	GSM4086845_GGGTCACCAGACACCC.1	saline	ambiguous	0.507771
GSE137763	GSM4086845_GGTAACTAGCCAACCC.1	saline	ambiguous	0.486629
GSE137763	GSM4086845_GGTAACTGTGGCTACC.1	saline	Drd1-MSN	0.47726
GSE137763	GSM4086845_GGTAATCTCGGTCTAA.1	saline	ambiguous	0.48992
GSE137763	GSM4086845_GGTAGAGAGTTGAAAC.1	saline	Drd2-MSN	0.723394
GSE137763	GSM4086845_GGTAGAGTCGTAATGC.1	saline	ambiguous	0.52186
GSE137763	GSM4086845_GGTCACGGTCAGTCTA.1	saline	Drd1-MSN	0.466934
GSE137763	GSM4086845_GGTCTGGAGAGGATCC.1	saline	Drd1-MSN	0.577388
GSE137763	GSM4086845_GGTGATTAGTCCTGCG.1	saline	Drd2-MSN	0.464194
GSE137763	GSM4086845_GGTGGCTCAGTTGGTT.1	saline	Drd1-MSN	0.525131
GSE137763	GSM4086845_GGTGGCTTCAATCAGC.1	saline	Drd1-MSN	0.467635
GSE137763	GSM4086845_GGTGTTAGTCGTACTA.1	saline	Pvalb	0.576304
GSE137763	GSM4086845_GGTTAACCACCTTCGT.1	saline	Drd2-MSN	0.651328
GSE137763	GSM4086845_GGTTAACGTGTAAATG.1	saline	Drd2-MSN	0.502788
GSE137763	GSM4086845_GGTTAACGTTGTCAGT.1	saline	Grm8-MSN	0.673282
GSE137763	GSM4086845_GGTTAACGTTTACACG.1	saline	Drd1-MSN	0.451982
GSE137763	GSM4086845_GGTTCTCTCTGAGTCA.1	saline	Drd1-MSN	0.489183
GSE137763	GSM4086845_GGTTGTATCGAGAATA.1	saline	Drd2-MSN	0.46202
GSE137763	GSM4086845_GTAACACGTGAGGATC.1	saline	Drd1-MSN	0.463864
GSE137763	GSM4086845_GTACAACGTCAATCTG.1	saline	Drd2-MSN	0.58389
GSE137763	GSM4086845_GTACAGTCACGTTGGC.1	saline	Drd1-MSN	0.459673
GSE137763	GSM4086845_GTACAGTGTCCCGCAA.1	saline	Drd2-MSN	0.522523
GSE137763	GSM4086845_GTAGAAAGTTGAGGAC.1	saline	Pvalb	0.548485
GSE137763	GSM4086845_GTAGATCCAAATGCGG.1	saline	Pvalb	0.556857
GSE137763	GSM4086845_GTAGATCTCGCAAGAG.1	saline	Grm8-MSN	0.577232
GSE137763	GSM4086845_GTAGCTAAGCTGCCTG.1	saline	ambiguous	0.474381
GSE137763	GSM4086845_GTAGGAGTCCCAAGTA.1	saline	Drd1-MSN	0.569744
GSE137763	GSM4086845_GTAGGAGTCCTATGGA.1	saline	Pvalb	0.579711
GSE137763	GSM4086845_GTAGTACGTGTATTCG.1	saline	Drd2-MSN	0.453398
GSE137763	GSM4086845_GTAGTACTCGGAAGGT.1	saline	Pvalb	0.583648
GSE137763	GSM4086845_GTATTTCAGCACTCCG.1	saline	ambiguous	0.427311
GSE137763	GSM4086845_GTATTTCCAGATACTC.1	saline	ambiguous	0.414463
GSE137763	GSM4086845_GTATTTCTCCCTAGGG.1	saline	Drd2-MSN	0.487472
GSE137763	GSM4086845_GTCAAACTCCCGATCT.1	saline	Drd1-MSN	0.609435
GSE137763	GSM4086845_GTCAAACTCGCGTAGC.1	saline	Drd2-MSN	0.525297
GSE137763	GSM4086845_GTCAAGTGTGCTCGTG.1	saline	Pvalb	0.490545
GSE137763	GSM4086845_GTCACGGTCTATTTCG.1	saline	Drd1-MSN	0.505982
GSE137763	GSM4086845_GTCACTCCACGACTAT.1	saline	Drd2-MSN	0.530978
GSE137763	GSM4086845_GTCATTTGTGAGAACC.1	saline	Sst	0.418233
GSE137763	GSM4086845_GTCCACTCAGAGGGTT.1	saline	Drd2-MSN	0.461792
GSE137763	GSM4086845_GTCCCATTCTCCAATT.1	saline	Grm8-MSN	0.488719
GSE137763	GSM4086845_GTCCTCAAGAAGGGAT.1	saline	ambiguous	0.627765
GSE137763	GSM4086845_GTCGAATAGCCTAGGA.1	saline	ambiguous	0.492507
GSE137763	GSM4086845_GTCGAATTCCCAACTC.1	saline	Drd2-MSN	0.602824
GSE137763	GSM4086845_GTCGCGAGTACGATGG.1	saline	Drd1-MSN	0.509987
GSE137763	GSM4086845_GTCGCGATCGCTATTT.1	saline	Drd2-MSN	0.442546
GSE137763	GSM4086845_GTCGTAAGTATGTCCA.1	saline	Drd1-MSN	0.548651
GSE137763	GSM4086845_GTCGTTCAGGAACGCT.1	saline	Grm8-MSN	0.494706
GSE137763	GSM4086845_GTCTACCAGTCACACT.1	saline	ambiguous	0.457239
GSE137763	GSM4086845_GTCTACCCAAATTAGG.1	saline	Drd2-MSN	0.51839
GSE137763	GSM4086845_GTCTACCTCAGACATC.1	saline	ambiguous	0.535821
GSE137763	GSM4086845_GTCTACCTCTATGCCC.1	saline	Drd2-MSN	0.537951
GSE137763	GSM4086845_GTCTAGACATTCCTAT.1	saline	Drd2-MSN	0.505435
GSE137763	GSM4086845_GTCTAGATCGGACCAC.1	saline	Drd2-MSN	0.51196
GSE137763	GSM4086845_GTCTGTCCACTGTTCC.1	saline	Grm8-MSN	0.501051
GSE137763	GSM4086845_GTCTGTCGTATAGGGC.1	saline	ambiguous	0.501436
GSE137763	GSM4086845_GTCTTTAAGACCATAA.1	saline	Drd2-MSN	0.48854
GSE137763	GSM4086845_GTGAGCCGTTCCTAGA.1	saline	Drd2-MSN	0.530628
GSE137763	GSM4086845_GTGCACGAGACCACGA.1	saline	Drd1-MSN	0.537719
GSE137763	GSM4086845_GTGCGTGCACGCGTCA.1	saline	Drd1-MSN	0.496251
GSE137763	GSM4086845_GTGCGTGTCGCAGTTA.1	saline	ambiguous	0.456459
GSE137763	GSM4086845_GTGGAAGAGTCTCTGA.1	saline	Pvalb	0.498485
GSE137763	GSM4086845_GTGGAAGTCGCTCATC.1	saline	Grm8-MSN	0.542197
GSE137763	GSM4086845_GTGGCGTTCACGGACC.1	saline	ambiguous	0.477268
GSE137763	GSM4086845_GTGGCGTTCCGTATAG.1	saline	Drd2-MSN	0.557818
GSE137763	GSM4086845_GTGGGAAAGCTGGTGA.1	saline	Drd2-MSN	0.944421
GSE137763	GSM4086845_GTGGTTAGTTTACACG.1	saline	Drd1-MSN	0.522837
GSE137763	GSM4086845_GTGGTTATCGGAGATG.1	saline	ambiguous	0.512832
GSE137763	GSM4086845_GTGTCCTTCTGCATAG.1	saline	Drd2-MSN	0.474911
GSE137763	GSM4086845_GTGTGATCAAAGTATG.1	saline	ambiguous	0.46919
GSE137763	GSM4086845_GTGTGATCATAGGCGA.1	saline	Drd1-MSN	0.454177
GSE137763	GSM4086845_GTGTGGCCACCATAAC.1	saline	Grm8-MSN	0.515133
GSE137763	GSM4086845_GTGTTAGCACAAGGTG.1	saline	Drd2-MSN	0.604185
GSE137763	GSM4086845_GTGTTAGTCAGGTAAA.1	saline	Grm8-MSN	0.466645
GSE137763	GSM4086845_GTTACAGGTAATACCC.1	saline	ambiguous	0.46851
GSE137763	GSM4086845_GTTACAGTCATCGCTC.1	saline	ambiguous	0.455621
GSE137763	GSM4086845_GTTACCCGTTCGTGCG.1	saline	Drd1-MSN	0.501457
GSE137763	GSM4086845_GTTAGACAGCGTCAAG.1	saline	ambiguous	0.543444
GSE137763	GSM4086845_GTTAGACCAACTTCTT.1	saline	Drd1-MSN	0.665555
GSE137763	GSM4086845_GTTAGTGTCGCTGCGA.1	saline	Drd1-MSN	0.45977
GSE137763	GSM4086845_GTTCCGTCAGCACACC.1	saline	Drd1-MSN	0.415809
GSE137763	GSM4086845_GTTCTATCACAGAAGC.1	saline	ambiguous	0.574922
GSE137763	GSM4086845_GTTGAACCAGTAGAAT.1	saline	Drd1-MSN	0.571698
GSE137763	GSM4086845_GTTGAACTCATTACCT.1	saline	Drd2-MSN	0.475496
GSE137763	GSM4086845_GTTGTAGGTATGGTTC.1	saline	Grm8-MSN	0.399874
GSE137763	GSM4086845_GTTGTAGTCGGACGTC.1	saline	Drd1-MSN	0.440566
GSE137763	GSM4086845_GTTGTCCCAATGTCAC.1	saline	Drd1-MSN	0.51005
GSE137763	GSM4086845_GTTTACTTCCTCAGGG.1	saline	Pvalb	0.548673
GSE137763	GSM4086845_GTTTGGAGTTATTCCT.1	saline	Drd2-MSN	0.517671
GSE137763	GSM4086845_TAACCAGCAATAGGGC.1	saline	Drd1-MSN	0.512096
GSE137763	GSM4086845_TAACCAGGTGACTGTT.1	saline	Grm8-MSN	0.508658
GSE137763	GSM4086845_TAACCAGTCGAGAAGC.1	saline	Drd2-MSN	0.475989
GSE137763	GSM4086845_TAACCAGTCGCCTAGG.1	saline	Drd2-MSN	0.493586
GSE137763	GSM4086845_TAACTTCTCCCAAGTA.1	saline	Grm8-MSN	0.501141
GSE137763	GSM4086845_TAACTTCTCCGTATAG.1	saline	Drd1-MSN	0.510059
GSE137763	GSM4086845_TAAGCGTTCACTACTT.1	saline	Grm8-MSN	0.542988
GSE137763	GSM4086845_TAAGTCGTCGGAAGGT.1	saline	Grm8-MSN	0.440618
GSE137763	GSM4086845_TAATCTCAGAAACCCG.1	saline	Drd2-MSN	0.543782
GSE137763	GSM4086845_TAATCTCAGAATGTTG.1	saline	Drd1-MSN	0.490592
GSE137763	GSM4086845_TACACCCCATCGCTAA.1	saline	Grm8-MSN	0.862143
GSE137763	GSM4086845_TACACCCGTGCATCTA.1	saline	Drd2-MSN	0.675017
GSE137763	GSM4086845_TACAGGTGTTGTTGCA.1	saline	Pvalb	0.525607
GSE137763	GSM4086845_TACAGGTTCAAACGTC.1	saline	Pvalb	0.515654
GSE137763	GSM4086845_TACAGGTTCGCGTAGC.1	saline	ambiguous	0.463415
GSE137763	GSM4086845_TACCCGTGTGCAATAA.1	saline	ambiguous	0.408244
GSE137763	GSM4086845_TACCGAAAGGGACAGG.1	saline	Drd1-MSN	0.491086
GSE137763	GSM4086845_TACCGAATCCTCGATC.1	saline	Drd2-MSN	0.423352
GSE137763	GSM4086845_TACCGGGAGGAGCTGT.1	saline	Drd1-MSN	0.555762
GSE137763	GSM4086845_TACCGGGAGTCGCGAA.1	saline	Grm8-MSN	0.47248
GSE137763	GSM4086845_TACCGGGGTAGGACTG.1	saline	Drd2-MSN	0.541362
GSE137763	GSM4086845_TACCTCGTCGTCTCAC.1	saline	Drd2-MSN	0.460812
GSE137763	GSM4086845_TACCTGCAGAATTCAG.1	saline	Grm8-MSN	0.472939
GSE137763	GSM4086845_TACCTGCCAGGTTCAT.1	saline	Drd2-MSN	0.519247
GSE137763	GSM4086845_TACGTCCTCCCTCGTA.1	saline	Grm8-MSN	0.406157
GSE137763	GSM4086845_TACTTACTCCAACCAA.1	saline	ambiguous	0.463699
GSE137763	GSM4086845_TACTTCAAGGCTCTAT.1	saline	Drd1-MSN	0.477042
GSE137763	GSM4086845_TACTTCACACTTGTGA.1	saline	Drd3-MSN	0.51197
GSE137763	GSM4086845_TACTTCACAGCAGTAG.1	saline	Drd1-MSN	0.43603
GSE137763	GSM4086845_TACTTCAGTGTTCCTC.1	saline	Drd2-MSN	0.55292
GSE137763	GSM4086845_TAGACCAAGCTGCCTG.1	saline	Drd1-MSN	0.513818
GSE137763	GSM4086845_TAGACTGAGAAGGATG.1	saline	Drd1-MSN	0.514045
GSE137763	GSM4086845_TAGACTGGTAGACTGG.1	saline	Pvalb	0.516705
GSE137763	GSM4086845_TAGAGTCGTAGGGTAC.1	saline	Drd1-MSN	0.47361
GSE137763	GSM4086845_TAGCACATCCGCACGA.1	saline	Drd1-MSN	0.613379
GSE137763	GSM4086845_TAGGAGGGTGCGGATA.1	saline	ambiguous	0.510995
GSE137763	GSM4086845_TAGGGTTAGACGACGT.1	saline	Drd2-MSN	0.489926
GSE137763	GSM4086845_TAGGTACGTACCGTCG.1	saline	Grm8-MSN	0.440088
GSE137763	GSM4086845_TAGTGCAAGTAGAGTT.1	saline	ambiguous	0.543446
GSE137763	GSM4086845_TATCCTACAAGTGATA.1	saline	Grm8-MSN	0.535921
GSE137763	GSM4086845_TATCCTAGTGAATAAC.1	saline	ambiguous	0.485976
GSE137763	GSM4086845_TATCCTATCTGTGCGG.1	saline	Drd1-MSN	0.516529
GSE137763	GSM4086845_TATCGCCAGTTATGGA.1	saline	Drd1-MSN	0.471066
GSE137763	GSM4086845_TATCTGTGTGATGGCA.1	saline	Drd1-MSN	0.484317
GSE137763	GSM4086845_TATCTTGCAAATCAAG.1	saline	Pvalb	0.416582
GSE137763	GSM4086845_TATTCCATCAACACCA.1	saline	Drd1-MSN	0.452626
GSE137763	GSM4086845_TATTCCATCTGCAGCG.1	saline	Drd1-MSN	0.531411
GSE137763	GSM4086845_TATTGCTGTTGTTGAC.1	saline	Sst	0.420048
GSE137763	GSM4086845_TATTGGGTCCATCTAT.1	saline	Grm8-MSN	0.791654
GSE137763	GSM4086845_TATTTCGGTACAGCGA.1	saline	Drd2-MSN	0.526357
GSE137763	GSM4086845_TATTTCGGTGTTAAAG.1	saline	Drd2-MSN	0.537818
GSE137763	GSM4086845_TCAAGCAAGATCACCT.1	saline	Grm8-MSN	0.423469
GSE137763	GSM4086845_TCAAGCACACCGGTCA.1	saline	Drd2-MSN	0.515249
GSE137763	GSM4086845_TCAAGCATCCAAGAGG.1	saline	Drd2-MSN	0.487037
GSE137763	GSM4086845_TCAAGTGCAGTTCTAG.1	saline	Grm8-MSN	0.485256
GSE137763	GSM4086845_TCAATTCCAAGGATGC.1	saline	Drd1-MSN	0.449075
GSE137763	GSM4086845_TCACACCAGGCAGGGA.1	saline	ambiguous	0.490359
GSE137763	GSM4086845_TCACACCCACTTCAGA.1	saline	ambiguous	0.460053
GSE137763	GSM4086845_TCACACCTCAATGCAC.1	saline	Drd1-MSN	0.501151
GSE137763	GSM4086845_TCACGCTAGCGTCTGC.1	saline	Drd2-MSN	0.45714
GSE137763	GSM4086845_TCACGCTTCGCCAATA.1	saline	Drd1-MSN	0.462228
GSE137763	GSM4086845_TCACGGGAGCAGAAAG.1	saline	Sst	0.387945
GSE137763	GSM4086845_TCACTATCACCCTTAC.1	saline	Pvalb	0.490512
GSE137763	GSM4086845_TCACTATGTCAAGGCA.1	saline	Pvalb	0.542573
GSE137763	GSM4086845_TCACTCGAGCTTTCTT.1	saline	Drd1-MSN	0.532962
GSE137763	GSM4086845_TCAGCAACATCTAGAC.1	saline	ambiguous	0.475461
GSE137763	GSM4086845_TCAGCAATCTTGTTAC.1	saline	ambiguous	0.628268
GSE137763	GSM4086845_TCAGGGCAGCGCCTCA.1	saline	Drd1-MSN	0.73709
GSE137763	GSM4086845_TCAGGGCCAGACAATA.1	saline	Drd1-MSN	0.526024
GSE137763	GSM4086845_TCAGTCCAGTCCCTAA.1	saline	Grm8-MSN	0.47066
GSE137763	GSM4086845_TCATATCAGGGCAAGG.1	saline	Drd1-MSN	0.724065
GSE137763	GSM4086845_TCATATCCAGTGACCC.1	saline	ambiguous	0.479406
GSE137763	GSM4086845_TCATCATCATTGGCAT.1	saline	Drd1-MSN	0.422313
GSE137763	GSM4086845_TCATCATGTGGTCCGT.1	saline	Drd2-MSN	0.458377
GSE137763	GSM4086845_TCATCATTCTACCCAC.1	saline	Grm8-MSN	0.481439
GSE137763	GSM4086845_TCATCCGCAAAGCAAT.1	saline	ambiguous	0.496747
GSE137763	GSM4086845_TCATCCGCACCACTGG.1	saline	Sst	0.469919
GSE137763	GSM4086845_TCATGAGAGGAGGCAG.1	saline	Drd2-MSN	0.480195
GSE137763	GSM4086845_TCATGAGTCGATAACC.1	saline	ambiguous	0.464425
GSE137763	GSM4086845_TCATGCCCAAGTATCC.1	saline	Drd1-MSN	0.4808
GSE137763	GSM4086845_TCATGCCTCCGTGGTG.1	saline	Drd2-MSN	0.519085
GSE137763	GSM4086845_TCATGCCTCGGTCTGG.1	saline	Drd1-MSN	0.476032
GSE137763	GSM4086845_TCATTACGTATGACAA.1	saline	Drd2-MSN	0.468744
GSE137763	GSM4086845_TCATTCAAGTAGCTCT.1	saline	ambiguous	0.54704
GSE137763	GSM4086845_TCATTTGAGCTAGAGC.1	saline	Drd1-MSN	0.681343
GSE137763	GSM4086845_TCCACCATCCATCTAT.1	saline	Drd1-MSN	0.528365
GSE137763	GSM4086845_TCCACGTCAGAGTTCT.1	saline	Drd1-MSN	0.521994
GSE137763	GSM4086845_TCCAGAACATCTGTTT.1	saline	Drd1-MSN	0.517273
GSE137763	GSM4086845_TCCCAGTGTACGTGAG.1	saline	Drd1-MSN	0.562002
GSE137763	GSM4086845_TCCCAGTTCGTTATCT.1	saline	Drd2-MSN	0.454105
GSE137763	GSM4086845_TCCGAAATCGACCATA.1	saline	Drd2-MSN	0.645922
GSE137763	GSM4086845_TCCGATCGTGCCTAAT.1	saline	ambiguous	0.474779
GSE137763	GSM4086845_TCCGGGAAGATAGCTA.1	saline	Drd1-MSN	0.407414
GSE137763	GSM4086845_TCCGGGAAGCGCCTAC.1	saline	Drd1-MSN	0.46992
GSE137763	GSM4086845_TCCGTGTTCAGCGGAA.1	saline	Drd1-MSN	0.446832
GSE137763	GSM4086845_TCCTAATTCAGTCAGT.1	saline	Drd2-MSN	0.518909
GSE137763	GSM4086845_TCCTCCCCACACGTGC.1	saline	Drd1-MSN	0.491651
GSE137763	GSM4086845_TCCTCTTAGCAAGCCA.1	saline	ambiguous	0.470845
GSE137763	GSM4086845_TCCTCTTCATGTTCAG.1	saline	ambiguous	0.425245
GSE137763	GSM4086845_TCCTTCTCAGCGAACA.1	saline	Pvalb	0.550122
GSE137763	GSM4086845_TCCTTCTCATATCTGG.1	saline	ambiguous	0.468574
GSE137763	GSM4086845_TCCTTTCAGACGAGCT.1	saline	Drd2-MSN	0.460763
GSE137763	GSM4086845_TCCTTTCCAGCACAAG.1	saline	Drd2-MSN	0.476319
GSE137763	GSM4086845_TCGAACAAGTGACCTT.1	saline	Drd1-MSN	0.866422
GSE137763	GSM4086845_TCGACGGCAACCCGCA.1	saline	Drd1-MSN	0.477594
GSE137763	GSM4086845_TCGACGGGTAGACACG.1	saline	Drd1-MSN	0.519186
GSE137763	GSM4086845_TCGACGGTCGCCTTGT.1	saline	Drd1-MSN	0.442014
GSE137763	GSM4086845_TCGATTTGTGATCATC.1	saline	ambiguous	0.420664
GSE137763	GSM4086845_TCGCAGGAGTTCAACC.1	saline	Grm8-MSN	0.478731
GSE137763	GSM4086845_TCGCTCAAGGGCTAAC.1	saline	Drd1-MSN	0.503514
GSE137763	GSM4086845_TCGGATACATCCCACT.1	saline	ambiguous	0.439546
GSE137763	GSM4086845_TCGGGACGTTTACCAG.1	saline	ambiguous	0.519168
GSE137763	GSM4086845_TCGGGCAAGTTTGTCG.1	saline	Drd1-MSN	0.475755
GSE137763	GSM4086845_TCGGGTGTCCTAGCTC.1	saline	ambiguous	0.554118
GSE137763	GSM4086845_TCGGTCTCACGTACAT.1	saline	Grm8-MSN	0.492137
GSE137763	GSM4086845_TCGTGCTGTACTCCCT.1	saline	Drd1-MSN	0.651015
GSE137763	GSM4086845_TCGTGGGGTAAGCTCT.1	saline	Drd1-MSN	0.487299
GSE137763	GSM4086845_TCTAACTAGAACTGAT.1	saline	Drd1-MSN	0.488659
GSE137763	GSM4086845_TCTAACTAGCACCGTC.1	saline	Drd2-MSN	0.519729
GSE137763	GSM4086845_TCTACATAGTATGATG.1	saline	Drd2-MSN	0.513688
GSE137763	GSM4086845_TCTACCGTCAGGACGA.1	saline	Drd2-MSN	0.457359
GSE137763	GSM4086845_TCTACCGTCGCTATTT.1	saline	Drd2-MSN	0.462291
GSE137763	GSM4086845_TCTATACGTCGCTTGG.1	saline	Pvalb	0.459185
GSE137763	GSM4086845_TCTATCATCCAGCTCT.1	saline	Drd1-MSN	0.532501
GSE137763	GSM4086845_TCTCACGTCTTGGATG.1	saline	Drd1-MSN	0.513946
GSE137763	GSM4086845_TCTCTGGGTGATCGTT.1	saline	Drd3-MSN	0.487407
GSE137763	GSM4086845_TCTGCCAAGGAATTAC.1	saline	Pvalb	0.605691
GSE137763	GSM4086845_TCTGCCACATTATGCG.1	saline	Grm8-MSN	0.509693
GSE137763	GSM4086845_TCTGCCAGTAACGGTG.1	saline	ambiguous	0.486371
GSE137763	GSM4086845_TCTGCCAGTACTAGCT.1	saline	Drd2-MSN	0.5944
GSE137763	GSM4086845_TCTGCCAGTAGGAGGG.1	saline	Grm8-MSN	0.469684
GSE137763	GSM4086845_TCTGGCTGTTTCCCAC.1	saline	Drd1-MSN	0.458011
GSE137763	GSM4086845_TCTTAGTCAACTGGTT.1	saline	Drd2-MSN	0.502984
GSE137763	GSM4086845_TCTTAGTTCACGACTA.1	saline	Drd1-MSN	0.458294
GSE137763	GSM4086845_TCTTCCTCAAGAGATT.1	saline	Drd2-MSN	0.489352
GSE137763	GSM4086845_TCTTGCGAGCTAGTTC.1	saline	Drd1-MSN	0.557523
GSE137763	GSM4086845_TCTTGCGGTAACAAGT.1	saline	Drd1-MSN	0.514473
GSE137763	GSM4086845_TGAACGTTCTGCCTCA.1	saline	Drd1-MSN	0.54306
GSE137763	GSM4086845_TGAATCGAGCTTTCCC.1	saline	Pvalb	0.513063
GSE137763	GSM4086845_TGAATGCCATCCTTGC.1	saline	Drd1-MSN	0.495688
GSE137763	GSM4086845_TGAATGCGTGCCTTCT.1	saline	Drd2-MSN	0.505572
GSE137763	GSM4086845_TGACAGTCATCCTTCG.1	saline	Drd2-MSN	0.869002
GSE137763	GSM4086845_TGACAGTGTTCTCGCT.1	saline	Drd1-MSN	0.487923
GSE137763	GSM4086845_TGACCCTAGATACCAA.1	saline	Grm8-MSN	0.515669
GSE137763	GSM4086845_TGACCCTCATACAGGG.1	saline	Drd1-MSN	0.902668
GSE137763	GSM4086845_TGACCCTTCGTTACCC.1	saline	Drd1-MSN	0.537879
GSE137763	GSM4086845_TGACGCGCACTGGCCA.1	saline	ambiguous	0.469266
GSE137763	GSM4086845_TGACGCGCAGCCGTTG.1	saline	Drd1-MSN	0.518537
GSE137763	GSM4086845_TGACGCGGTACTCCCT.1	saline	ambiguous	0.519672
GSE137763	GSM4086845_TGACTCCAGATTGCGG.1	saline	ambiguous	0.50438
GSE137763	GSM4086845_TGACTCCAGTCTGCAT.1	saline	Grm8-MSN	0.575023
GSE137763	GSM4086845_TGACTCCTCCTACGAA.1	saline	ambiguous	0.479043
GSE137763	GSM4086845_TGAGACTAGCTAGATA.1	saline	Drd2-MSN	0.51337
GSE137763	GSM4086845_TGAGGTTGTGTTAACC.1	saline	Drd1-MSN	0.514639
GSE137763	GSM4086845_TGAGTCAAGTCAACAA.1	saline	Drd1-MSN	0.45466
GSE137763	GSM4086845_TGATCTTGTTAAGCAA.1	saline	Drd2-MSN	0.470016
GSE137763	GSM4086845_TGATTCTCATCCTCAC.1	saline	Drd2-MSN	0.561167
GSE137763	GSM4086845_TGATTTCAGTGTTCAC.1	saline	Drd1-MSN	0.466446
GSE137763	GSM4086845_TGCACGGGTCCACTCT.1	saline	Grm8-MSN	0.54564
GSE137763	GSM4086845_TGCACGGTCATTACTC.1	saline	ambiguous	0.541739
GSE137763	GSM4086845_TGCAGATGTGGACTAG.1	saline	Drd1-MSN	0.569585
GSE137763	GSM4086845_TGCAGGCGTGACAGCA.1	saline	Drd2-MSN	0.514565
GSE137763	GSM4086845_TGCAGGCTCGTGGGTC.1	saline	ambiguous	0.50602
GSE137763	GSM4086845_TGCAGTAGTCCACTCT.1	saline	Drd2-MSN	0.817802
GSE137763	GSM4086845_TGCAGTAGTGATATAG.1	saline	Drd2-MSN	0.511956
GSE137763	GSM4086845_TGCAGTATCTTCCAGC.1	saline	Drd2-MSN	0.495915
GSE137763	GSM4086845_TGCATGAAGCAGGCTA.1	saline	Drd2-MSN	0.496129
GSE137763	GSM4086845_TGCATGAGTGAATTGA.1	saline	Pvalb	0.454368
GSE137763	GSM4086845_TGCATGATCCGAGCTG.1	saline	Drd1-MSN	0.506083
GSE137763	GSM4086845_TGCGACGCATTACGGT.1	saline	Grm8-MSN	0.432092
GSE137763	GSM4086845_TGCGACGGTGACAGCA.1	saline	Drd2-MSN	0.517316
GSE137763	GSM4086845_TGCTCCAAGCTTTCTT.1	saline	Drd2-MSN	0.541215
GSE137763	GSM4086845_TGCTCGTGTCTTGGTA.1	saline	Drd1-MSN	0.472288
GSE137763	GSM4086845_TGCTGAAAGAGCCGTA.1	saline	ambiguous	0.460919
GSE137763	GSM4086845_TGCTTGCTCATTGAGC.1	saline	Drd1-MSN	0.485343
GSE137763	GSM4086845_TGGAACTGTGAACTAA.1	saline	Drd2-MSN	0.542906
GSE137763	GSM4086845_TGGAACTTCAAGGAGC.1	saline	Drd1-MSN	0.461709
GSE137763	GSM4086845_TGGAGAGTCAGTGTGT.1	saline	ambiguous	0.504274
GSE137763	GSM4086845_TGGAGGACATTCCTAT.1	saline	Grm8-MSN	0.505279
GSE137763	GSM4086845_TGGAGGAGTTTCGATG.1	saline	Drd2-MSN	0.588135
GSE137763	GSM4086845_TGGCGTGCAGATCCAT.1	saline	Drd1-MSN	0.538776
GSE137763	GSM4086845_TGGGAAGAGTAGATCA.1	saline	Drd2-MSN	0.511464
GSE137763	GSM4086845_TGGGAAGTCTGCCCTA.1	saline	Drd2-MSN	0.452566
GSE137763	GSM4086845_TGGGATTCATACAGAA.1	saline	Drd1-MSN	0.513466
GSE137763	GSM4086845_TGGGATTTCCCAAGTA.1	saline	Drd2-MSN	0.498446
GSE137763	GSM4086845_TGGGCTGGTACGAGTG.1	saline	Drd1-MSN	0.567099
GSE137763	GSM4086845_TGGGTTAAGATTCGCT.1	saline	Grm8-MSN	0.560706
GSE137763	GSM4086845_TGGGTTACATTAGGAA.1	saline	ambiguous	0.502292
GSE137763	GSM4086845_TGGTACATCTGTTGGA.1	saline	Drd1-MSN	0.486911
GSE137763	GSM4086845_TGGTAGTAGCTTTCTT.1	saline	Drd2-MSN	0.514365
GSE137763	GSM4086845_TGGTAGTAGGAATTAC.1	saline	Drd1-MSN	0.455798
GSE137763	GSM4086845_TGGTAGTGTTCGAGCC.1	saline	Drd2-MSN	0.851012
GSE137763	GSM4086845_TGGTAGTTCTGCGTCT.1	saline	Drd2-MSN	0.525983
GSE137763	GSM4086845_TGGTGATCATGACCCG.1	saline	Drd2-MSN	0.497685
GSE137763	GSM4086845_TGGTGATCATGGCCAC.1	saline	Pvalb	0.590469
GSE137763	GSM4086845_TGTAAGCGTTTACCAG.1	saline	Drd1-MSN	0.503524
GSE137763	GSM4086845_TGTACAGAGACAGCGT.1	saline	Grm8-MSN	0.420012
GSE137763	GSM4086845_TGTACAGTCAGATGCT.1	saline	ambiguous	0.481873
GSE137763	GSM4086845_TGTAGACCAGGACTAG.1	saline	Grm8-MSN	0.404642
GSE137763	GSM4086845_TGTAGACCATGCGTGC.1	saline	Drd2-MSN	0.521656
GSE137763	GSM4086845_TGTAGACGTTTCGATG.1	saline	Drd1-MSN	0.483778
GSE137763	GSM4086845_TGTAGACTCATAGGCT.1	saline	Drd1-MSN	0.444034
GSE137763	GSM4086845_TGTCAGAGTTATCCAG.1	saline	Drd1-MSN	0.465048
GSE137763	GSM4086845_TGTCCACAGGCCCAAA.1	saline	ambiguous	0.473185
GSE137763	GSM4086845_TGTCCACAGTCTAACC.1	saline	ambiguous	0.498806
GSE137763	GSM4086845_TGTCCTGAGTAATCCC.1	saline	Drd1-MSN	0.516372
GSE137763	GSM4086845_TGTCCTGCAATGCAGG.1	saline	Drd1-MSN	0.665429
GSE137763	GSM4086845_TGTGAGTTCCTTTAGT.1	saline	Drd1-MSN	0.492926
GSE137763	GSM4086845_TGTGGCGGTCTTAGTG.1	saline	Drd2-MSN	0.563942
GSE137763	GSM4086845_TGTGGCGTCAGCTGAT.1	saline	Grm8-MSN	0.478762
GSE137763	GSM4086845_TGTGTGAAGACAGCGT.1	saline	Drd2-MSN	0.578152
GSE137763	GSM4086845_TGTGTGAAGTGATCGG.1	saline	Drd2-MSN	0.639686
GSE137763	GSM4086845_TGTTACTTCCGTATAG.1	saline	Drd1-MSN	0.583744
GSE137763	GSM4086845_TGTTCATAGCTCTATG.1	saline	ambiguous	0.510337
GSE137763	GSM4086845_TGTTCCGCAGTGACCC.1	saline	Pvalb	0.447953
GSE137763	GSM4086845_TGTTCCGGTTAAACAG.1	saline	Grm8-MSN	0.504805
GSE137763	GSM4086845_TGTTCTACATCGCTAA.1	saline	Drd1-MSN	0.502258
GSE137763	GSM4086845_TGTTGAGAGGACTGGT.1	saline	ambiguous	0.51093
GSE137763	GSM4086845_TGTTGAGAGGTCTACT.1	saline	Drd1-MSN	0.500092
GSE137763	GSM4086845_TGTTGGAGTCTTGCGG.1	saline	Drd1-MSN	0.949258
GSE137763	GSM4086845_TGTTTGTCAAGAAACT.1	saline	Drd1-MSN	0.571244
GSE137763	GSM4086845_TTAATCCAGACAGTCG.1	saline	Sst	0.518291
GSE137763	GSM4086845_TTACCGCGTATCGATC.1	saline	Drd1-MSN	0.509927
GSE137763	GSM4086845_TTACGCCAGGCACAAC.1	saline	Drd1-MSN	0.453067
GSE137763	GSM4086845_TTACGCCCATGTGGCC.1	saline	Drd2-MSN	0.592305
GSE137763	GSM4086845_TTACGTTCAAGTCCCG.1	saline	Drd1-MSN	0.517512
GSE137763	GSM4086845_TTACGTTTCGCTCCTA.1	saline	ambiguous	0.567361
GSE137763	GSM4086845_TTACTGTGTACTGCGC.1	saline	Drd1-MSN	0.500805
GSE137763	GSM4086845_TTACTGTTCAGGCGAA.1	saline	Drd1-MSN	0.691048
GSE137763	GSM4086845_TTAGGGTCAGCACAAG.1	saline	ambiguous	0.460051
GSE137763	GSM4086845_TTAGTCTCAATCGCGC.1	saline	ambiguous	0.540257
GSE137763	GSM4086845_TTATTGCAGACGCCCT.1	saline	Drd1-MSN	0.543999
GSE137763	GSM4086845_TTCAATCTCAGGGTAG.1	saline	Grm8-MSN	0.442933
GSE137763	GSM4086845_TTCACCGCACTTGACA.1	saline	Drd1-MSN	0.445882
GSE137763	GSM4086845_TTCACGCCAATTGCCA.1	saline	Drd2-MSN	0.563178
GSE137763	GSM4086845_TTCATTGAGCAATTCC.1	saline	Drd1-MSN	0.506367
GSE137763	GSM4086845_TTCCACGGTAATACCC.1	saline	Drd1-MSN	0.485267
GSE137763	GSM4086845_TTCCACGGTCTTTATC.1	saline	Sst	0.463597
GSE137763	GSM4086845_TTCCGGTCAAAGGCAC.1	saline	ambiguous	0.440704
GSE137763	GSM4086845_TTCCGTGCATCGGTTA.1	saline	Drd1-MSN	0.512629
GSE137763	GSM4086845_TTCCTAAGTACTCGAT.1	saline	ambiguous	0.545502
GSE137763	GSM4086845_TTCCTCTAGTTGGAAT.1	saline	Grm8-MSN	0.505672
GSE137763	GSM4086845_TTCCTCTCAAACGGCA.1	saline	Drd1-MSN	0.464942
GSE137763	GSM4086845_TTCGCTGCAGAGTAAT.1	saline	Drd1-MSN	0.655616
GSE137763	GSM4086845_TTCGCTGGTGCCGGTT.1	saline	Drd1-MSN	0.554206
GSE137763	GSM4086845_TTCGCTGGTTTACTGG.1	saline	Drd1-MSN	0.52264
GSE137763	GSM4086845_TTCGGTCCACAGTATC.1	saline	Grm8-MSN	0.475272
GSE137763	GSM4086845_TTCTAGTAGAGCAACC.1	saline	Drd2-MSN	0.535567
GSE137763	GSM4086845_TTCTAGTCAAACGGCA.1	saline	ambiguous	0.467071
GSE137763	GSM4086845_TTCTCTCAGGGCCTCT.1	saline	Drd1-MSN	0.569452
GSE137763	GSM4086845_TTCTCTCGTTCTCCCA.1	saline	Grm8-MSN	0.458459
GSE137763	GSM4086845_TTCTTGACACCTGCAG.1	saline	Pvalb	0.481997
GSE137763	GSM4086845_TTCTTGAGTTGACGGA.1	saline	Grm8-MSN	0.577603
GSE137763	GSM4086845_TTGAACGCATACCGTA.1	saline	Drd1-MSN	0.486808
GSE137763	GSM4086845_TTGACCCCACAAATAG.1	saline	Drd2-MSN	0.516996
GSE137763	GSM4086845_TTGACCCGTAGTGTGG.1	saline	Drd1-MSN	0.797267
GSE137763	GSM4086845_TTGAGTGAGATAGCAT.1	saline	Drd2-MSN	0.545031
GSE137763	GSM4086845_TTGAGTGTCAGCATTG.1	saline	Drd2-MSN	0.914719
GSE137763	GSM4086845_TTGAGTGTCCCGTGAG.1	saline	ambiguous	0.518827
GSE137763	GSM4086845_TTGATGGAGTGGTTGG.1	saline	Drd2-MSN	0.646889
GSE137763	GSM4086845_TTGATGGTCAACACCA.1	saline	Grm8-MSN	0.463441
GSE137763	GSM4086845_TTGCATTGTTGGCTAT.1	saline	ambiguous	0.523012
GSE137763	GSM4086845_TTGCATTTCAGCGGAA.1	saline	ambiguous	0.455922
GSE137763	GSM4086845_TTGCCTGCACTCAAGT.1	saline	Drd1-MSN	0.518941
GSE137763	GSM4086845_TTGCCTGCAGGCAATG.1	saline	Grm8-MSN	0.549631
GSE137763	GSM4086845_TTGCCTGCATCCTTGC.1	saline	Grm8-MSN	0.446726
GSE137763	GSM4086845_TTGCCTGTCACACGAT.1	saline	Pvalb	0.524469
GSE137763	GSM4086845_TTGCGTCTCATGGATC.1	saline	ambiguous	0.519277
GSE137763	GSM4086845_TTGCGTCTCTGTGCGG.1	saline	Drd1-MSN	0.48644
GSE137763	GSM4086845_TTGCTGCCAAGAATAC.1	saline	Pvalb	0.551014
GSE137763	GSM4086845_TTGCTGCCACGCGTGT.1	saline	Drd1-MSN	0.524965
GSE137763	GSM4086845_TTGCTGCGTGTACATC.1	saline	ambiguous	0.538643
GSE137763	GSM4086845_TTGCTGCTCGAAGGAC.1	saline	Pvalb	0.456256
GSE137763	GSM4086845_TTGGGATCACCCTCTA.1	saline	ambiguous	0.50004
GSE137763	GSM4086845_TTGGGATGTAGACGGT.1	saline	Drd2-MSN	0.625738
GSE137763	GSM4086845_TTGGGTAGTTGCGGCT.1	saline	Drd1-MSN	0.549082
GSE137763	GSM4086845_TTGGGTATCCGCTTAC.1	saline	ambiguous	0.479035
GSE137763	GSM4086845_TTGGTTTCAATTCACG.1	saline	Drd1-MSN	0.560798
GSE137763	GSM4086845_TTGGTTTGTCGCACGT.1	saline	Drd2-MSN	0.486938
GSE137763	GSM4086845_TTGTGGACACAGCGCT.1	saline	ambiguous	0.511521
GSE137763	GSM4086845_TTGTGGACACGTTGGC.1	saline	Grm8-MSN	0.445163
GSE137763	GSM4086845_TTGTGGATCCCTTCCC.1	saline	Grm8-MSN	0.754386
GSE137763	GSM4086845_TTGTTCATCTTGGTCC.1	saline	ambiguous	0.412835
GSE137763	GSM4086845_TTGTTTGGTAAGGCTG.1	saline	Drd1-MSN	0.555513
GSE137763	GSM4086845_TTTACCATCTAGTCAG.1	saline	Drd2-MSN	0.543759
GSE137763	GSM4086845_TTTACGTCATCAGCGC.1	saline	ambiguous	0.503807
GSE137763	GSM4086845_TTTATGCTCCACGTAA.1	saline	Drd1-MSN	0.527258
GSE137763	GSM4086845_TTTCACAGTCTACGTA.1	saline	ambiguous	0.419126
GSE137763	GSM4086845_TTTCACATCCTGATAG.1	saline	Drd2-MSN	0.52866
GSE137763	GSM4086845_TTTCAGTGTGACTGTT.1	saline	Drd2-MSN	0.562741
GSE137763	GSM4086845_TTTCATGAGGGAGTTC.1	saline	Drd1-MSN	0.528286
GSE137763	GSM4086845_TTTCGATAGTGGAAAG.1	saline	Drd2-MSN	0.535623
GSE137763	GSM4086845_TTTGACTTCGCCGAAC.1	saline	Drd2-MSN	0.523615
GSE137763	GSM4086845_TTTGATCCATCGATGT.1	saline	ambiguous	0.457242
GSE137763	GSM4086845_TTTGTTGCATTAAGCC.1	saline	Drd1-MSN	0.449885
GSE137763	GSM4086845_TTTGTTGCATTGTAGC.1	saline	Drd2-MSN	0.539348
GSE137763	GSM4086845_TTTGTTGGTCTCCCTA.1	saline	ambiguous	0.505891
GSE137763	GSM4086846_AAACCCAGTCGGTAAG.1	cocaine	Drd1-MSN	0.668728
GSE137763	GSM4086846_AAACCCATCGCCGAGT.1	cocaine	Grm8-MSN	0.543658
GSE137763	GSM4086846_AAACGAACAAGAAACT.1	cocaine	Drd2-MSN	0.581436
GSE137763	GSM4086846_AAACGAAGTGGTCTTA.1	cocaine	Drd1-MSN	0.521784
GSE137763	GSM4086846_AAACGAATCACCTCAC.1	cocaine	Drd1-MSN	0.492008
GSE137763	GSM4086846_AAACGCTGTCAACCTA.1	cocaine	Drd2-MSN	0.539325
GSE137763	GSM4086846_AAACGCTTCGTGGCGT.1	cocaine	Drd1-MSN	0.568794
GSE137763	GSM4086846_AAAGGATAGAACAAGG.1	cocaine	ambiguous	0.497573
GSE137763	GSM4086846_AAAGGATCATCTTTCA.1	cocaine	Drd2-MSN	0.971755
GSE137763	GSM4086846_AAAGGATGTAAGCAAT.1	cocaine	ambiguous	0.574046
GSE137763	GSM4086846_AAAGTCCCAAACACGG.1	cocaine	Drd2-MSN	0.471248
GSE137763	GSM4086846_AAAGTGATCTGTCTCG.1	cocaine	Drd1-MSN	0.507562
GSE137763	GSM4086846_AACAAAGGTCAAGCCC.1	cocaine	Drd2-MSN	0.548463
GSE137763	GSM4086846_AACAACCAGATTCGCT.1	cocaine	Grm8-MSN	0.529805
GSE137763	GSM4086846_AACAACCCATGGAATA.1	cocaine	Drd1-MSN	0.728009
GSE137763	GSM4086846_AACAAGAAGAAACTCA.1	cocaine	Drd2-MSN	0.518064
GSE137763	GSM4086846_AACAAGACAGCCTATA.1	cocaine	Drd2-MSN	0.52712
GSE137763	GSM4086846_AACACACAGGAAAGGT.1	cocaine	Drd1-MSN	0.547168
GSE137763	GSM4086846_AACACACCAGCGACAA.1	cocaine	ambiguous	0.439109
GSE137763	GSM4086846_AACACACCAGTCGGTC.1	cocaine	Drd1-MSN	0.489004
GSE137763	GSM4086846_AACACACGTCATGGCC.1	cocaine	Drd1-MSN	0.526604
GSE137763	GSM4086846_AACACACTCGGACTGC.1	cocaine	Drd1-MSN	0.496015
GSE137763	GSM4086846_AACCAACTCCCATTTA.1	cocaine	Drd2-MSN	0.561708
GSE137763	GSM4086846_AACCACAAGCCGCACT.1	cocaine	Drd2-MSN	0.675864
GSE137763	GSM4086846_AACCATGAGTCCCAAT.1	cocaine	Drd1-MSN	0.631401
GSE137763	GSM4086846_AACCATGGTCTGCAAT.1	cocaine	Drd2-MSN	0.538777
GSE137763	GSM4086846_AACCATGTCCGTGCGA.1	cocaine	Drd2-MSN	0.50602
GSE137763	GSM4086846_AACCTGAAGATGCTAA.1	cocaine	Drd1-MSN	0.521833
GSE137763	GSM4086846_AACCTTTCAACCACAT.1	cocaine	Drd1-MSN	0.483706
GSE137763	GSM4086846_AACCTTTCATGCCGAC.1	cocaine	Drd1-MSN	0.453938
GSE137763	GSM4086846_AACGAAACACGCGTGT.1	cocaine	Grm8-MSN	0.563772
GSE137763	GSM4086846_AACGGGAGTACGTGAG.1	cocaine	Drd2-MSN	0.469434
GSE137763	GSM4086846_AAGAACAGTTCTCAGA.1	cocaine	Grm8-MSN	0.466073
GSE137763	GSM4086846_AAGACAAAGACTAAGT.1	cocaine	Drd2-MSN	0.429301
GSE137763	GSM4086846_AAGACAAAGTCAATCC.1	cocaine	ambiguous	0.476497
GSE137763	GSM4086846_AAGACTCAGTATGTAG.1	cocaine	Drd1-MSN	0.542567
GSE137763	GSM4086846_AAGACTCAGTATTGCC.1	cocaine	Drd1-MSN	0.495393
GSE137763	GSM4086846_AAGCATCAGTGGATAT.1	cocaine	ambiguous	0.500211
GSE137763	GSM4086846_AAGCATCCAAAGCTAA.1	cocaine	Drd1-MSN	0.580754
GSE137763	GSM4086846_AAGCATCGTTTCACAG.1	cocaine	Drd2-MSN	0.519257
GSE137763	GSM4086846_AAGCCATTCCATCAGA.1	cocaine	Drd1-MSN	0.521444
GSE137763	GSM4086846_AAGCGAGGTGCCTTCT.1	cocaine	Drd1-MSN	0.977403
GSE137763	GSM4086846_AAGGAATAGACTAGAT.1	cocaine	Drd1-MSN	0.480486
GSE137763	GSM4086846_AAGGAATTCTAACACG.1	cocaine	Drd2-MSN	0.607039
GSE137763	GSM4086846_AAGGTAAGTCACAGAG.1	cocaine	Drd1-MSN	0.498561
GSE137763	GSM4086846_AAGGTAATCGGTAGAG.1	cocaine	Drd1-MSN	0.755227
GSE137763	GSM4086846_AAGTACCGTATAATGG.1	cocaine	Drd1-MSN	0.522346
GSE137763	GSM4086846_AAGTACCGTCGGTGAA.1	cocaine	Drd1-MSN	0.68005
GSE137763	GSM4086846_AAGTCGTGTGAGCTCC.1	cocaine	ambiguous	0.501356
GSE137763	GSM4086846_AATAGAGCATTGAGCT.1	cocaine	Grm8-MSN	0.506781
GSE137763	GSM4086846_AATAGAGGTTAGGGAC.1	cocaine	Drd2-MSN	0.542951
GSE137763	GSM4086846_AATCGACGTGACTAAA.1	cocaine	Drd2-MSN	0.467408
GSE137763	GSM4086846_AATCGACGTTAAGGGC.1	cocaine	Drd2-MSN	0.486693
GSE137763	GSM4086846_AATCGTGCAGGTGTGA.1	cocaine	Drd1-MSN	0.53652
GSE137763	GSM4086846_AATCGTGTCCAGCAAT.1	cocaine	Drd1-MSN	0.513322
GSE137763	GSM4086846_AATCGTGTCCGCAAAT.1	cocaine	Drd2-MSN	0.532886
GSE137763	GSM4086846_AATGAAGTCCTTGACC.1	cocaine	Drd1-MSN	0.50401
GSE137763	GSM4086846_AATGGCTAGCGAATGC.1	cocaine	Grm8-MSN	0.529623
GSE137763	GSM4086846_AATTCCTGTCGAACAG.1	cocaine	Drd1-MSN	0.703723
GSE137763	GSM4086846_AATTTCCAGACGATAT.1	cocaine	Grm8-MSN	0.48878
GSE137763	GSM4086846_ACAAAGACAAGAGTAT.1	cocaine	Drd2-MSN	0.570497
GSE137763	GSM4086846_ACAAAGAGTCAGTCCG.1	cocaine	Grm8-MSN	0.464266
GSE137763	GSM4086846_ACAAAGATCTACGCGG.1	cocaine	Grm8-MSN	0.481253
GSE137763	GSM4086846_ACAAGCTCACTTGAAC.1	cocaine	Drd1-MSN	0.548075
GSE137763	GSM4086846_ACACAGTAGACCGTTT.1	cocaine	Drd1-MSN	0.48607
GSE137763	GSM4086846_ACACAGTAGCCTGGAA.1	cocaine	ambiguous	0.455244
GSE137763	GSM4086846_ACACAGTAGGTGCATG.1	cocaine	Drd2-MSN	0.455434
GSE137763	GSM4086846_ACACAGTGTAGCTAAA.1	cocaine	Drd2-MSN	0.521848
GSE137763	GSM4086846_ACACAGTGTCTGATCA.1	cocaine	Drd2-MSN	0.970652
GSE137763	GSM4086846_ACACCAACAATACGCT.1	cocaine	Drd2-MSN	0.491429
GSE137763	GSM4086846_ACACCAACACTTCCTG.1	cocaine	Drd2-MSN	0.498963
GSE137763	GSM4086846_ACACGCGTCACTGTCC.1	cocaine	Drd1-MSN	0.895389
GSE137763	GSM4086846_ACACTGACATGTGACT.1	cocaine	Drd2-MSN	0.523499
GSE137763	GSM4086846_ACAGAAAGTAACAGTA.1	cocaine	Grm8-MSN	0.666121
GSE137763	GSM4086846_ACAGCCGAGTTCTACG.1	cocaine	Drd1-MSN	0.480968
GSE137763	GSM4086846_ACAGCCGTCCGAGATT.1	cocaine	Pvalb	0.485001
GSE137763	GSM4086846_ACAGCCGTCCTACTGC.1	cocaine	Grm8-MSN	0.48688
GSE137763	GSM4086846_ACATCCCAGACAGCGT.1	cocaine	Drd2-MSN	0.893071
GSE137763	GSM4086846_ACATCCCCAAGCTGTT.1	cocaine	Drd1-MSN	0.50662
GSE137763	GSM4086846_ACATCGACAGTCACGC.1	cocaine	Drd1-MSN	0.704423
GSE137763	GSM4086846_ACATGCAGTGAAAGTT.1	cocaine	Drd1-MSN	0.558138
GSE137763	GSM4086846_ACATTTCAGTAACCTC.1	cocaine	Drd2-MSN	0.484703
GSE137763	GSM4086846_ACATTTCCAAGAATGT.1	cocaine	Grm8-MSN	0.524586
GSE137763	GSM4086846_ACCACAAAGAACTCCT.1	cocaine	Pvalb	0.58025
GSE137763	GSM4086846_ACCACAAAGTCACAGG.1	cocaine	Drd1-MSN	0.495451
GSE137763	GSM4086846_ACCACAAGTACCATAC.1	cocaine	Drd2-MSN	0.486497
GSE137763	GSM4086846_ACCACAAGTTGTAGCT.1	cocaine	Drd2-MSN	0.500534
GSE137763	GSM4086846_ACCACAATCGTTCTAT.1	cocaine	Drd1-MSN	0.452767
GSE137763	GSM4086846_ACCACAATCTGCGGGT.1	cocaine	Drd2-MSN	0.599979
GSE137763	GSM4086846_ACCCTCACAAGGCAAC.1	cocaine	Drd1-MSN	0.566581
GSE137763	GSM4086846_ACCGTTCTCCATAAGC.1	cocaine	Drd2-MSN	0.474388
GSE137763	GSM4086846_ACCTGTCAGTTTCAGC.1	cocaine	Drd2-MSN	0.436246
GSE137763	GSM4086846_ACCTGTCCAGACATCT.1	cocaine	ambiguous	0.534692
GSE137763	GSM4086846_ACCTGTCGTTAGTCGT.1	cocaine	Drd2-MSN	0.547092
GSE137763	GSM4086846_ACGATCATCAGGAACG.1	cocaine	Drd1-MSN	0.588698
GSE137763	GSM4086846_ACGATGTAGCAGGCAT.1	cocaine	Grm8-MSN	0.950195
GSE137763	GSM4086846_ACGCACGGTTTACTGG.1	cocaine	Drd2-MSN	0.466243
GSE137763	GSM4086846_ACGCACGGTTTGCCGG.1	cocaine	ambiguous	0.518695
GSE137763	GSM4086846_ACGGAAGGTAAGTAGT.1	cocaine	Drd2-MSN	0.472122
GSE137763	GSM4086846_ACGGAAGTCGTCAAAC.1	cocaine	Grm8-MSN	0.536031
GSE137763	GSM4086846_ACGGGTCTCACTGAAC.1	cocaine	Drd2-MSN	0.917108
GSE137763	GSM4086846_ACGGTCGTCTGCTAGA.1	cocaine	Drd1-MSN	0.593686
GSE137763	GSM4086846_ACGGTCGTCTGTAAGC.1	cocaine	Drd1-MSN	0.538838
GSE137763	GSM4086846_ACGGTTAAGCTATCCA.1	cocaine	Drd1-MSN	0.484865
GSE137763	GSM4086846_ACGGTTAAGTAATTGG.1	cocaine	Drd2-MSN	0.634974
GSE137763	GSM4086846_ACGGTTACAGAACTTC.1	cocaine	Drd1-MSN	0.484476
GSE137763	GSM4086846_ACGGTTACATCCGTTC.1	cocaine	Drd1-MSN	0.516765
GSE137763	GSM4086846_ACGGTTAGTGCCGTAC.1	cocaine	Drd1-MSN	0.637246
GSE137763	GSM4086846_ACGGTTAGTGGGCTCT.1	cocaine	Drd1-MSN	0.605368
GSE137763	GSM4086846_ACGGTTATCGTGGCTG.1	cocaine	Drd1-MSN	0.54079
GSE137763	GSM4086846_ACGTAACTCGTGCTCT.1	cocaine	Grm8-MSN	0.522002
GSE137763	GSM4086846_ACGTACATCTTCTAAC.1	cocaine	Grm8-MSN	0.513409
GSE137763	GSM4086846_ACGTAGTGTAGAGATT.1	cocaine	Drd1-MSN	0.577834
GSE137763	GSM4086846_ACGTCCTAGTATTCCG.1	cocaine	Pvalb	0.5623
GSE137763	GSM4086846_ACGTCCTTCGCGTAGC.1	cocaine	Drd2-MSN	0.514714
GSE137763	GSM4086846_ACGTTCCCAGTCTTCC.1	cocaine	Drd1-MSN	0.488553
GSE137763	GSM4086846_ACTATCTTCGGATACT.1	cocaine	Sst	0.523971
GSE137763	GSM4086846_ACTATTCAGTGAACAT.1	cocaine	Sst	0.518629
GSE137763	GSM4086846_ACTATTCCAGCAGTGA.1	cocaine	Drd1-MSN	0.50555
GSE137763	GSM4086846_ACTATTCTCACGAACT.1	cocaine	ambiguous	0.356293
GSE137763	GSM4086846_ACTCCCACATGGCTGC.1	cocaine	Drd2-MSN	0.725978
GSE137763	GSM4086846_ACTCCCAGTATAGCTC.1	cocaine	Drd2-MSN	0.387268
GSE137763	GSM4086846_ACTCTCGAGAACAGGA.1	cocaine	Drd1-MSN	0.654939
GSE137763	GSM4086846_ACTCTCGAGCGCCTAC.1	cocaine	Drd1-MSN	0.497657
GSE137763	GSM4086846_ACTCTCGGTCTTGAGT.1	cocaine	Grm8-MSN	0.56727
GSE137763	GSM4086846_ACTCTCGGTCTTGGTA.1	cocaine	Drd1-MSN	0.533141
GSE137763	GSM4086846_ACTGATGCAATAGTAG.1	cocaine	ambiguous	0.454476
GSE137763	GSM4086846_ACTGATGGTAGGAGGG.1	cocaine	Drd1-MSN	0.506056
GSE137763	GSM4086846_ACTGATGGTATCGCAT.1	cocaine	ambiguous	0.501605
GSE137763	GSM4086846_ACTGCAAAGACATATG.1	cocaine	Drd2-MSN	0.518344
GSE137763	GSM4086846_ACTGTCCGTCTCCTGT.1	cocaine	Pvalb	0.473953
GSE137763	GSM4086846_ACTGTCCGTTGCCTAA.1	cocaine	Grm8-MSN	0.466203
GSE137763	GSM4086846_ACTGTCCTCGAGAATA.1	cocaine	Drd1-MSN	0.567972
GSE137763	GSM4086846_ACTGTGAAGGGCTGAT.1	cocaine	Drd2-MSN	0.502834
GSE137763	GSM4086846_ACTGTGATCGGTTCAA.1	cocaine	Grm8-MSN	0.513222
GSE137763	GSM4086846_ACTTAGGAGATCCCGC.1	cocaine	ambiguous	0.449605
GSE137763	GSM4086846_ACTTATCCAATGTTGC.1	cocaine	Drd2-MSN	0.52836
GSE137763	GSM4086846_ACTTATCGTCAGTCGC.1	cocaine	Drd1-MSN	0.531412
GSE137763	GSM4086846_ACTTCGCCAATAACCC.1	cocaine	Drd2-MSN	0.513456
GSE137763	GSM4086846_ACTTCGCCATGGCTGC.1	cocaine	Drd1-MSN	0.47584
GSE137763	GSM4086846_ACTTCGCTCGGTCTGG.1	cocaine	ambiguous	0.537002
GSE137763	GSM4086846_ACTTCGCTCGTAATGC.1	cocaine	Drd1-MSN	0.472185
GSE137763	GSM4086846_ACTTTCACACTAGGCC.1	cocaine	Drd1-MSN	0.535218
GSE137763	GSM4086846_ACTTTCACAGTCTGGC.1	cocaine	Drd2-MSN	0.861628
GSE137763	GSM4086846_ACTTTCATCTAGGAAA.1	cocaine	ambiguous	0.523326
GSE137763	GSM4086846_ACTTTGTAGGGAGTTC.1	cocaine	Drd1-MSN	0.705792
GSE137763	GSM4086846_ACTTTGTGTGCCCACA.1	cocaine	Drd1-MSN	0.430915
GSE137763	GSM4086846_AGAAATGAGTAAACGT.1	cocaine	Drd1-MSN	0.575325
GSE137763	GSM4086846_AGAACAACATTAAGCC.1	cocaine	Drd1-MSN	0.460249
GSE137763	GSM4086846_AGAACCTAGAGGTGCT.1	cocaine	Drd2-MSN	0.449756
GSE137763	GSM4086846_AGAAGCGCACGACAGA.1	cocaine	Sst	0.549943
GSE137763	GSM4086846_AGACAAAGTTTAGTCG.1	cocaine	Drd2-MSN	0.672285
GSE137763	GSM4086846_AGACAAATCTGAGGTT.1	cocaine	Grm8-MSN	0.409889
GSE137763	GSM4086846_AGACACTGTATCGGTT.1	cocaine	Drd1-MSN	0.472458
GSE137763	GSM4086846_AGACAGGCACGCGTCA.1	cocaine	Grm8-MSN	0.508019
GSE137763	GSM4086846_AGACAGGGTACTGACT.1	cocaine	Drd1-MSN	0.59409
GSE137763	GSM4086846_AGACAGGGTATGAGCG.1	cocaine	Pvalb	0.604322
GSE137763	GSM4086846_AGACCCGGTTAGAGTA.1	cocaine	Drd1-MSN	0.807106
GSE137763	GSM4086846_AGACTCACACACGGAA.1	cocaine	ambiguous	0.552453
GSE137763	GSM4086846_AGAGAGCGTAGGAAAG.1	cocaine	Drd2-MSN	0.573795
GSE137763	GSM4086846_AGAGAGCTCAGCGCGT.1	cocaine	ambiguous	0.501278
GSE137763	GSM4086846_AGAGCAGGTGCCGAAA.1	cocaine	Drd1-MSN	0.535558
GSE137763	GSM4086846_AGAGCAGGTGTGATGG.1	cocaine	ambiguous	0.444332
GSE137763	GSM4086846_AGATAGATCAAGGCTT.1	cocaine	Drd2-MSN	0.598766
GSE137763	GSM4086846_AGATAGATCTTGTGCC.1	cocaine	Grm8-MSN	0.452984
GSE137763	GSM4086846_AGATCCAGTACTAGCT.1	cocaine	Drd1-MSN	0.449661
GSE137763	GSM4086846_AGATCCATCTTCGTGC.1	cocaine	Drd1-MSN	0.684503
GSE137763	GSM4086846_AGATCGTAGAGAGTGA.1	cocaine	Drd2-MSN	0.496224
GSE137763	GSM4086846_AGATCGTAGTCGAGGT.1	cocaine	Drd1-MSN	0.457404
GSE137763	GSM4086846_AGATCGTGTTATGACC.1	cocaine	Drd2-MSN	0.777274
GSE137763	GSM4086846_AGATCGTTCTCATTTG.1	cocaine	Drd1-MSN	0.989391
GSE137763	GSM4086846_AGATGCTAGCCTCTGG.1	cocaine	ambiguous	0.459716
GSE137763	GSM4086846_AGATGCTTCGATGCAT.1	cocaine	Drd1-MSN	0.853714
GSE137763	GSM4086846_AGCATCAAGCTTCGTA.1	cocaine	Drd1-MSN	0.417182
GSE137763	GSM4086846_AGCCAATTCTCGCTTG.1	cocaine	Drd1-MSN	0.59782
GSE137763	GSM4086846_AGCCACGGTCACTCAA.1	cocaine	Drd2-MSN	0.577067
GSE137763	GSM4086846_AGCGATTCAGTAGTGG.1	cocaine	Drd1-MSN	0.52127
GSE137763	GSM4086846_AGCGATTTCATTACGG.1	cocaine	Drd1-MSN	0.630425
GSE137763	GSM4086846_AGCGCCACACCAACAT.1	cocaine	ambiguous	0.578396
GSE137763	GSM4086846_AGCGCCATCCGATCTC.1	cocaine	Drd1-MSN	0.489309
GSE137763	GSM4086846_AGCGCCATCGACTCCT.1	cocaine	Drd2-MSN	0.492587
GSE137763	GSM4086846_AGCGTATGTTCATCGA.1	cocaine	Drd1-MSN	0.707466
GSE137763	GSM4086846_AGCTCAAAGTGGATAT.1	cocaine	Drd2-MSN	0.477814
GSE137763	GSM4086846_AGGAAATCAGCCCACA.1	cocaine	Drd1-MSN	0.539569
GSE137763	GSM4086846_AGGAATATCTTTGCGC.1	cocaine	Drd1-MSN	0.506552
GSE137763	GSM4086846_AGGACGAGTCCCTCAT.1	cocaine	Drd1-MSN	0.599896
GSE137763	GSM4086846_AGGACGAGTTGACTGT.1	cocaine	Grm8-MSN	0.472915
GSE137763	GSM4086846_AGGACGATCGAGTACT.1	cocaine	Grm8-MSN	0.422114
GSE137763	GSM4086846_AGGACTTAGCTCACTA.1	cocaine	Drd2-MSN	0.608224
GSE137763	GSM4086846_AGGAGGTAGACTCATC.1	cocaine	Drd1-MSN	0.572251
GSE137763	GSM4086846_AGGATAAAGCAGGCTA.1	cocaine	Drd1-MSN	0.521101
GSE137763	GSM4086846_AGGATCTTCTGAGTCA.1	cocaine	Drd2-MSN	0.414481
GSE137763	GSM4086846_AGGCTGCTCACATCAG.1	cocaine	Drd1-MSN	0.491838
GSE137763	GSM4086846_AGGGAGTGTCGCACAC.1	cocaine	ambiguous	0.378251
GSE137763	GSM4086846_AGGGAGTTCGTTACCC.1	cocaine	Drd1-MSN	0.578611
GSE137763	GSM4086846_AGGGCCTAGCTAGAGC.1	cocaine	Drd1-MSN	0.524429
GSE137763	GSM4086846_AGGGCCTAGTCGAGGT.1	cocaine	Drd2-MSN	0.572931
GSE137763	GSM4086846_AGGGCTCGTTATTCTC.1	cocaine	Drd2-MSN	0.46286
GSE137763	GSM4086846_AGGGCTCTCGATTCCC.1	cocaine	Grm8-MSN	0.526721
GSE137763	GSM4086846_AGGGCTCTCGTCTCAC.1	cocaine	Grm8-MSN	0.538056
GSE137763	GSM4086846_AGGGTCCGTATATGGA.1	cocaine	Drd1-MSN	0.532799
GSE137763	GSM4086846_AGGGTGACACAAACGG.1	cocaine	Drd1-MSN	0.614464
GSE137763	GSM4086846_AGGGTTTGTCATCAGT.1	cocaine	Drd2-MSN	0.518528
GSE137763	GSM4086846_AGGTAGGAGAATTCAG.1	cocaine	ambiguous	0.495343
GSE137763	GSM4086846_AGGTAGGAGTGTAGAT.1	cocaine	ambiguous	0.501748
GSE137763	GSM4086846_AGGTCATGTGTTCATG.1	cocaine	Drd2-MSN	0.482423
GSE137763	GSM4086846_AGGTTGTCAACCACAT.1	cocaine	Drd1-MSN	0.566086
GSE137763	GSM4086846_AGTACCAAGACGAAGA.1	cocaine	Grm8-MSN	0.539908
GSE137763	GSM4086846_AGTACCAAGAGGTCAC.1	cocaine	Drd1-MSN	0.550353
GSE137763	GSM4086846_AGTACCAAGGGCCTCT.1	cocaine	Grm8-MSN	0.537101
GSE137763	GSM4086846_AGTACTGAGAATCCCT.1	cocaine	Drd2-MSN	0.487755
GSE137763	GSM4086846_AGTACTGAGGGCAAGG.1	cocaine	Drd2-MSN	0.507121
GSE137763	GSM4086846_AGTACTGTCGAGAACG.1	cocaine	Drd1-MSN	0.527862
GSE137763	GSM4086846_AGTACTGTCTTAGGAC.1	cocaine	Drd2-MSN	0.49827
GSE137763	GSM4086846_AGTAGCTAGTAAATGC.1	cocaine	Drd2-MSN	0.520795
GSE137763	GSM4086846_AGTAGTCAGTTGCCCG.1	cocaine	Drd1-MSN	0.468137
GSE137763	GSM4086846_AGTAGTCCAGACGGAT.1	cocaine	Drd2-MSN	0.546036
GSE137763	GSM4086846_AGTAGTCGTCCATCTC.1	cocaine	Drd2-MSN	0.620703
GSE137763	GSM4086846_AGTAGTCGTTGGACTT.1	cocaine	Drd1-MSN	0.477441
GSE137763	GSM4086846_AGTCACATCGTCAGAT.1	cocaine	Drd2-MSN	0.478625
GSE137763	GSM4086846_AGTCATGAGGAGAATG.1	cocaine	ambiguous	0.530088
GSE137763	GSM4086846_AGTGACTCATGCCGGT.1	cocaine	Drd1-MSN	0.484875
GSE137763	GSM4086846_AGTGATCAGGCAGGTT.1	cocaine	Drd1-MSN	0.636063
GSE137763	GSM4086846_AGTGCCGTCATGGTAC.1	cocaine	Drd1-MSN	0.540596
GSE137763	GSM4086846_AGTGTTGCAGATCCAT.1	cocaine	ambiguous	0.50565
GSE137763	GSM4086846_AGTGTTGCATTGACTG.1	cocaine	Drd1-MSN	0.480734
GSE137763	GSM4086846_AGTTCCCAGGAAAGAC.1	cocaine	Drd1-MSN	0.947675
GSE137763	GSM4086846_AGTTCGAGTATACCCA.1	cocaine	Drd1-MSN	0.486273
GSE137763	GSM4086846_ATACCGAAGGTTCATC.1	cocaine	Drd1-MSN	0.56699
GSE137763	GSM4086846_ATACCGACACATTGTG.1	cocaine	Drd2-MSN	0.529266
GSE137763	GSM4086846_ATACCGACACCCTATC.1	cocaine	Drd2-MSN	0.576864
GSE137763	GSM4086846_ATACCGAGTATGGGAC.1	cocaine	Drd2-MSN	0.717316
GSE137763	GSM4086846_ATACCGAGTGGATCGA.1	cocaine	Drd1-MSN	0.573046
GSE137763	GSM4086846_ATACCTTAGGATCACG.1	cocaine	Drd1-MSN	0.536305
GSE137763	GSM4086846_ATACCTTCATCTTAGG.1	cocaine	Drd2-MSN	0.464899
GSE137763	GSM4086846_ATACCTTTCAAGTGTC.1	cocaine	Drd1-MSN	0.505613
GSE137763	GSM4086846_ATACCTTTCGCCGAGT.1	cocaine	Drd1-MSN	0.524204
GSE137763	GSM4086846_ATACTTCAGCGAGAAA.1	cocaine	Drd2-MSN	0.560764
GSE137763	GSM4086846_ATAGGCTCAGGCATTT.1	cocaine	Drd1-MSN	0.603279
GSE137763	GSM4086846_ATAGGCTCATCGGTTA.1	cocaine	ambiguous	0.331601
GSE137763	GSM4086846_ATAGGCTGTCTGTAAC.1	cocaine	Pvalb	0.448994
GSE137763	GSM4086846_ATATCCTCAGACCATT.1	cocaine	Drd2-MSN	0.684616
GSE137763	GSM4086846_ATCACAGCACAAAGTA.1	cocaine	Drd2-MSN	0.508262
GSE137763	GSM4086846_ATCACTTCACCCTGAG.1	cocaine	Drd1-MSN	0.466596
GSE137763	GSM4086846_ATCACTTCAGCCGTCA.1	cocaine	Drd2-MSN	0.52046
GSE137763	GSM4086846_ATCATTCAGATGCTGG.1	cocaine	Drd2-MSN	0.486303
GSE137763	GSM4086846_ATCCACCGTCATCTAG.1	cocaine	Drd1-MSN	0.462366
GSE137763	GSM4086846_ATCCATTTCCGAAATC.1	cocaine	Drd2-MSN	0.445004
GSE137763	GSM4086846_ATCCATTTCCTGTACC.1	cocaine	Grm8-MSN	0.495891
GSE137763	GSM4086846_ATCCCTGAGAGTCAGC.1	cocaine	Drd1-MSN	0.508323
GSE137763	GSM4086846_ATCCCTGAGTATGGCG.1	cocaine	Drd1-MSN	0.976319
GSE137763	GSM4086846_ATCCGTCAGGGCTTCC.1	cocaine	Drd2-MSN	0.42655
GSE137763	GSM4086846_ATCCGTCCAATAACGA.1	cocaine	Drd2-MSN	0.504216
GSE137763	GSM4086846_ATCCTATTCATGGCCG.1	cocaine	Drd2-MSN	0.496573
GSE137763	GSM4086846_ATCCTATTCCTTCTTC.1	cocaine	Drd2-MSN	0.501067
GSE137763	GSM4086846_ATCGATGAGTGATTCC.1	cocaine	Drd1-MSN	0.460686
GSE137763	GSM4086846_ATCGATGCAATTTCCT.1	cocaine	Grm8-MSN	0.503897
GSE137763	GSM4086846_ATCGATGCATTCAGCA.1	cocaine	Drd1-MSN	0.934622
GSE137763	GSM4086846_ATCGATGTCATTGCGA.1	cocaine	ambiguous	0.582053
GSE137763	GSM4086846_ATCGATGTCCATTGGA.1	cocaine	Drd2-MSN	0.525663
GSE137763	GSM4086846_ATCGATGTCCTTCACG.1	cocaine	Drd1-MSN	0.557654
GSE137763	GSM4086846_ATCGGATAGATCCCAT.1	cocaine	Drd1-MSN	0.949884
GSE137763	GSM4086846_ATCGGCGAGTAAACAC.1	cocaine	Drd1-MSN	0.507013
GSE137763	GSM4086846_ATCGTAGCAGTGGCTC.1	cocaine	Drd2-MSN	0.508881
GSE137763	GSM4086846_ATCGTGAGTACCAATC.1	cocaine	ambiguous	0.516158
GSE137763	GSM4086846_ATCTTCAAGCATGAAT.1	cocaine	Drd2-MSN	0.486462
GSE137763	GSM4086846_ATCTTCACACGGCCAT.1	cocaine	ambiguous	0.44039
GSE137763	GSM4086846_ATGACCAGTTAAGTCC.1	cocaine	Drd2-MSN	0.577651
GSE137763	GSM4086846_ATGAGTCAGATGTTCC.1	cocaine	Drd2-MSN	0.962761
GSE137763	GSM4086846_ATGAGTCAGGTCCTGC.1	cocaine	Grm8-MSN	0.455486
GSE137763	GSM4086846_ATGAGTCTCACTACGA.1	cocaine	Drd2-MSN	0.514621
GSE137763	GSM4086846_ATGCCTCCAGTAGATA.1	cocaine	Drd1-MSN	0.463762
GSE137763	GSM4086846_ATGCCTCTCTTCTGTA.1	cocaine	Drd2-MSN	0.522224
GSE137763	GSM4086846_ATGCGATAGTACTGTC.1	cocaine	ambiguous	0.437201
GSE137763	GSM4086846_ATGCGATTCGAGAGCA.1	cocaine	Grm8-MSN	0.485278
GSE137763	GSM4086846_ATGGAGGCATCTAGAC.1	cocaine	Drd2-MSN	0.540181
GSE137763	GSM4086846_ATGGGTTTCTGAGAGG.1	cocaine	Drd1-MSN	0.573125
GSE137763	GSM4086846_ATGGTTGAGACTCAAA.1	cocaine	Drd1-MSN	0.428277
GSE137763	GSM4086846_ATGGTTGTCCCGAAAT.1	cocaine	Drd2-MSN	0.487278
GSE137763	GSM4086846_ATGTCCCGTATGGGAC.1	cocaine	Drd1-MSN	0.558422
GSE137763	GSM4086846_ATGTCTTGTGCTAGCC.1	cocaine	Drd1-MSN	0.707518
GSE137763	GSM4086846_ATTACCTCATCGGATT.1	cocaine	Drd1-MSN	0.530579
GSE137763	GSM4086846_ATTACTCTCCCGAGGT.1	cocaine	Sst	0.477164
GSE137763	GSM4086846_ATTATCCCAGCTACCG.1	cocaine	Grm8-MSN	0.565627
GSE137763	GSM4086846_ATTCACTCAACGTAAA.1	cocaine	Drd2-MSN	0.483868
GSE137763	GSM4086846_ATTCAGGTCACTTGTT.1	cocaine	ambiguous	0.506796
GSE137763	GSM4086846_ATTCATCCAGGCTTGC.1	cocaine	Drd1-MSN	0.501409
GSE137763	GSM4086846_ATTCCATCAAATGGTA.1	cocaine	Drd2-MSN	0.513088
GSE137763	GSM4086846_ATTCCATCACACCGCA.1	cocaine	Drd1-MSN	0.600825
GSE137763	GSM4086846_ATTCCCGCATTAGGAA.1	cocaine	Drd1-MSN	0.616743
GSE137763	GSM4086846_ATTCGTTCAAGAAATC.1	cocaine	Drd1-MSN	0.50658
GSE137763	GSM4086846_ATTCGTTCAGATCCAT.1	cocaine	Drd2-MSN	0.616588
GSE137763	GSM4086846_ATTCTACGTGAGAACC.1	cocaine	Grm8-MSN	0.542134
GSE137763	GSM4086846_ATTCTTGTCTAGACCA.1	cocaine	Drd2-MSN	0.551401
GSE137763	GSM4086846_ATTGGGTAGGACGCAT.1	cocaine	Drd2-MSN	0.706162
GSE137763	GSM4086846_ATTGGGTTCTGGCCGA.1	cocaine	Drd1-MSN	0.522481
GSE137763	GSM4086846_ATTGTTCCAGGCATTT.1	cocaine	Drd1-MSN	0.971192
GSE137763	GSM4086846_ATTTACCCATCAGCTA.1	cocaine	Drd2-MSN	0.523812
GSE137763	GSM4086846_ATTTCACAGCAAACAT.1	cocaine	Drd2-MSN	0.531448
GSE137763	GSM4086846_ATTTCTGCAATTTCTC.1	cocaine	Drd1-MSN	0.745774
GSE137763	GSM4086846_CAAAGAAAGTTAGTGA.1	cocaine	Drd2-MSN	0.773511
GSE137763	GSM4086846_CAACAGTCAATGAACA.1	cocaine	Drd1-MSN	0.53941
GSE137763	GSM4086846_CAACAGTCACAACGTT.1	cocaine	Drd2-MSN	0.609176
GSE137763	GSM4086846_CAACAGTTCGAACCAT.1	cocaine	Drd1-MSN	0.529165
GSE137763	GSM4086846_CAACCAACATACTGAC.1	cocaine	Drd1-MSN	0.543023
GSE137763	GSM4086846_CAACCAAGTATCAAGA.1	cocaine	Pvalb	0.547265
GSE137763	GSM4086846_CAACCTCTCCTTACCG.1	cocaine	Drd2-MSN	0.549557
GSE137763	GSM4086846_CAACGGCTCGGACCAC.1	cocaine	Drd1-MSN	0.534908
GSE137763	GSM4086846_CAAGACTGTAATCAAG.1	cocaine	ambiguous	0.579675
GSE137763	GSM4086846_CAAGACTGTCCGGACT.1	cocaine	Drd1-MSN	0.589183
GSE137763	GSM4086846_CAAGAGGGTACCTTCC.1	cocaine	Drd3-MSN	0.594558
GSE137763	GSM4086846_CAAGCTAGTGGCACTC.1	cocaine	Drd2-MSN	0.531394
GSE137763	GSM4086846_CAATACGAGGAGTCTG.1	cocaine	Drd1-MSN	0.561959
GSE137763	GSM4086846_CAATTTCAGGCCTAGA.1	cocaine	Drd1-MSN	0.511259
GSE137763	GSM4086846_CAATTTCGTACTTCCC.1	cocaine	Pvalb	0.502226
GSE137763	GSM4086846_CACAACACATCCTAAG.1	cocaine	Drd1-MSN	0.948251
GSE137763	GSM4086846_CACACAACAAGACGAC.1	cocaine	Drd2-MSN	0.472592
GSE137763	GSM4086846_CACACAACACTTGGGC.1	cocaine	Drd2-MSN	0.45846
GSE137763	GSM4086846_CACACAACATGGCGCT.1	cocaine	Drd1-MSN	0.449264
GSE137763	GSM4086846_CACACAAGTACGTGAG.1	cocaine	Drd2-MSN	0.500091
GSE137763	GSM4086846_CACACAATCCCAGGAC.1	cocaine	Drd1-MSN	0.477091
GSE137763	GSM4086846_CACAGGCAGTCTGCAT.1	cocaine	ambiguous	0.429738
GSE137763	GSM4086846_CACATGAGTACGTTCA.1	cocaine	Drd1-MSN	0.441123
GSE137763	GSM4086846_CACATGATCGAGCCTG.1	cocaine	Grm8-MSN	0.512493
GSE137763	GSM4086846_CACCAAATCGTAGAGG.1	cocaine	Drd1-MSN	0.782383
GSE137763	GSM4086846_CACGAATCAGGTGTGA.1	cocaine	Drd2-MSN	0.526784
GSE137763	GSM4086846_CACGAATTCACATTGG.1	cocaine	Grm8-MSN	0.485185
GSE137763	GSM4086846_CACGAATTCATTCATC.1	cocaine	Drd1-MSN	0.487459
GSE137763	GSM4086846_CACGTGGCATGACACT.1	cocaine	Sst	0.549856
GSE137763	GSM4086846_CACGTGGGTGTATTGC.1	cocaine	Drd2-MSN	0.432556
GSE137763	GSM4086846_CACTAAGAGGACGGAG.1	cocaine	Drd2-MSN	0.899844
GSE137763	GSM4086846_CACTAAGGTCCAAGAG.1	cocaine	ambiguous	0.506592
GSE137763	GSM4086846_CACTGAACAGGTCAAG.1	cocaine	Drd1-MSN	0.537294
GSE137763	GSM4086846_CACTGAATCCCAATAG.1	cocaine	Grm8-MSN	0.474758
GSE137763	GSM4086846_CACTGAATCCTGTTAT.1	cocaine	Drd2-MSN	0.4971
GSE137763	GSM4086846_CACTGGGCAATGAGCG.1	cocaine	Drd1-MSN	0.533183
GSE137763	GSM4086846_CACTGGGCACAAGTTC.1	cocaine	ambiguous	0.411839
GSE137763	GSM4086846_CACTGTCGTTGCTGAT.1	cocaine	Drd1-MSN	0.441437
GSE137763	GSM4086846_CACTTCGAGACTGAGC.1	cocaine	ambiguous	0.632715
GSE137763	GSM4086846_CAGATACAGCCTATTG.1	cocaine	Drd2-MSN	0.494527
GSE137763	GSM4086846_CAGATACCACCAGACC.1	cocaine	ambiguous	0.421867
GSE137763	GSM4086846_CAGATACGTTCTGACA.1	cocaine	Grm8-MSN	0.577707
GSE137763	GSM4086846_CAGATACTCAGACCTA.1	cocaine	Drd1-MSN	0.45901
GSE137763	GSM4086846_CAGATACTCTTAGCTT.1	cocaine	Drd1-MSN	0.465528
GSE137763	GSM4086846_CAGATCAAGGGAGATA.1	cocaine	Drd2-MSN	0.396308
GSE137763	GSM4086846_CAGATCAGTATGCTTG.1	cocaine	Drd1-MSN	0.798417
GSE137763	GSM4086846_CAGATCAGTCGGAAAC.1	cocaine	Drd1-MSN	0.477747
GSE137763	GSM4086846_CAGATTGAGAGTATAC.1	cocaine	Drd2-MSN	0.519648
GSE137763	GSM4086846_CAGATTGAGGGAACAA.1	cocaine	Drd2-MSN	0.560957
GSE137763	GSM4086846_CAGCAATAGCATCAGG.1	cocaine	Drd2-MSN	0.490619
GSE137763	GSM4086846_CAGCACGAGAACTTCC.1	cocaine	Drd1-MSN	0.84723
GSE137763	GSM4086846_CAGCACGAGGAAAGAC.1	cocaine	Grm8-MSN	0.471855
GSE137763	GSM4086846_CAGCAGCAGGTTGAGC.1	cocaine	ambiguous	0.602161
GSE137763	GSM4086846_CAGCCAGGTCTAATCG.1	cocaine	Grm8-MSN	0.467976
GSE137763	GSM4086846_CAGGGCTAGGTCGTAG.1	cocaine	Drd1-MSN	0.584293
GSE137763	GSM4086846_CAGGGCTTCCGGCAGT.1	cocaine	Grm8-MSN	0.46897
GSE137763	GSM4086846_CAGGTATAGGGAGAAT.1	cocaine	Sst	0.500524
GSE137763	GSM4086846_CAGTGCGAGACCATGG.1	cocaine	Grm8-MSN	0.454853
GSE137763	GSM4086846_CAGTTAGAGGCTTTCA.1	cocaine	Drd1-MSN	0.491839
GSE137763	GSM4086846_CAGTTAGCAATGACCT.1	cocaine	Drd1-MSN	0.469115
GSE137763	GSM4086846_CAGTTAGCATCCGCGA.1	cocaine	Drd2-MSN	0.55222
GSE137763	GSM4086846_CAGTTAGGTAAGTTAG.1	cocaine	Drd2-MSN	0.521006
GSE137763	GSM4086846_CAGTTAGTCCGCTAGG.1	cocaine	Drd1-MSN	0.534422
GSE137763	GSM4086846_CAGTTAGTCCTTACCG.1	cocaine	Drd2-MSN	0.487734
GSE137763	GSM4086846_CAGTTAGTCGACGCTG.1	cocaine	Drd1-MSN	0.498619
GSE137763	GSM4086846_CAGTTCCCATCGGAAG.1	cocaine	Drd1-MSN	0.49269
GSE137763	GSM4086846_CATAAGCTCCCGTGTT.1	cocaine	Drd1-MSN	0.555063
GSE137763	GSM4086846_CATACAGAGTTCAACC.1	cocaine	Drd2-MSN	0.631077
GSE137763	GSM4086846_CATACCCTCATTGAGC.1	cocaine	Drd1-MSN	0.919835
GSE137763	GSM4086846_CATACCCTCGTTCGCT.1	cocaine	Grm8-MSN	0.468481
GSE137763	GSM4086846_CATACTTCAGATGCGA.1	cocaine	Drd1-MSN	0.447141
GSE137763	GSM4086846_CATACTTTCGAGCCAC.1	cocaine	Drd1-MSN	0.754783
GSE137763	GSM4086846_CATAGACAGAGAAGGT.1	cocaine	Drd1-MSN	0.576637
GSE137763	GSM4086846_CATAGACAGGCTCAAG.1	cocaine	Drd1-MSN	0.478192
GSE137763	GSM4086846_CATAGACCATTCAGCA.1	cocaine	Drd2-MSN	0.482768
GSE137763	GSM4086846_CATAGACTCGACATCA.1	cocaine	Drd2-MSN	0.51682
GSE137763	GSM4086846_CATCAAGCAGGTTACT.1	cocaine	Drd1-MSN	0.491642
GSE137763	GSM4086846_CATCAAGGTCGCATCG.1	cocaine	Drd1-MSN	0.492293
GSE137763	GSM4086846_CATCAAGTCTGCCCTA.1	cocaine	Drd1-MSN	0.636156
GSE137763	GSM4086846_CATCCACGTGCTCTCT.1	cocaine	Drd1-MSN	0.524338
GSE137763	GSM4086846_CATCCGTCAACCTATG.1	cocaine	Drd2-MSN	0.520484
GSE137763	GSM4086846_CATCCGTGTGTCTTGA.1	cocaine	Drd2-MSN	0.516718
GSE137763	GSM4086846_CATCGTCGTACCTAGT.1	cocaine	Sst	0.432204
GSE137763	GSM4086846_CATGCAAGTCTTGTCC.1	cocaine	Grm8-MSN	0.462368
GSE137763	GSM4086846_CATGCAATCCTGGTCT.1	cocaine	Pvalb	0.532155
GSE137763	GSM4086846_CATGCCTAGGGTGAAA.1	cocaine	Drd2-MSN	0.525972
GSE137763	GSM4086846_CATGCGGAGACTTGTC.1	cocaine	Drd2-MSN	0.501882
GSE137763	GSM4086846_CATGCGGAGATACTGA.1	cocaine	Drd1-MSN	0.50309
GSE137763	GSM4086846_CATGCTCGTAGTAAGT.1	cocaine	Drd1-MSN	0.748239
GSE137763	GSM4086846_CATGGATTCATTTGCT.1	cocaine	Drd2-MSN	0.510595
GSE137763	GSM4086846_CATGGTATCACAAGGG.1	cocaine	Sst	0.69099
GSE137763	GSM4086846_CATTCATCACGCGTGT.1	cocaine	Drd1-MSN	0.478423
GSE137763	GSM4086846_CATTCCGCACCTGCTT.1	cocaine	Drd2-MSN	0.572692
GSE137763	GSM4086846_CATTCCGGTTGGACTT.1	cocaine	ambiguous	0.381173
GSE137763	GSM4086846_CATTCTACAAACTAAG.1	cocaine	Drd1-MSN	0.543321
GSE137763	GSM4086846_CATTCTAGTTCTCCAC.1	cocaine	Drd1-MSN	0.531907
GSE137763	GSM4086846_CATTCTATCCATAGGT.1	cocaine	Grm8-MSN	0.39464
GSE137763	GSM4086846_CATTGCCCACAATTCG.1	cocaine	ambiguous	0.591087
GSE137763	GSM4086846_CATTGTTGTTCTCGCT.1	cocaine	Grm8-MSN	0.447632
GSE137763	GSM4086846_CATTTCATCTAGTCAG.1	cocaine	Drd1-MSN	0.517007
GSE137763	GSM4086846_CCAATGACAGGCGATA.1	cocaine	Drd2-MSN	0.800386
GSE137763	GSM4086846_CCAATTTAGTGCAACG.1	cocaine	Drd2-MSN	0.535691
GSE137763	GSM4086846_CCAATTTGTAGGTGCA.1	cocaine	Drd1-MSN	0.98203
GSE137763	GSM4086846_CCACAAATCAATGCAC.1	cocaine	Drd2-MSN	0.921002
GSE137763	GSM4086846_CCACACTAGCGATGCA.1	cocaine	Grm8-MSN	0.499813
GSE137763	GSM4086846_CCACACTCAGAGAAAG.1	cocaine	Drd2-MSN	0.48034
GSE137763	GSM4086846_CCACCATAGACGACGT.1	cocaine	Grm8-MSN	0.453428
GSE137763	GSM4086846_CCACCATTCCGTCAAA.1	cocaine	Drd1-MSN	0.53761
[truncated: 2,622 more rows]

## Sheet: Figure 3c
dataset	unique_identifier	group	class_label	predicted_activity
[truncated: 20,454 more rows]

[truncated: 13 more sheets: Figure 4a, Figure 4b, Figure 5d, Figure S1a, Figure S1b-c, Figure S2a, Figure S3a, Figure S4c, Figure S5a, Figure S5d, Figure S6b, Figure S8, Figure S10]
